# Supplementary material for: TOP2A and CENPF are synergistic master regulators activated in cervical cancer
Source: BMC Med Genomics. 2020 Oct 6;13:145. doi: 10.1186/s12920-020-00800-2 (PMC7541258; doi:10.1186/s12920-020-00800-2)
Supplement: Supplementary file 1 — Additional file 1: Supplementary Table 1: MR DA and DE signatures for the 10 datasets. “MR_set”, categories of functions of MRs (TF, transcriptional factor; TFcoFac, transcriptional co-factors; SigPathway, signal pathway); “regulon_size”, number of regulons for a MR; “rank_cat”, category of ranking. For example, 100 indicates that the MR is a common MR of the top 100 activated MRs in the 5 discovery datasets. -100 indicates that the MR is a common MR of the top 100 suppressed MRs in the 5 discovery datasets. 0 indicates the MR is not the common top MRs in the 5 discovery datasets. “nes.”, the NES score of a MR in a dataset calculated using VIPER, representing the DA signature. “pval.”, the P-value of the NES from the VIPER analysis. “t.”, the value representing the DE signature (e.g. the t-statistics for microarray). “DiscoverySet_DA-DE_consistent”, whether the DA and DE are consistent. The DA-DE Consistency set was selected using |DE| value> 3 and same sign as DA in all the five discovery datasets. Supplementary Table 2: DE signatures of the common regulons of TOP2A and CENPF for the 10 datasets. “MOR_sign”, sign of MOR (positive (1) or negative (− 1) MOR for both TOP2A-regulons and CENPF-regulons). “DE.average”, the average values of the DE values for the 10 datasets. Supplementary Table 3: Network of TOP2A, CENPF and their regulons. “Regulator” is the gene ID of a MR (here CENPF or TOP2A). “interaction” is always “regulate”. “Target” is the regulon of a regulator. “MOR”, mode of regulation, ranges between − 1 and + 1. “likelihood”, range from 0 to 1, an edge weight that indicates how strong the mutual information for an edge is. All information was extracted from the aracne.networks R package. Supplementary Table 4: “Functional Annotation Clustering” analysis of the 34 TOP2A-CENPF common regulons on DAVID 6.8 website. See DAVID website for details of methods used and interpretation of header names. “Category”, the gene annotation category. UP_KEYWORDS, UniProt Ke [file 12920_2020_800_MOESM1_ESM.xlsx]

## Sheet: Sup table 1.MR.DA-DE
Supplementary table 1: MR DA and DE signatures for the 10 datasets. “MR_set”, categories of functions of MRs (TF, transcriptional factor; TFcoFac, transcriptional co-factors; SigPathway, signal pathway); “regulon_size”, number of regulons for a MR; “rank_cat”, category of ranking. For example, 100 indicates that the MR is a common MR of the top 100 activated MRs in the 5 discovery datasets. -100 …
Gene Symbol	Gene ID	MR_set	regulon_size	rank_cat	nes.Biewenga_2008	nes.Boon_2015	nes.Guardado_2012	nes.Medina_2014	nes.Zhai_2007	nes.Pappa_2015	nes.Pyeon_2007	nes.Scotto_2008	nes.Sun_2014	nes.Li_2018	pval.Biewenga_2008	pval.Boon_2015	pval.Guardado_2012	pval.Medina_2014	pval.Zhai_2007	pval.Pappa_2015	pval.Pyeon_2007	pval.Scotto_2008	pval.Sun_2014	pval.Li_2018	t.Biewenga_2008	t.Boon_2015	t.Guardado_2012	t.Medina_2014	t.Zhai_2007	t.Pappa_2015	t.Pyeon_2007	t.Scotto_2008	t.Sun_2014	t.Li_2018	DiscoverySet_DA-DE_consistent	Gene description
TOP2A	7153	SigPathway	121	100	6.494	13.546	12.001	13.449	11.156	8.872	7.117	11.396	5.81	1.737	8.4e-11	8.4e-42	3.5e-33	3.1e-41	6.7e-29	7.2e-19	1.1e-12	4.4e-30	6.2e-09	0.082	9.38515	7.86969	8.71	11.5	6.36713	4.28587	9.04769	8.18901	1.95545	0.969686	TRUE	DNA topoisomerase II alpha
RACGAP1	29127	SigPathway	116	50	11.76	9.098	13.946	14.236	7.274	10.23	7.92	5.795	2.576	5.944	6.3e-32	9.2e-20	3.3e-44	5.5e-46	3.5e-13	1.5e-24	2.4e-15	6.8e-09	0.01	2.8e-09	11.8549	5.61222	8.15	9.17	4.38551	4.70393	6.6086	7.11089	1.0118	1.37134	TRUE	Rac GTPase activating protein 1
GMNN	51053	TFcoFac	151	50	9.517	8.783	12.525	12.344	6.428	8.325	8.722	9.46	3.182	2.857	1.8e-21	1.6e-18	5.5e-36	5.3e-35	1.3e-10	8.4e-17	2.7e-18	3.1e-21	0.0015	0.0043	8.46124	6.64837	8.22	8	7.23633	4.75909	10.6899	8.13912	1.69324	-0.131932	TRUE	geminin, DNA replication inhibitor
CENPF	1063	SigPathway	143	50	9.419	9.552	9.148	9.998	6.901	4.2	9.262	9.578	8.322	5.732	4.6e-21	1.3e-21	5.8e-20	1.6e-23	5.2e-12	2.7e-05	2e-20	9.9e-22	8.6e-17	9.9e-09	10.4153	5.97516	9.82	12.5	7.0291	4.30101	7.28868	7.26987	NA	2.20425	TRUE	centromere protein F
MCM6	4175	SigPathway	154	50	7.358	6.988	9.682	7.833	7.168	8.492	7.902	8.615	4.961	4.212	1.9e-13	2.8e-12	3.6e-22	4.7e-15	7.6e-13	2e-17	2.7e-15	7e-18	7e-07	2.5e-05	10.2025	7.38051	9.27	10.5	7.67352	5.91212	11.3419	11.8609	1.58558	6.26346	TRUE	minichromosome maintenance complex component 6
DEPDC1	55635	SigPathway	85	100	6.544	10.989	7.189	6.984	7.286	5.277	10.759	5.848	4.954	2.24	6e-11	4.3e-28	6.5e-13	2.9e-12	3.2e-13	1.3e-07	5.4e-27	5e-09	7.3e-07	0.025	8.37677	8.10963	8.9	9.76	4.56007	3.96329	6.65183	4.45669	1.5723	0.599852	TRUE	DEP domain containing 1
DNMT1	1786	TF	102	100	6.054	9.34	7.808	8.024	7.195	4.885	4.14	7.192	3.676	5.12	1.4e-09	9.7e-21	5.8e-15	1e-15	6.3e-13	1e-06	3.5e-05	6.4e-13	0.00024	3.1e-07	6.70583	5.35962	10.3	11.7	10.2117	2.85534	7.47189	10.8611	1.77704	4.42079	TRUE	DNA methyltransferase 1
RAD51	5888	SigPathway	85	100	7.508	7.305	8.947	8.992	4.896	5.669	4.234	5.846	3.158	4.21	6e-14	2.8e-13	3.6e-19	2.4e-19	9.8e-07	1.4e-08	2.3e-05	5e-09	0.0016	2.6e-05	10.1339	5.90269	9.06	11	5.90597	3.90039	4.5945	5.77038	1.5451	3.16877	TRUE	RAD51 recombinase
TYMS	7298	SigPathway	98	100	6.181	6.59	8.23	8.272	7.165	5.61	5.244	7.892	4.303	4.243	6.4e-10	4.4e-11	1.9e-16	1.3e-16	7.8e-13	2e-08	1.6e-07	3e-15	1.7e-05	2.2e-05	8.1615	6.69317	8.92	10.1	5.23063	6.87218	8.23117	10.4374	1.69576	0.274343	TRUE	thymidylate synthetase
CCNA2	890	SigPathway	80	100	8.046	9.122	6.898	6.857	4.219	7.024	8.841	5.054	2.442	3.327	8.6e-16	7.4e-20	5.3e-12	7e-12	2.4e-05	2.2e-12	9.5e-19	4.3e-07	0.015	0.00088	8.64471	4.49327	6.26	7.6	3.97607	5.97159	5.36771	7.17154	1.33878	0.0241213	TRUE	cyclin A2
PSMC3IP	29893	TFcoFac	133	100	7.694	6.241	6.48	6.477	6.142	6.788	5.141	5.754	2.96	2.635	1.4e-14	4.3e-10	9.2e-11	9.3e-11	8.1e-10	1.1e-11	2.7e-07	8.7e-09	0.0031	0.0084	6.61193	5.9879	8.51	9.54	6.17637	2.6446	7.01147	9.55307	0.889152	-0.327963	TRUE	PSMC3 interacting protein
FOXM1	2305	TF	156	100	5.855	6.074	6.801	7.702	5.199	5.489	6.535	5.689	4.088	3.95	4.8e-09	1.2e-09	1e-11	1.3e-14	2e-07	4e-08	6.4e-11	1.3e-08	4.4e-05	7.8e-05	10.4306	6.02645	10.2	11.2	6.13035	3.5713	8.45743	9.0589	0.979617	2.14128	TRUE	forkhead box M1
ZWINT	11130	SigPathway	131	50	9.748	13.956	13.596	13.855	11.356	8.416	12.94	10.809	9.24	7.693	1.9e-22	2.9e-44	4.3e-42	1.2e-43	6.9e-30	3.9e-17	2.7e-38	3.1e-27	2.5e-20	1.4e-14	NA	5.80261	7.2	7.87	4.74779	4.72412	9.25773	8.76494	1.16629	0.0399363	FALSE	ZW10 interacting kinetochore protein
ATAD2	29028	SigPathway	137	50	12.136	11.647	11.252	11.241	7.227	12.503	12.421	7.028	6.153	7.697	6.8e-34	2.4e-31	2.3e-29	2.6e-29	4.9e-13	7.2e-36	2e-35	2.1e-12	7.6e-10	1.4e-14	9.81916	9.14431	6.68	7.36	1.83388	6.38215	13.3612	8.89749	1.42432	2.55076	FALSE	ATPase family, AAA domain containing 2
CDK2	1017	SigPathway	72	50	7.557	8.848	9.595	9.484	8.77	7.989	8.697	7.957	4.05	5.175	4.1e-14	8.9e-19	8.4e-22	2.4e-21	1.8e-18	1.4e-15	3.4e-18	1.8e-15	5.1e-05	2.3e-07	3.81844	8.04478	9.67	9.78	2.59665	5.03969	7.84832	9.44879	1.59563	0.737452	FALSE	cyclin dependent kinase 2
DEPDC1B	55789	SigPathway	87	50	7.627	10.29	7.503	7.286	5.848	5.526	11.387	7.119	4.892	2.094	2.4e-14	7.8e-25	6.3e-14	3.2e-13	5e-09	3.3e-08	4.9e-30	1.1e-12	1e-06	0.036	6.11757	5.73904	7.69	8.56	NA	NA	7.47561	NA	0.667771	0.0975555	FALSE	DEP domain containing 1B
TRIP13	9319	TFcoFac	253	100	7.885	6.939	9.466	9.728	4.182	8.273	6.936	7.428	2.766	3.421	3.1e-15	3.9e-12	2.9e-21	2.3e-22	2.9e-05	1.3e-16	4e-12	1.1e-13	0.0057	0.00062	3.11673	8.07082	8.03	9.58	1.73691	4.43374	6.61931	6.8781	0.998073	1.55136	FALSE	thyroid hormone receptor interactor 13
FANCC	2176	SigPathway	91	100	6.368	8.068	7.767	7.674	5.888	5.997	6.125	6.865	4.394	4.26	1.9e-10	7.2e-16	8.1e-15	1.7e-14	3.9e-09	2e-09	9.1e-10	6.7e-12	1.1e-05	2e-05	-2.04547	6.72507	7.62	7.7	1.388	1.64789	-3.96496	1.55878	1.80729	0.663468	FALSE	Fanconi anemia complementation group C
F10	2159	SigPathway	86	-50	-9.742	-6.198	-11.719	-9.913	-5.166	-8.613	-8.896	-6.808	-5.768	-7.458	2e-22	5.7e-10	1e-31	3.6e-23	2.4e-07	7.1e-18	5.8e-19	9.9e-12	8e-09	8.8e-14	-15.2441	-3.3265	-11.9	-13.3	-2.91183	-3.25093	-5.522	-4.22553	-1.42579	-2.70135	FALSE	coagulation factor X
PEG3	5178	TF	88	-100	-12.539	-5.514	-13.123	-13.342	-5.664	-8.776	-7.977	-4.962	-4.138	-10.801	4.6e-36	3.5e-08	2.4e-39	1.3e-40	1.5e-08	1.7e-18	1.5e-15	7e-07	3.5e-05	3.4e-27	-11.4867	-3.59937	NA	NA	-4.31496	-5.03272	-9.26466	-5.10528	NA	-4.82935	FALSE	paternally expressed 3
LDB2	9079	TFcoFac	619	-50	-22.737	-6.427	-28.256	-27.565	-9.093	-18.162	-14.816	-7.937	-7.259	-21.063	1.9e-114	1.3e-10	1.2e-175	2.9e-167	9.6e-20	1e-73	1.2e-49	2.1e-15	3.9e-13	1.8e-98	-10.3159	-1.23184	-11.2	-13.8	-3.59753	-4.07492	-4.06632	-2.61187	-0.421237	-2.19488	FALSE	LIM domain binding 2
BLM	641	SigPathway	91	200	5.331	7.107	6.173	6.152	3.385	3.73	5.822	4.033	3.226	1.828	9.7e-08	1.2e-12	6.7e-10	7.7e-10	0.00071	0.00019	5.8e-09	5.5e-05	0.0013	0.068	12.7877	7.49621	8.94	10.6	5.0304	5.63711	3.01368	4.17852	2.08201	4.83294	TRUE	Bloom syndrome RecQ like helicase
BRCA1	672	TFcoFac	79	200	4.968	6.794	8.22	7.951	6.99	7.526	6.566	7.87	5.595	5.036	6.8e-07	1.1e-11	2e-16	1.8e-15	2.7e-12	5.2e-14	5.2e-11	3.6e-15	2.2e-08	4.8e-07	2.64447	6.95491	8.71	8.87	5.33509	3.0022	7.56442	7.3308	2.58034	3.49975	FALSE	BRCA1, DNA repair associated
ECT2	1894	SigPathway	82	200	5.909	9.033	6.29	5.701	5.44	5.442	8.724	5.513	4.737	2.709	3.4e-09	1.7e-19	3.2e-10	1.2e-08	5.3e-08	5.3e-08	2.7e-18	3.5e-08	2.2e-06	0.0067	9.34399	7.79389	11.7	11.3	5.99206	8.01892	13.6969	10.54	1.93037	4.47094	TRUE	epithelial cell transforming 2
HMGB2	3148	TFcoFac	160	200	5.49	8.823	6.646	7.243	7.052	6.739	9.181	7.012	5.785	2.461	4e-08	1.1e-18	3e-11	4.4e-13	1.8e-12	1.6e-11	4.3e-20	2.3e-12	7.3e-09	0.014	7.13191	5.68347	4.77	4.96	7.21021	1.75779	7.94469	6.57407	2.3741	-0.011933	TRUE	high mobility group box 2
ILF2	3608	SigPathway	232	200	7.235	5.03	6.1	5.913	3.631	5.748	4.022	6.067	2.139	1.805	4.7e-13	4.9e-07	1.1e-09	3.4e-09	0.00028	9e-09	5.8e-05	1.3e-09	0.032	0.071	6.71945	2.71353	6.2	5.7	0.444806	3.12341	8.58684	3.44445	0.797036	0.384844	FALSE	interleukin enhancer binding factor 2
MCM4	4173	SigPathway	145	200	7.506	5.533	7.985	7.676	4.558	6.296	7.392	5.36	3.577	5.605	6.1e-14	3.1e-08	1.4e-15	1.6e-14	5.2e-06	3.1e-10	1.4e-13	8.3e-08	0.00035	2.1e-08	10.5908	7.99978	9.79	11.6	5.01876	8.11268	7.87595	8.57178	1.46521	6.18467	TRUE	minichromosome maintenance complex component 4
MYBL2	4605	TF	193	200	7.347	4.922	12.025	11.844	5.459	4.023	2.446	7.832	1.13	5.445	2e-13	8.5e-07	2.6e-33	2.3e-32	4.8e-08	5.7e-05	0.014	4.8e-15	0.26	5.2e-08	0.077552	8.83379	9.94	11.9	4.23526	3.57113	2.87127	7.35454	0.895547	12.8738	FALSE	MYB proto-oncogene like 2
NDN	4692	TF	120	-200	-12.501	-4.474	-15.749	-14.068	-5.586	-12.304	-9.806	-5.832	-5.681	-14.039	7.3e-36	7.7e-06	7e-56	6e-45	2.3e-08	8.7e-35	1.1e-22	5.5e-09	1.3e-08	9e-45	-9.50642	-3.55274	-8.39	-8.74	-4.37904	-3.33068	-5.33215	-4.4286	NA	-10.8209	TRUE	necdin, MAGE family member
RAN	5901	TFcoFac	253	200	13.156	7.267	10.202	10.173	3.189	5.909	8.828	6.153	0.985	1.247	1.6e-39	3.7e-13	1.9e-24	2.6e-24	0.0014	3.4e-09	1.1e-18	7.6e-10	0.32	0.21	8.50499	2.90809	2.51	3.31	-1.05485	2.20302	5.15168	1.04807	-0.0367723	-0.0707527	FALSE	RAN, member RAS oncogene family
RFC4	5984	SigPathway	80	200	5.523	7.829	8.16	7.98	5.35	5.662	6.834	4.719	4.292	4.286	3.3e-08	4.9e-15	3.4e-16	1.5e-15	8.8e-08	1.5e-08	8.3e-12	2.4e-06	1.8e-05	1.8e-05	6.88271	7.9065	10.7	11.5	6.91266	5.25425	9.84587	10.1158	1.7628	0.557147	TRUE	replication factor C subunit 4
SRSF3	6428	SigPathway	100	200	10.056	9.501	5.921	5.877	7.043	4.155	10.825	8.77	3.776	1.446	8.6e-24	2.1e-21	3.2e-09	4.2e-09	1.9e-12	3.3e-05	2.6e-27	1.8e-18	0.00016	0.15	5.53696	6.01957	1.74	0.804	3.683	3.6396	8.16027	1.64945	0.837426	-0.25918	FALSE	serine and arginine rich splicing factor 3
AURKA	6790	SigPathway	98	200	5.29	5.306	6.429	6.682	4.504	4.827	3.51	6.871	1.946	3.468	1.2e-07	1.1e-07	1.3e-10	2.4e-11	6.7e-06	1.4e-06	0.00045	6.4e-12	0.052	0.00052	2.45734	7.31589	10.5	11.8	5.28251	4.24371	7.92708	9.97061	0.761293	0.074121	FALSE	aurora kinase A
TFAM	7019	TF	115	200	5.066	4.909	5.316	4.97	4.507	7.042	9.51	6.328	4.686	1.271	4.1e-07	9.1e-07	1.1e-07	6.7e-07	6.6e-06	1.9e-12	1.9e-21	2.5e-10	2.8e-06	0.2	6.45331	4.92159	0.908	1.03	4.17772	3.00599	5.67002	6.43658	0.981589	-0.017957	FALSE	transcription factor A, mitochondrial
TTK	7272	SigPathway	76	200	5.532	6.946	5.861	5.684	3.281	5.215	9.772	3.143	4.557	3.299	3.2e-08	3.8e-12	4.6e-09	1.3e-08	0.001	1.8e-07	1.5e-22	0.0017	5.2e-06	0.00097	7.48833	5.73599	7.79	9.08	5.83445	3.82167	8.08653	6.67466	1.75804	2.09491	TRUE	TTK protein kinase
LRP8	7804	SigPathway	135	200	5.85	5.719	7.832	7.801	3.654	6.911	4.678	4.623	1.788	5.041	4.9e-09	1.1e-08	4.8e-15	6.1e-15	0.00026	4.8e-12	2.9e-06	3.8e-06	0.074	4.6e-07	9.3805	4.47868	6.18	6.76	2.54922	2.43921	4.5116	3.97009	0.226227	3.12475	FALSE	LDL receptor related protein 8
HAT1	8520	SigPathway	196	200	8.243	8.635	6.45	6.219	4.338	7.544	8.775	4.876	3.582	3.286	1.7e-16	5.9e-18	1.1e-10	5e-10	1.4e-05	4.6e-14	1.7e-18	1.1e-06	0.00034	0.001	3.79607	5.67628	4.4	4.16	2.87871	3.61147	8.35712	3.26012	0.923908	-0.270118	FALSE	histone acetyltransferase 1
TNFSF12	8742	SigPathway	53	-200	-6.201	-6.678	-7.193	-6.957	-3.467	-6.474	-6.71	-3.385	-3.144	-4.152	5.6e-10	2.4e-11	6.4e-13	3.5e-12	0.00053	9.5e-11	1.9e-11	0.00071	0.0017	3.3e-05	-3.16966	NA	NA	NA	NA	NA	NA	NA	NA	-0.835074	FALSE	TNF superfamily member 12
TIMELESS	8914	SigPathway	122	200	5.234	7.358	8.254	7.914	5.149	5.761	5.43	6.033	5.616	5.685	1.7e-07	1.9e-13	1.5e-16	2.5e-15	2.6e-07	8.3e-09	5.6e-08	1.6e-09	1.9e-08	1.3e-08	11.9067	6.55104	12	13	8.488	5.65634	11.1378	11.1027	2.15687	9.35152	TRUE	timeless circadian regulator
CHEK2	11200	SigPathway	81	200	6.721	5.791	7.624	7.598	4.19	3.757	5.413	3.992	3.178	4.085	1.8e-11	7e-09	2.5e-14	3e-14	2.8e-05	0.00017	6.2e-08	6.6e-05	0.0015	4.4e-05	3.87959	3.50701	7.89	7.46	-2.23395	3.05682	7.52532	2.89377	0.974388	2.82543	FALSE	checkpoint kinase 2
GTSE1	51512	SigPathway	106	200	5.653	7.397	5.893	5.95	8.581	5.536	4.269	7.381	5.589	3.871	1.6e-08	1.4e-13	3.8e-09	2.7e-09	9.4e-18	3.1e-08	2e-05	1.6e-13	2.3e-08	0.00011	9.64777	4.07314	8.83	10	5.81899	3.52395	3.93273	9.75294	1.28426	1.23367	TRUE	G2 and S-phase expressed 1
TESC	54997	SigPathway	521	-200	-8.903	-6.199	-6.195	-6.878	-3.515	-3.91	-11.546	-0.985	-3.249	-7.272	5.5e-19	5.7e-10	5.8e-10	6.1e-12	0.00044	9.2e-05	7.8e-31	0.32	0.0012	3.5e-13	-1.44514	-1.21406	-0.0746	-0.527	-2.28423	0.451049	-5.40913	0.992136	0.0516378	-1.21428	FALSE	tescalcin
SUV39H2	79723	SigPathway	197	200	5.657	10.647	8.943	8.768	4.152	6.79	8.395	7.044	4.834	2.631	1.5e-08	1.8e-26	3.8e-19	1.8e-18	3.3e-05	1.1e-11	4.7e-17	1.9e-12	1.3e-06	0.0085	6.52584	5.34334	6.72	7.92	-1.27565	-0.289885	5.47785	-0.723935	1.66447	-0.174834	FALSE	suppressor of variegation 3-9 homolog 2
PHF5A	84844	TF	139	200	9.024	6.338	5.978	5.693	4.049	6.89	9.41	3.64	2.655	1.235	1.8e-19	2.3e-10	2.3e-09	1.2e-08	5.1e-05	5.6e-12	4.9e-21	0.00027	0.0079	0.22	2.40585	4.05755	4.92	4.69	NA	NA	4.02651	NA	1.13107	0.653353	FALSE	PHD finger protein 5A
ZNF367	195828	TF	102	200	5.184	11.203	11.113	9.784	9.919	10.617	12.364	10.067	6.178	5.516	2.2e-07	4e-29	1.1e-28	1.3e-22	3.4e-23	2.5e-26	4.1e-35	7.7e-24	6.5e-10	3.5e-08	5.15158	7.49847	8.28	10.3	NA	NA	14.8113	NA	1.21668	1.27261	FALSE	zinc finger protein 367
RUNX1T1	862	TF	102	-300	-6.546	-4.105	-9.615	-9.263	-2.833	-6.33	-4.584	-5.015	-1.529	-6.265	5.9e-11	4e-05	6.9e-22	2e-20	0.0046	2.5e-10	4.6e-06	5.3e-07	0.13	3.7e-10	-11.0637	-5.47281	-9.31	-9.83	-1.3917	-4.3068	-4.02256	-1.99189	-0.733635	-2.49725	FALSE	RUNX1 translocation partner 1
CHN2	1124	SigPathway	85	-300	-6.664	-4.161	-7.281	-7.658	-3.765	-7.5	-5.39	-3.358	-0.458	-5.563	2.7e-11	3.2e-05	3.3e-13	1.9e-14	0.00017	6.4e-14	7.1e-08	0.00078	0.65	2.6e-08	0.669415	-3.35535	-5.27	-6.26	-1.83927	-2.17002	-4.04144	-1.17493	-0.672277	-0.424556	FALSE	chimerin 2
CKS1B	1163	SigPathway	80	300	4.661	4.173	6.865	7.097	4.042	5.72	3.845	3.836	1.849	3.359	3.1e-06	3e-05	6.6e-12	1.3e-12	5.3e-05	1.1e-08	0.00012	0.00013	0.064	0.00078	7.43433	5.79754	9.59	9.18	3.29298	4.01995	5.78261	7.91605	NA	-0.0339628	TRUE	CDC28 protein kinase regulatory subunit 1B
CKS2	1164	SigPathway	115	300	7.446	4.535	5.496	5.418	3.621	4.885	7.341	4.587	2.905	1.008	9.6e-14	5.7e-06	3.9e-08	6e-08	0.00029	1e-06	2.1e-13	4.5e-06	0.0037	0.31	8.76055	5.38535	6.83	9.07	5.57765	3.73776	6.40908	5.7234	0.604581	-0.119334	TRUE	CDC28 protein kinase regulatory subunit 2
ELF4	2000	TF	122	300	4.94	4.497	6.498	5.851	3.367	5.787	5.65	3.176	1.736	5.261	7.8e-07	6.9e-06	8.1e-11	4.9e-09	0.00076	7.2e-09	1.6e-08	0.0015	0.082	1.4e-07	-5.7854	7.03604	6.38	5.32	5.96843	4.84388	5.32274	5.84073	0.652392	2.76721	FALSE	E74 like ETS transcription factor 4
FANCG	2189	SigPathway	68	300	5.151	4.628	7.697	7.727	4.825	5.983	4.473	4.33	2.368	4.218	2.6e-07	3.7e-06	1.4e-14	1.1e-14	1.4e-06	2.2e-09	7.7e-06	1.5e-05	0.018	2.5e-05	6.77609	5.35963	7.91	8.97	6.02783	2.61179	6.43204	8.15989	0.954329	1.77007	TRUE	Fanconi anemia complementation group G
CENPI	2491	SigPathway	63	300	4.711	9.344	8.07	8.108	4.121	4.618	3.297	2.704	5.647	3.548	2.5e-06	9.3e-21	7.1e-16	5.1e-16	3.8e-05	3.9e-06	0.00098	0.0068	1.6e-08	0.00039	-8.00549	10.5712	8.77	10.1	2.0902	4.74176	5.86008	8.34819	1.58	3.0133	FALSE	centromere protein I
GABPB1	2553	TF	208	300	5.914	9.569	4.366	4.392	3.382	5.21	7.943	2.461	3.44	0.27	3.3e-09	1.1e-21	1.3e-05	1.1e-05	0.00072	1.9e-07	2e-15	0.014	0.00058	0.79	6.79733	7.71105	4.38	3.94	2.18497	4.43038	7.27162	2.43143	0.0719829	-0.0630321	FALSE	GA binding protein transcription factor beta subunit 1
MSH6	2956	SigPathway	89	300	4.488	5.068	6.148	6.298	4.824	4.62	4.4	5.848	2.909	3.182	7.2e-06	4e-07	7.8e-10	3e-10	1.4e-06	3.8e-06	1.1e-05	5e-09	0.0036	0.0015	6.17377	6.78324	6.6	7.56	5.32566	2.89288	8.95031	7.86735	1.97003	0.667579	TRUE	mutS homolog 6
IGF1	3479	SigPathway	312	-300	-9.563	-3.86	-13.892	-13.821	-3.842	-7.412	-8.851	-5.948	-2.973	-5.537	1.1e-21	0.00011	7.1e-44	1.9e-43	0.00012	1.2e-13	8.7e-19	2.7e-09	0.0029	3.1e-08	-8.65585	-1.55693	-8.35	-8.77	-3.74132	-5.57551	-4.04119	-4.23024	-0.0376462	-2.68839	FALSE	insulin like growth factor 1
MCM2	4171	SigPathway	299	300	4.673	4.415	7.402	7.059	4.09	4.763	2.841	2.975	3.574	6.024	3e-06	1e-05	1.3e-13	1.7e-12	4.3e-05	1.9e-06	0.0045	0.0029	0.00035	1.7e-09	8.16283	7.63014	11.1	12.6	5.57442	6.75702	9.53439	13.2571	1.8907	9.17457	TRUE	minichromosome maintenance complex component 2
NDC80	10403	SigPathway	79	300	6.096	4.499	4.83	5.111	3.251	5.036	6.909	3.054	3.041	1.618	1.1e-09	6.8e-06	1.4e-06	3.2e-07	0.0012	4.8e-07	4.9e-12	0.0023	0.0024	0.11	6.72623	6.06128	6.33	8.32	4.34414	3.64822	7.5621	8.32773	1.75973	2.38268	TRUE	NDC80, kinetochore complex component
PRMT5	10419	TFcoFac	252	300	5.93	4.963	7.986	8.068	3.125	4.151	3.535	4.892	2.341	1.811	3e-09	6.9e-07	1.4e-15	7.2e-16	0.0018	3.3e-05	0.00041	1e-06	0.019	0.07	4.03711	1.62713	1.56	1.31	0.92846	0.915148	2.71511	-1.10335	-0.212326	0.0687969	FALSE	protein arginine methyltransferase 5
CCDC59	29080	SigPathway	208	300	8.556	8.56	4.538	4.244	3.244	4.018	10.707	4.586	3.908	-1.533	1.2e-17	1.1e-17	5.7e-06	2.2e-05	0.0012	5.9e-05	9.4e-27	4.5e-06	9.3e-05	0.13	5.99205	7.72189	0.524	0.767	2.37835	0.155502	3.78911	2.09779	1.65231	-0.0498453	FALSE	coiled-coil domain containing 59
UHRF1	29128	SigPathway	96	300	4.189	6.156	5.897	5.591	5.29	4.76	5.984	5.164	4.417	4.403	2.8e-05	7.4e-10	3.7e-09	2.3e-08	1.2e-07	1.9e-06	2.2e-09	2.4e-07	1e-05	1.1e-05	7.42396	8.62902	8.92	9.41	NA	NA	13.6983	NA	NA	6.4361	FALSE	ubiquitin like with PHD and ring finger domains 1
PBXIP1	57326	TFcoFac	352	-300	-11.903	-8.754	-7.1	-7.012	-2.765	-9.495	-10.876	-5.89	-2.851	-2.655	1.1e-32	2.1e-18	1.2e-12	2.4e-12	0.0057	2.2e-21	1.5e-27	3.9e-09	0.0044	0.0079	-2.63469	-3.86358	-4.14	-3.34	2.27387	-2.78704	-4.08162	2.78963	-0.0194212	-0.830174	FALSE	PBX homeobox interacting protein 1
SOX17	64321	TF	100	-300	-5.26	-4.744	-5.848	-6.442	-2.803	-4.165	-6.957	-1.569	-1.36	-5.335	1.4e-07	2.1e-06	5e-09	1.2e-10	0.0051	3.1e-05	3.5e-12	0.12	0.17	9.6e-08	-5.48173	-3.02526	-3.24	-4.28	-0.624368	-4.29878	-6.64141	-2.31833	-0.859371	-2.49725	FALSE	SRY-box 17
HHIP	64399	SigPathway	91	-300	-5.367	-4.234	-6.463	-6.612	-4.877	-6.269	-4.93	-2.914	-2.005	-7.458	8e-08	2.3e-05	1e-10	3.8e-11	1.1e-06	3.6e-10	8.2e-07	0.0036	0.045	8.8e-14	-3.91295	-1.66068	-2.68	-3.76	NA	NA	-3.58474	NA	-0.26186	-0.43715	FALSE	hedgehog interacting protein
ZNF385D	79750	SigPathway	94	-300	-6.921	-3.795	-6.854	-8.883	-4.887	-3.893	-8.729	-5.439	-4.078	-2.619	4.5e-12	0.00015	7.2e-12	6.5e-19	1e-06	9.9e-05	2.6e-18	5.3e-08	4.5e-05	0.0088	-1.80541	0.6798	-7.26	-9.54	-0.687709	-2.80363	-5.42852	-2.31431	-0.608089	-1.42392	FALSE	zinc finger protein 385D
SARNP	84324	SigPathway	121	300	5.093	5.395	4.452	4.982	3.369	4.761	4.228	3.772	0.431	-1.601	3.5e-07	6.9e-08	8.5e-06	6.3e-07	0.00076	1.9e-06	2.4e-05	0.00016	0.67	0.11	5.64359	1.44135	-1.12	-1.2	NA	NA	5.06154	NA	2.57333	-0.140742	FALSE	SAP domain containing ribonucleoprotein
TBC1D31	93594	SigPathway	136	300	5.134	6.468	4.598	4.585	3.541	3.218	7.353	3.033	4.781	3.715	2.8e-07	9.9e-11	4.3e-06	4.5e-06	0.0004	0.0013	1.9e-13	0.0024	1.7e-06	0.0002	5.35201	5.96136	5.3	5.45	2.49395	1.2735	6.12431	4.22283	1.62842	1.76179	FALSE	TBC1 domain family member 31
ZNF880	400713	TF	258	-300	-6.233	-4.054	-7.719	-7.057	-3.856	-4.651	-7.209	-4.528	-1.416	-1.783	4.6e-10	5e-05	1.2e-14	1.7e-12	0.00012	3.3e-06	5.6e-13	6e-06	0.16	0.075	NA	-2.09061	-5.94	-6.31	NA	NA	-4.58684	NA	NA	-1.15594	FALSE	zinc finger protein 880
ABCA1	19	SigPathway	57	0	-0.85	1.277	-0.559	-0.419	1.081	1.09	0.942	0.341	-0.345	0.592	0.4	0.2	0.58	0.68	0.28	0.28	0.35	0.73	0.73	0.55	3.45097	-2.56513	3.25	3.35	2.81869	2.13183	4.50836	2.67864	2.46374	1.19141	FALSE	ATP binding cassette subfamily A member 1
ABL1	25	SigPathway	61	0	-2.367	0.907	-2.621	-2.723	-0.821	-3.353	-1.769	0.652	1.781	-2.889	0.018	0.36	0.0088	0.0065	0.41	0.0008	0.077	0.51	0.075	0.0039	-7.747	1.38987	-1.98	-1.54	1.19255	-2.09725	2.98953	1.11155	0.602294	-2.42087	FALSE	ABL proto-oncogene 1, non-receptor tyrosine kinase
ABL2	27	SigPathway	88	0	1.776	3.434	0.034	0.111	-1.046	1.425	1.472	1.032	-2.342	-2.461	0.076	0.0006	0.97	0.91	0.3	0.15	0.14	0.3	0.019	0.014	-3.91353	8.60075	-0.0768	0.13	-0.717474	1.54325	5.38919	0.628405	0.173027	-1.42606	FALSE	ABL proto-oncogene 2, non-receptor tyrosine kinase
ABR	29	SigPathway	95	0	-2.94	-4.131	-2.589	-2.514	-0.458	-2.803	-5.068	-2.053	0.249	0.556	0.0033	3.6e-05	0.0096	0.012	0.65	0.0051	4e-07	0.04	0.8	0.58	-1.06366	-4.20852	-3.97	-3.78	-1.84883	-0.837893	-1.51003	-5.49587	-0.767907	0.353192	FALSE	ABR, RhoGEF and GTPase activating protein
ASIC2	40	SigPathway	85	0	-4.035	-3.674	-4.937	-5.146	-2.075	-4.537	-4.964	-2.229	-1.967	-6.706	5.5e-05	0.00024	7.9e-07	2.7e-07	0.038	5.7e-06	6.9e-07	0.026	0.049	2e-11	-4.66807	-1.42235	-2.39	-1.04	1.786	-3.48407	-4.33101	-1.63403	-1.10227	-1.0417	FALSE	acid sensing ion channel subunit 2
ASIC1	41	SigPathway	107	0	-1.25	1.017	0.839	1.016	0.532	-0.334	-1.627	0.936	-1.447	0.545	0.21	0.31	0.4	0.31	0.59	0.74	0.1	0.35	0.15	0.59	1.06551	-2.64955	0.302	0.625	3.31608	0.884404	-3.71371	1.90286	-0.250626	-0.592698	FALSE	acid sensing ion channel subunit 1
ACTB	60	SigPathway	85	0	3.575	-1.061	1.979	1.759	-0.902	2.066	0.216	0.593	-2.328	-1.166	0.00035	0.29	0.048	0.078	0.37	0.039	0.83	0.55	0.02	0.24	5.37562	2.88216	4.05	3.88	-4.00401	-0.757312	4.27187	-5.06789	-0.705334	-0.368549	FALSE	actin beta
ACTL6A	86	TFcoFac	99	0	2.816	6.357	4.352	4.441	4.041	4.18	6.652	3.347	2.861	3.591	0.0049	2.1e-10	1.4e-05	9e-06	5.3e-05	2.9e-05	2.9e-11	0.00082	0.0042	0.00033	5.32256	8.98959	7.68	7.31	4.15456	2.98463	9.01381	5.76133	1.73312	0.0445259	TRUE	actin like 6A
ACTN2	88	TFcoFac	216	0	-2.98	0.667	-1.873	-1.241	-0.913	-3.666	-3.706	-0.432	-2.18	-2.476	0.0029	0.5	0.061	0.21	0.36	0.00025	0.00021	0.67	0.029	0.013	-8.16047	2.26441	-0.9	-0.423	2.14315	-2.16144	-3.98832	-1.69711	-2.80119	-0.333725	FALSE	actinin alpha 2
ACVR1	90	SigPathway	73	0	-3.35	1.416	-4.079	-4.328	0.852	-1.719	0.494	-1.811	-1.092	-3.44	0.00081	0.16	4.5e-05	1.5e-05	0.39	0.086	0.62	0.07	0.28	0.00058	-0.427263	2.82587	-0.754	-0.857	-0.480415	-1.41571	4.31495	1.31316	-0.104632	0.00495654	FALSE	activin A receptor type 1
ACVR1B	91	SigPathway	80	0	-0.152	-1.636	-0.169	-0.553	-0.932	0.988	1.46	-2.527	2.072	2.237	0.88	0.1	0.87	0.58	0.35	0.32	0.14	0.011	0.038	0.025	-3.25841	-8.32999	4.17	3.28	-4.39995	1.14847	-5.02394	-4.91286	1.08318	-0.257947	FALSE	activin A receptor type 1B
ACVR2A	92	SigPathway	87	0	-2.147	0.888	-2.41	-2.543	0.21	-2.157	-1.339	-2.231	1.175	0.213	0.032	0.37	0.016	0.011	0.83	0.031	0.18	0.026	0.24	0.83	-2.92543	1.06809	-3.21	-3.1	-3.10527	-0.537008	-3.40389	-1.6833	0.569275	-4.02175	FALSE	activin A receptor type 2A
ACVR2B	93	SigPathway	94	0	-3.76	2.721	-2.712	-2.705	2.7	-4.617	1.047	1.134	1.996	-4.16	0.00017	0.0065	0.0067	0.0068	0.0069	3.9e-06	0.29	0.26	0.046	3.2e-05	-4.78817	-2.99622	-0.467	-0.347	-1.12351	0.224593	-3.33971	0.691959	-1.01897	-0.0229534	FALSE	activin A receptor type 2B
ACVRL1	94	SigPathway	41	0	-3.691	-2.618	-2.468	-1.924	-0.1	-4.337	-5.825	0.308	-3.692	-2.198	0.00022	0.0088	0.014	0.054	0.92	1.4e-05	5.7e-09	0.76	0.00022	0.028	-5.10566	-2.23368	-6.78	-8.28	-2.11765	-3.0757	-7.0419	-3.2962	-1.02079	-2.5911	FALSE	activin A receptor like type 1
ADA	100	SigPathway	88	0	4.373	2.689	4.573	4.659	0.381	4.849	3.146	1.046	-1.404	3.556	1.2e-05	0.0072	4.8e-06	3.2e-06	0.7	1.2e-06	0.0017	0.3	0.16	0.00038	6.80503	1.34039	2.71	3.06	4.4697	2.16676	2.40457	6.12147	0.13165	2.11785	FALSE	adenosine deaminase
ADAM10	102	SigPathway	77	0	1.492	3.23	1.366	1.107	1.136	3.997	5.206	1.059	1.481	1.034	0.14	0.0012	0.17	0.27	0.26	6.4e-05	1.9e-07	0.29	0.14	0.3	6.00346	3.51422	3.72	3.92	2.75182	5.83408	10.4107	6.0497	2.65057	0.323804	FALSE	ADAM metallopeptidase domain 10
ADCY1	107	SigPathway	82	0	-3.605	-0.122	-2.14	-1.731	0.011	-2.229	-2.447	-0.569	-2.198	-3.469	0.00031	0.9	0.032	0.083	0.99	0.026	0.014	0.57	0.028	0.00052	-7.54861	-7.09001	-2.79	-2.54	-2.72614	1.18697	-6.82374	-5.06768	-0.559121	-0.828526	FALSE	adenylate cyclase 1
ADCY2	108	SigPathway	73	0	-8.333	-2.726	-8.07	-7.045	-1.795	-9.159	-5.558	-1.726	-1.205	-9.063	7.9e-17	0.0064	7.1e-16	1.9e-12	0.073	5.2e-20	2.7e-08	0.084	0.23	1.3e-19	-3.97551	-1.65847	-5.37	-4.84	2.02826	-5.86766	-4.86648	-2.88344	-1.50046	-3.14516	FALSE	adenylate cyclase 2
ADCY3	109	SigPathway	82	0	2.873	2.802	3.275	3.492	-0.997	1.966	1.934	1.284	-1.107	1.58	0.0041	0.0051	0.0011	0.00048	0.32	0.049	0.053	0.2	0.27	0.11	1.25067	2.07434	1.55	1.87	2.84115	-0.709324	0.980225	4.38358	0.563809	-0.523954	FALSE	adenylate cyclase 3
ADCY5	111	SigPathway	85	0	-6.154	-2.514	-4.18	-3.904	-0.575	-4.282	-4.537	-2.897	-2.152	-3.456	7.5e-10	0.012	2.9e-05	9.5e-05	0.57	1.9e-05	5.7e-06	0.0038	0.031	0.00055	-4.15383	2.88905	-1.79	-1.6	NA	NA	-5.02498	NA	-0.578942	-2.1302	FALSE	adenylate cyclase 5
ADCY6	112	SigPathway	104	0	-4.509	-5.641	-2.955	-3.368	-1.477	-2.433	-5.318	-2.018	0.966	-3.074	6.5e-06	1.7e-08	0.0031	0.00076	0.14	0.015	1.1e-07	0.044	0.33	0.0021	-4.09428	1.03725	-0.33	-0.772	-1.60864	-1.20934	-2.17822	-0.455249	1.08794	-1.1488	FALSE	adenylate cyclase 6
ADCY7	113	SigPathway	93	0	2.254	0.317	-0.283	-0.342	-2.597	0.569	1.617	-1.69	-1.367	1.418	0.024	0.75	0.78	0.73	0.0094	0.57	0.11	0.091	0.17	0.16	-8.80736	1.5999	1.31	2.07	0.346236	0.524265	-5.22091	-0.728291	-1.00758	3.76839	FALSE	adenylate cyclase 7
ADCY8	114	SigPathway	67	0	1.474	1.582	0.51	0.762	1.282	0.916	2.606	1.009	-1.403	0.544	0.14	0.11	0.61	0.45	0.2	0.36	0.0092	0.31	0.16	0.59	2.25437	-2.07184	-1.21	-1.24	1.11117	-1.02287	-4.54391	0.0699949	-2.19438	-0.0815885	FALSE	adenylate cyclase 8
ADCY9	115	SigPathway	37	0	-1.35	0.194	-0.317	0.08	NA	NA	0.519	NA	0.012	0.492	0.18	0.85	0.75	0.94	NA	NA	0.6	NA	0.99	0.62	-7.2969	-1.12324	-1.6	-2.06	-3.3147	-1.68934	-4.22204	2.65363	-1.06837	-0.866636	NA	adenylate cyclase 9
ADCYAP1	116	SigPathway	71	0	-2.921	-3.453	-3.973	-4.1	-2.913	-2.494	-2.774	-2.979	-2.569	-2.337	0.0035	0.00055	7.1e-05	4.1e-05	0.0036	0.013	0.0055	0.0029	0.01	0.019	0.269854	0.627545	-4.82	-4.2	-3.65495	-0.945138	-6.52514	-2.01941	-2.8599	-0.347717	FALSE	adenylate cyclase activating polypeptide 1
ADCYAP1R1	117	SigPathway	81	0	-4.018	-3.247	-3.707	-3.511	-1.892	-3.236	-4.521	-2.63	-2.742	-3.343	5.9e-05	0.0012	0.00021	0.00045	0.058	0.0012	6.2e-06	0.0085	0.0061	0.00083	-3.92949	-2.92874	-3.29	-4.26	-0.0403927	-0.478343	-5.2876	2.04255	-1.68034	-1.65183	FALSE	ADCYAP receptor type I
ADH1A	124	SigPathway	140	0	-2.043	-2.249	-2.555	-2.58	-1.167	-1.127	-2.006	-2.264	-1.419	-0.151	0.041	0.024	0.011	0.0099	0.24	0.26	0.045	0.024	0.16	0.88	-5.35511	-0.470126	-0.446	-0.115	-1.18499	0.562323	-2.39363	1.01624	1.11436	NA	FALSE	alcohol dehydrogenase 1A (class I), alpha polypeptide
ADM	133	SigPathway	73	0	2.527	1.056	2.297	2.419	-0.589	3.06	2.783	0.242	-2.16	1.983	0.012	0.29	0.022	0.016	0.56	0.0022	0.0054	0.81	0.031	0.047	5.11073	4.45749	2.11	2.52	-0.158463	2.82883	2.39083	-0.186394	-1.47342	0.0753319	FALSE	adrenomedullin
ADORA1	134	SigPathway	92	0	-2.808	-1.591	-2.093	-1.917	-0.145	-2.444	-4.045	-0.219	-0.939	-1.803	0.005	0.11	0.036	0.055	0.88	0.015	5.2e-05	0.83	0.35	0.071	-2.98716	-1.08469	0.154	0.0124	-0.709643	1.43217	-4.09493	0.866985	-1.13391	0.0511915	FALSE	adenosine A1 receptor
ADORA2B	136	SigPathway	45	0	1.734	-0.456	1.87	2.05	NA	NA	0.756	NA	-1.429	2.369	0.083	0.65	0.061	0.04	NA	NA	0.45	NA	0.15	0.018	1.8803	-0.654681	2.28	1.89	-1.41049	2.9197	0.749054	-1.28758	-1.46256	0.15118	FALSE	adenosine A2b receptor
PARP1	142	TF	110	0	2.251	2.438	2.951	3.148	2.16	2.553	1.52	3.317	2.235	1.863	0.024	0.015	0.0032	0.0016	0.031	0.011	0.13	0.00091	0.025	0.062	8.42403	4.92444	10.4	12.5	3.25821	4.03155	8.49499	8.7272	2.92396	3.02135	TRUE	poly(ADP-ribose) polymerase 1
ADRA1D	146	SigPathway	79	0	-6.036	-4.236	-5.255	-4.784	-2.277	-4.079	-4.473	-3.082	-2.816	-4.809	1.6e-09	2.3e-05	1.5e-07	1.7e-06	0.023	4.5e-05	7.7e-06	0.0021	0.0049	1.5e-06	0.173775	-3.02162	-2.45	-2.67	-4.05424	-1.02898	-6.87303	-5.10512	-1.88448	-2.86616	FALSE	adrenoceptor alpha 1D
ADRA1B	147	SigPathway	57	0	-4.129	-2.761	-3.324	-3.154	-1.021	-4.945	-4.456	0.667	-2.028	-3.927	3.6e-05	0.0058	0.00089	0.0016	0.31	7.6e-07	8.3e-06	0.5	0.043	8.6e-05	-8.23336	0.424676	-0.417	-0.168	0.0337515	0.934414	-4.08142	1.07864	-2.26735	-0.262752	FALSE	adrenoceptor alpha 1B
ADRA1A	148	SigPathway	59	0	-2.119	-1.954	-1.322	-1.284	-0.14	-1.609	-2.236	-0.817	-1.864	-2.349	0.034	0.051	0.19	0.2	0.89	0.11	0.025	0.41	0.062	0.019	-8.71039	-2.4402	-1.3	-0.858	-2.50957	-1.88368	-5.47584	-1.92359	-1.30943	-0.23303	FALSE	adrenoceptor alpha 1A
ADRA2A	150	SigPathway	58	0	-5.026	-4.924	-5.688	-8.561	-1.572	-5.109	-6.273	-2.904	-1.952	-2.589	5e-07	8.5e-07	1.3e-08	1.1e-17	0.12	3.2e-07	3.5e-10	0.0037	0.051	0.0096	-7.36372	-1.08069	-5.38	-6.61	-2.91761	-1.82055	-3.14103	-3.39308	NA	-0.112783	FALSE	adrenoceptor alpha 2A
ADRA2B	151	SigPathway	76	0	-3.088	-0.238	-1.385	-1.005	1.489	-1.799	-2.683	1.332	-2.326	-1.78	0.002	0.81	0.17	0.31	0.14	0.072	0.0073	0.18	0.02	0.075	-1.73728	-0.0262422	-0.317	-0.0701	-1.43066	0.888712	-3.88912	-1.9112	-2.80639	-0.255257	FALSE	adrenoceptor alpha 2B
ADRA2C	152	SigPathway	58	0	-5.776	-3.316	-5.067	-4.622	-1.559	-5.198	-4.736	-2.899	-1.268	-4.328	7.6e-09	0.00091	4e-07	3.8e-06	0.12	2e-07	2.2e-06	0.0037	0.2	1.5e-05	-5.49621	-3.28534	-3.91	-5.4	-0.660674	-4.10768	-3.11014	0.372535	NA	-6.64873	FALSE	adrenoceptor alpha 2C
ADRB1	153	SigPathway	76	0	-1.634	1.151	-0.2	-0.079	2.141	-0.84	-1.171	1.547	0.668	1.294	0.1	0.25	0.84	0.94	0.032	0.4	0.24	0.12	0.5	0.2	2.24317	3.67252	-0.408	0.181	-1.09783	-0.543661	-2.80648	1.02595	NA	2.48049	FALSE	adrenoceptor beta 1
ADRB2	154	SigPathway	54	0	0.02	-2.174	0.329	0.436	-1.647	1.404	-0.207	-1.652	-2.307	1.765	0.98	0.03	0.74	0.66	0.1	0.16	0.84	0.098	0.021	0.078	-0.650685	-2.27158	-3.59	-4.19	-1.65202	0.334748	-1.50992	-3.59305	NA	-0.120706	FALSE	adrenoceptor beta 2
ADRB3	155	SigPathway	72	0	-1.892	0.693	-1.791	-1.704	-0.392	-1.362	-1.977	-0.085	-1.017	-1.525	0.059	0.49	0.073	0.088	0.69	0.17	0.048	0.93	0.31	0.13	-4.50167	-2.17852	-0.342	-0.35	-2.50691	0.771686	-5.15377	0.39193	-1.48396	NA	FALSE	adrenoceptor beta 3
GRK2	156	SigPathway	61	0	1.695	-2.649	1.773	1.894	-0.453	1.622	-1.243	-1.535	-0.388	4.246	0.09	0.0081	0.076	0.058	0.65	0.1	0.21	0.12	0.7	2.2e-05	-4.68641	2.92157	3.99	3.99	1.01093	0.395009	-6.3097	-3.40018	0.405931	3.15367	FALSE	G protein-coupled receptor kinase 2
GRK3	157	SigPathway	39	0	-0.795	-1.659	-1.183	-1.142	NA	NA	-1.417	NA	-1.292	-0.656	0.43	0.097	0.24	0.25	NA	NA	0.16	NA	0.2	0.51	-1.51323	2.80097	-0.947	-0.678	4.01536	0.574138	1.42993	3.18233	-0.678723	-0.236853	NA	G protein-coupled receptor kinase 3
AEBP1	165	TF	210	0	-9.229	0.732	-8.181	-8.355	-6.337	-12.436	-4.171	-1.578	-4.596	-10.519	2.7e-20	0.46	2.8e-16	6.5e-17	2.3e-10	1.7e-35	3e-05	0.11	4.3e-06	7.1e-26	-7.71639	0.585027	-3.72	-4.16	-0.770105	-3.36977	1.61389	1.57573	-1.37792	-2.94676	FALSE	AE binding protein 1
AES	166	TFcoFac	56	0	-1.038	-3.769	-1.061	-0.796	-1.988	-1.849	-2.767	-1.015	-2.052	0.237	0.3	0.00016	0.29	0.43	0.047	0.064	0.0057	0.31	0.04	0.81	0.802452	-1.31926	1.03	0.659	0.486017	-0.991292	-0.951058	1.51377	0.460908	-0.256427	FALSE	amino-terminal enhancer of split
AFP	174	SigPathway	71	0	-1.467	-0.85	-0.409	-0.579	-0.076	0.183	-1.22	1.629	0.325	-1.715	0.14	0.4	0.68	0.56	0.94	0.85	0.22	0.1	0.75	0.086	-1.25728	-1.40862	-0.645	-0.0316	-0.914508	0.600089	-3.24408	-2.00011	-0.235196	NA	FALSE	alpha fetoprotein
AGER	177	SigPathway	125	0	-5.004	-2.286	-0.696	-0.261	1.331	-2.974	-6.114	0.591	-0.309	-0.492	5.6e-07	0.022	0.49	0.79	0.18	0.0029	9.7e-10	0.55	0.76	0.62	-5.30533	-0.689041	-1.21	-1	-2.1418	-1.79884	-3.36881	1.83836	-1.07929	-0.0273168	FALSE	advanced glycosylation end-product specific receptor
AGRP	181	SigPathway	53	0	-1.469	-1.692	0.073	0.197	0.622	0.388	-2.607	0.384	-0.741	0.629	0.14	0.091	0.94	0.84	0.53	0.7	0.0091	0.7	0.46	0.53	4.50015	0.118536	-0.904	-0.316	1.08883	-0.265249	-5.8105	-3.14026	-0.59732	NA	FALSE	agouti related neuropeptide
JAG1	182	SigPathway	35	0	-0.492	-2.108	-1.507	-1.338	NA	NA	0.451	NA	-3.828	2.826	0.62	0.035	0.13	0.18	NA	NA	0.65	NA	0.00013	0.0047	0.501239	2.44864	0.977	0.664	1.73985	2.05672	-4.45651	-1.71154	-0.799741	0.435124	FALSE	jagged 1
AGT	183	SigPathway	51	0	-3.679	-2.077	-3.617	-3.724	-1.081	-2.583	-2.463	-0.785	-2.041	-4.49	0.00023	0.038	0.0003	0.0002	0.28	0.0098	0.014	0.43	0.041	7.1e-06	-7.12244	3.02468	-3.17	-3.63	-1.83437	-1.92787	-5.29727	-2.57459	-1.29525	-0.245632	FALSE	angiotensinogen
AGTR1	185	SigPathway	38	0	-5.337	-0.963	-5.768	-5.611	-2.694	-5.874	-2.49	-1.083	-1.755	-4.616	9.4e-08	0.34	8e-09	2e-08	0.0071	4.3e-09	0.013	0.28	0.079	3.9e-06	-5.86865	-3.09376	-4.06	-4.54	-0.532603	-1.68225	-3.67252	-3.86366	-0.94454	0.126379	FALSE	angiotensin II receptor type 1
AGTR2	186	SigPathway	61	0	-0.51	-1.478	-0.585	-0.538	-0.584	-0.738	-2.193	-0.46	-0.743	-0.662	0.61	0.14	0.56	0.59	0.56	0.46	0.028	0.65	0.46	0.51	0.003108	-6.37497	-2.52	-3.17	-1.14549	-1.87064	-4.27031	-2.1489	-0.337579	NA	FALSE	angiotensin II receptor type 2
APLNR	187	SigPathway	43	0	-3.268	-0.952	-1.304	-1.054	-1.106	-3.54	-4.292	-0.577	-2.243	-0.798	0.0011	0.34	0.19	0.29	0.27	0.0004	1.8e-05	0.56	0.025	0.42	-2.18297	0.212132	-0.495	-0.439	-0.241429	-0.565011	-3.35888	-1.03932	-1.12732	0.492779	FALSE	apelin receptor
NR0B1	190	TF	93	0	-2.279	-0.772	-2.759	-2.539	-1.552	-3.156	-2.114	-0.16	-1.115	-3.307	0.023	0.44	0.0058	0.011	0.12	0.0016	0.034	0.87	0.26	0.00094	-7.83014	1.66382	-2.2	-2.63	-1.17166	-1.35268	-6.06344	-4.34952	-2.8005	-0.0880369	FALSE	nuclear receptor subfamily 0 group B member 1
AHR	196	TF	124	0	-0.425	1.27	-2.104	-2.622	-1.251	1.367	1.89	-1.131	-0.292	-1.917	0.67	0.2	0.035	0.0088	0.21	0.17	0.059	0.26	0.77	0.055	3.35448	1.4941	0.132	-0.781	-0.743747	0.521122	2.84471	3.75826	1.52446	0.220489	FALSE	aryl hydrocarbon receptor
AKT1	207	SigPathway	51	0	-0.836	-1.235	0.278	0.251	-0.291	-0.327	-0.751	0.133	-0.364	-0.058	0.4	0.22	0.78	0.8	0.77	0.74	0.45	0.89	0.72	0.95	-0.740396	1.51489	3.16	3.9	1.44471	0.589417	4.00683	4.07832	-0.54112	0.208655	FALSE	AKT serine/threonine kinase 1
AKT2	208	SigPathway	67	0	-1.548	-1.175	-0.267	-0.408	-0.624	-0.943	-2.11	-0.521	-0.68	-0.863	0.12	0.24	0.79	0.68	0.53	0.35	0.035	0.6	0.5	0.39	-3.10045	4.8277	-0.271	-0.745	-3.56322	-0.752863	-6.20876	-2.54242	0.164186	-0.0608411	FALSE	AKT serine/threonine kinase 2
ALCAM	214	SigPathway	71	0	0.136	2.89	0.582	0.483	1.703	1.296	1.852	2.084	0.469	-1.078	0.89	0.0039	0.56	0.63	0.089	0.2	0.064	0.037	0.64	0.28	2.04388	5.31416	1.97	2.13	2.8793	-0.965225	4.13979	5.0357	0.178261	-0.633552	FALSE	activated leukocyte cell adhesion molecule
ALK	238	SigPathway	67	0	-1.44	-2.088	-0.25	-0.186	-0.874	-0.77	-2.498	-1.759	-0.614	-0.256	0.15	0.037	0.8	0.85	0.38	0.44	0.013	0.079	0.54	0.8	1.01437	-3.79622	NA	NA	-3.62287	-0.738979	-5.41781	-1.14326	-1.46256	NA	FALSE	ALK receptor tyrosine kinase
ALX3	257	TF	88	0	-1.656	2.017	0.948	1.312	1.5	-1.853	-2.72	1.176	-0.082	0.363	0.098	0.044	0.34	0.19	0.13	0.064	0.0065	0.24	0.93	0.72	-5.87807	-0.315959	0.564	0.845	0.309716	0.047496	-5.4247	-0.584429	-0.849475	1.57923	FALSE	ALX homeobox 3
AMBP	259	SigPathway	73	0	-2.979	-3.025	-0.757	-1.055	-0.796	0.216	-5.788	-1.542	-3.887	-1.661	0.0029	0.0025	0.45	0.29	0.43	0.83	7.1e-09	0.12	0.0001	0.097	-6.38173	-1.43429	0.846	0.726	-1.28887	-1.01914	-5.64255	-4.05703	-1.97572	NA	FALSE	alpha-1-microglobulin/bikunin precursor
AMELX	265	SigPathway	74	0	1.167	0.776	0.09	-0.003	-0.333	-0.025	1.17	0.126	0.631	0.123	0.24	0.44	0.93	1	0.74	0.98	0.24	0.9	0.53	0.9	-3.18936	-1.4153	-1.02	-1.34	-2.88787	0.252305	-3.78429	-1.79902	-1.5987	NA	FALSE	amelogenin, X-linked
AMFR	267	SigPathway	99	0	0.346	-0.374	0.027	0.033	-1.803	-0.073	1.021	-1.511	-1.506	-0.63	0.73	0.71	0.98	0.97	0.071	0.94	0.31	0.13	0.13	0.53	-3.34417	-5.18017	-4.14	-5.01	-3.04985	-1.26466	3.70322	-3.70523	-0.904153	-1.35538	FALSE	autocrine motility factor receptor
AMHR2	269	SigPathway	81	0	-1.192	-1.809	-0.667	-0.604	0.41	-1.221	-2.558	-0.708	-0.691	-0.595	0.23	0.071	0.51	0.55	0.68	0.22	0.011	0.48	0.49	0.55	-4.55916	-0.249139	-0.28	-0.0516	0.95791	0.481299	-5.71958	-0.62436	-1.7556	NA	FALSE	anti-Mullerian hormone receptor type 2
ANG	283	SigPathway	105	0	-1.86	-1.904	-1.457	-1.659	-0.5	-1.138	-2.102	0.374	-1.28	-0.8	0.063	0.057	0.15	0.097	0.62	0.25	0.036	0.71	0.2	0.42	-3.18657	1.66995	NA	NA	-0.90437	-0.369659	-3.62266	-2.32588	NA	-0.346537	FALSE	angiogenin
ANK1	286	SigPathway	84	0	-2.016	-2.366	-1.521	-1.539	-1.13	-0.791	-2.957	-2.21	-1.756	-1.458	0.044	0.018	0.13	0.12	0.26	0.43	0.0031	0.027	0.079	0.14	-4.05849	-6.97936	2.51	2.58	-2.31161	1.45393	-6.44085	-1.40826	-1.50446	0.626014	FALSE	ankyrin 1
ANK2	287	SigPathway	57	0	-8.213	-2.715	-8.402	-5.189	-3.657	-7.421	-4.898	-3.435	-2.042	-6.5	2.2e-16	0.0066	4.4e-17	2.1e-07	0.00026	1.2e-13	9.7e-07	0.00059	0.041	8.1e-11	-3.39422	-1.91189	-10.4	-11.7	-4.15046	-3.15222	-4.47869	-3.58921	-0.30266	-3.01806	FALSE	ankyrin 2
ANK3	288	SigPathway	139	0	-0.979	0.864	-3.486	-3.767	-0.174	-2.05	1.851	-3.953	1.453	0.922	0.33	0.39	0.00049	0.00017	0.86	0.04	0.064	7.7e-05	0.15	0.36	1.88255	3.57251	-0.198	-0.606	1.6816	-1.42215	-4.10347	-3.03044	0.50174	0.142079	FALSE	ankyrin 3
ANXA1	301	SigPathway	89	0	2.534	-5.354	-1.343	-1.852	-6.045	2.55	-1.046	-7.727	-3.405	1.74	0.011	8.6e-08	0.18	0.064	1.5e-09	0.011	0.3	1.1e-14	0.00066	0.082	-0.483265	-4.74642	-4.11	-3.99	-3.78068	1.40501	-0.43691	-6.41989	-1.13086	-0.151292	FALSE	annexin A1
ANXA3	306	SigPathway	56	0	1.802	0.645	0.874	0.595	-1.492	2.345	1.992	1.124	1.768	-0.341	0.072	0.52	0.38	0.55	0.14	0.019	0.046	0.26	0.077	0.73	3.34747	0.09161	0.537	0.0678	-1.64831	4.00029	3.369	-1.1828	-0.500436	-0.031236	FALSE	annexin A3
ANXA4	307	SigPathway	91	0	-1.143	-3.387	0.226	-0.329	-1.135	1.801	0.392	-0.226	0.977	-0.393	0.25	0.00071	0.82	0.74	0.26	0.072	0.7	0.82	0.33	0.69	2.50156	-0.126278	-0.0245	-0.699	-1.90369	1.18439	6.05989	1.86599	0.531939	0.111748	FALSE	annexin A4
ANXA5	308	SigPathway	98	0	1.712	3.236	-0.23	-0.689	-0.753	0.641	3.604	0.8	0.677	-1.804	0.087	0.0012	0.82	0.49	0.45	0.52	0.00031	0.42	0.5	0.071	0.712299	2.17763	-1.26	-1.89	1.43399	-0.319459	5.86131	3.61235	0.76897	-3.44764	FALSE	annexin A5
APAF1	317	SigPathway	86	0	-0.085	1.327	-2.135	-2.548	0.339	-1.121	3.296	0.812	3.391	-1.673	0.93	0.18	0.033	0.011	0.73	0.26	0.00098	0.42	0.0007	0.094	4.32779	5.12123	4.01	3.42	-4.29619	1.19782	5.34712	3.21204	2.8039	1.68524	FALSE	apoptotic peptidase activating factor 1
APBB1	322	SigPathway	92	0	-6.929	-4.052	-7.914	-7.024	-1.088	-8.323	-6.366	-1.909	-3.264	-6.79	4.2e-12	5.1e-05	2.5e-15	2.2e-12	0.28	8.6e-17	1.9e-10	0.056	0.0011	1.1e-11	-7.24247	-2.94236	-6.8	-7.24	0.471386	-4.36684	-6.67545	-1.70005	-1.29913	-4.98682	FALSE	amyloid beta precursor protein binding family B member 1
APBB2	323	SigPathway	60	0	-3.333	1.571	-4.356	-4.388	-2.354	-4.22	-0.943	-1.574	-1.135	-5.651	0.00086	0.12	1.3e-05	1.1e-05	0.019	2.4e-05	0.35	0.12	0.26	1.6e-08	-1.41464	5.23006	-5.4	-4.5	-1.43546	-2.92951	-7.65006	-3.03249	-0.439351	-2.9337	FALSE	amyloid beta precursor protein binding family B member 2
APC	324	SigPathway	78	0	-2.47	2.143	-3.55	-3.805	-0.553	-1.178	4.539	-3.864	2.165	0.512	0.013	0.032	0.00039	0.00014	0.58	0.24	5.7e-06	0.00011	0.03	0.61	-5.45562	-3.31157	-0.315	0.0134	-2.34739	-1.85496	4.5327	-3.73594	0.412395	0.0972114	FALSE	APC, WNT signaling pathway regulator
AIRE	326	TF	140	0	-2.724	-2.49	-0.783	-0.801	0.015	-1.723	-3.967	-0.204	-1.336	-0.704	0.0065	0.013	0.43	0.42	0.99	0.085	7.3e-05	0.84	0.18	0.48	NA	-1.10194	-0.473	-0.428	0.150845	-1.52217	-5.99843	0.096953	-2.37472	-0.693279	FALSE	autoimmune regulator
APEX1	328	TFcoFac	280	0	-1.454	3.173	-0.13	0.119	2.833	-2.847	0.877	3.921	0.641	-3.486	0.15	0.0015	0.9	0.91	0.0046	0.0044	0.38	8.8e-05	0.52	0.00049	2.09314	2.05307	-0.0533	0.367	-0.147005	0.320804	3.73829	3.58206	0.898288	0.170297	FALSE	apurinic/apyrimidinic endodeoxyribonuclease 1
BIRC2	329	TFcoFac	73	0	2	3.013	0.841	0.446	-0.646	0.582	3.074	1.553	0.418	-1.723	0.046	0.0026	0.4	0.66	0.52	0.56	0.0021	0.12	0.68	0.085	2.16659	2.58685	0.0726	0.103	-0.0590202	0.0668635	5.07452	0.346776	2.05747	0.0647593	FALSE	baculoviral IAP repeat containing 2
BIRC3	330	SigPathway	62	0	3.501	1.619	3.21	2.898	1.955	5.284	2.08	2.552	3.164	3.104	0.00046	0.11	0.0013	0.0038	0.051	1.3e-07	0.038	0.011	0.0016	0.0019	3.56704	1.92326	3.63	3.09	1.75045	4.24907	2.26193	5.82095	1.47972	0.6922	FALSE	baculoviral IAP repeat containing 3
APLP2	334	SigPathway	76	0	1.388	0.994	-0.132	-0.18	-0.816	-1.109	2.438	1.506	1.137	-2.977	0.17	0.32	0.9	0.86	0.41	0.27	0.015	0.13	0.26	0.0029	1.84267	-4.56874	-0.408	-0.0606	-2.09331	2.51617	6.04795	-1.54342	-0.0464502	-0.916599	FALSE	amyloid beta precursor like protein 2
APOA1	335	SigPathway	102	0	-2.482	-3.278	-0.531	-0.12	-1.373	-1.887	-5.361	-1.188	-3.066	-1.594	0.013	0.001	0.6	0.9	0.17	0.059	8.3e-08	0.23	0.0022	0.11	-4.15756	-0.649648	0.124	0.456	0.369721	-1.342	-6.2204	-3.46414	NA	-0.184021	FALSE	apolipoprotein A1
APOE	348	SigPathway	23	0	NA	NA	NA	NA	NA	NA	NA	NA	NA	NA	NA	NA	NA	NA	NA	NA	NA	NA	NA	NA	0.982015	4.51126	1.64	2.43	2.57156	-1.03259	2.76708	4.218	2.06017	3.99342	NA	apolipoprotein E
APP	351	SigPathway	89	0	-0.558	3.198	-1.343	-1.741	-0.638	-0.343	3.292	1.939	-0.176	-4.331	0.58	0.0014	0.18	0.082	0.52	0.73	0.00099	0.053	0.86	1.5e-05	6.22149	2.79517	1.47	1.58	5.16444	0.420818	6.96477	5.0602	-0.0055982	-1.0043	FALSE	amyloid beta precursor protein
FAS	355	SigPathway	75	0	1.459	2.351	0.609	0.344	1.649	3.108	2.334	1.625	2.96	0.227	0.14	0.019	0.54	0.73	0.099	0.0019	0.02	0.1	0.0031	0.82	0.842777	-2.94968	-3.41	-3.65	-4.30286	1.34705	-2.72123	-4.66377	-0.36398	-0.194384	FALSE	Fas cell surface death receptor
AR	367	TF	95	0	-7.13	-1.912	-6.033	-6.009	-2.075	-6.186	-4.053	-3.169	-1.011	-3.524	1e-12	0.056	1.6e-09	1.9e-09	0.038	6.2e-10	5.1e-05	0.0015	0.31	0.00043	-11.7385	-7.39138	-10.7	-10.4	-6.39629	-4.38449	-10.0862	-7.2516	-0.601804	-4.70197	TRUE	androgen receptor
ARAF	369	SigPathway	120	0	-1.334	-2.949	3.558	3.398	0	0.095	-2.829	1.434	-0.929	1.72	0.18	0.0032	0.00037	0.00068	1	0.92	0.0047	0.15	0.35	0.085	-2.85137	4.29201	2.95	2.49	-2.95976	0.72348	1.70384	0.984296	0.495462	1.48253	FALSE	A-Raf proto-oncogene, serine/threonine kinase
TRIM23	373	SigPathway	72	0	-1.973	1.869	-5.066	-5.346	-0.243	-3.581	2.083	-2.983	2.128	-3.947	0.048	0.062	4.1e-07	9e-08	0.81	0.00034	0.037	0.0029	0.033	7.9e-05	-2.06051	-1.90257	-3.64	-3.98	-1.79278	-1.00342	4.44431	-1.82373	0.289811	-0.596645	FALSE	tripartite motif containing 23
ARF1	375	SigPathway	84	0	3.765	-1.888	1.485	1.147	-0.634	1.753	1.88	0.238	0.296	0.586	0.00017	0.059	0.14	0.25	0.53	0.08	0.06	0.81	0.77	0.56	3.87068	0.450704	2.08	2.13	NA	NA	-1.06898	NA	0.573081	-0.223668	FALSE	ADP ribosylation factor 1
ARF3	377	SigPathway	60	0	1.358	-1.286	0.853	0.564	-1.388	1.675	2.634	0.303	0.591	0.028	0.17	0.2	0.39	0.57	0.17	0.094	0.0084	0.76	0.55	0.98	2.87173	-4.84066	0.9	0.52	-4.89842	1.36833	5.68038	-2.58717	0.521048	0.535531	FALSE	ADP ribosylation factor 3
ARF4	378	SigPathway	143	0	0.424	1.868	-2.476	-2.876	-2.421	-0.309	3.214	0.394	0.969	-3.81	0.67	0.062	0.013	0.004	0.015	0.76	0.0013	0.69	0.33	0.00014	1.2509	-1.71665	-0.741	-1.28	-3.90482	2.76344	7.98059	-3.41209	0.0391204	-2.18803	FALSE	ADP ribosylation factor 4
ARL4D	379	SigPathway	47	0	3.237	0.132	0.091	-0.1	NA	NA	1.889	NA	-0.868	1.567	0.0012	0.9	0.93	0.92	NA	NA	0.059	NA	0.39	0.12	0.914697	-8.28632	-1.82	-2.02	-4.97659	1.08329	-3.09248	-5.02668	-2.36552	-0.0182317	NA	ADP ribosylation factor like GTPase 4D
ARF5	381	SigPathway	67	0	2.392	-3.295	2.87	3.042	-1.783	1.879	-3.428	0.82	-1.726	0.074	0.017	0.00098	0.0041	0.0024	0.075	0.06	0.00061	0.41	0.084	0.94	1.79153	-1.26412	0.181	0.181	-2.34463	-1.28179	1.842	-4.06697	-0.946888	0.0220158	FALSE	ADP ribosylation factor 5
ARF6	382	SigPathway	61	0	2.842	2.133	1.991	1.752	1.581	1.396	3.737	0.056	-0.543	1.573	0.0045	0.033	0.047	0.08	0.11	0.16	0.00019	0.96	0.59	0.12	5.53285	-2.38346	0.767	1.23	-2.05052	4.46752	-3.77873	-3.25226	-1.5983	0.413836	FALSE	ADP ribosylation factor 6
RHOA	387	SigPathway	113	0	3.167	0.534	-0.211	-0.389	0.363	0.053	1.483	0.822	0.433	-1.301	0.0015	0.59	0.83	0.7	0.72	0.96	0.14	0.41	0.67	0.19	3.08087	-1.66762	-1.01	-1.07	-3.06601	2.1158	-4.12849	-3.98112	-0.0302795	-0.0119572	FALSE	ras homolog family member A
RHOB	388	SigPathway	86	0	-1.403	1.304	-1.257	-1.515	-0.496	0.487	-1.199	0.478	-0.673	-4.026	0.16	0.19	0.21	0.13	0.62	0.63	0.23	0.63	0.5	5.7e-05	-4.49517	-2.31051	-5.4	-5.85	-3.71732	-1.29678	-4.20728	-6.26138	NA	-3.93798	FALSE	ras homolog family member B
RHOC	389	SigPathway	68	0	1.699	-2.295	1.682	1.626	-0.343	0.524	-1.287	0.54	-1.104	-1.473	0.089	0.022	0.093	0.1	0.73	0.6	0.2	0.59	0.27	0.14	0.381652	1.35035	2.37	2.14	2.56021	0.589187	-2.66407	4.24985	1.37765	-0.85115	FALSE	ras homolog family member C
RND3	390	SigPathway	50	0	1.813	-1.29	0.15	0.075	-2.957	2.95	1.726	-3.65	-1.592	-0.086	0.07	0.2	0.88	0.94	0.0031	0.0032	0.084	0.00026	0.11	0.93	-0.980043	1.1193	-4.27	-4.44	-3.70774	-0.47049	0.297408	-6.14441	-0.444731	-0.0172763	FALSE	Rho family GTPase 3
RHOG	391	SigPathway	110	0	2.985	-2.02	1.113	1.652	-2.399	2.255	-1.826	-3.075	-6.797	1.766	0.0028	0.043	0.27	0.099	0.016	0.024	0.068	0.0021	1.1e-11	0.077	3.71224	-1.98698	1.77	1.53	-2.83279	0.416097	-1.127	-1.83404	-1.16013	0.27728	FALSE	ras homolog family member G
ARHGAP1	392	SigPathway	83	0	-0.693	-2.806	-0.671	-0.745	-1.672	0.796	-2.648	-2.594	-1.463	1.618	0.49	0.005	0.5	0.46	0.094	0.43	0.0081	0.0095	0.14	0.11	-8.18761	-7.93756	-2.06	-2.17	-3.95968	-1.71644	-5.20977	-5.92129	0.392037	-0.011933	FALSE	Rho GTPase activating protein 1
ARHGAP4	393	SigPathway	92	0	-1.46	0.172	3.252	3.723	2.477	0.257	-1.918	1.519	-0.534	5.237	0.14	0.86	0.0011	0.0002	0.013	0.8	0.055	0.13	0.59	1.6e-07	4.06449	3.59699	5.22	5.87	3.56743	1.44498	-0.0841875	8.65443	0.808204	16.2819	FALSE	Rho GTPase activating protein 4
ARHGAP5	394	SigPathway	135	0	2.073	4.378	-1.637	-2.546	0.648	1.87	8.965	-0.416	3.081	-0.532	0.038	1.2e-05	0.1	0.011	0.52	0.061	3.1e-19	0.68	0.0021	0.59	-2.79886	2.58959	-0.308	-0.753	-1.23574	0.296823	7.17681	-1.2866	-0.358832	-0.147097	FALSE	Rho GTPase activating protein 5
ARHGAP6	395	SigPathway	50	0	-8.77	-2.499	-7.015	-6.895	-2.746	-8.76	-4.81	-2.732	-2.103	-8.446	1.8e-18	0.012	2.3e-12	5.4e-12	0.006	2e-18	1.5e-06	0.0063	0.035	3e-17	-5.20387	2.79124	-6.59	-5.26	-3.19833	-3.41649	-3.49682	-3.65139	-1.47135	-7.04003	FALSE	Rho GTPase activating protein 6
ARHGDIA	396	SigPathway	116	0	1.356	-2.913	3.924	3.971	-1.34	-0.021	-2.937	1.043	-5.065	-0.405	0.18	0.0036	8.7e-05	7.2e-05	0.18	0.98	0.0033	0.3	4.1e-07	0.69	-6.34038	-5.1537	1.71	1.62	-3.81425	0.595822	-3.56011	-2.10477	-2.04011	-0.300655	FALSE	Rho GDP dissociation inhibitor alpha
ARHGDIB	397	SigPathway	42	0	0.186	-2.621	-2.186	-1.856	-3.169	-1.303	-1.615	-1.871	-1.818	-0.349	0.85	0.0088	0.029	0.064	0.0015	0.19	0.11	0.061	0.069	0.73	3.28862	-1.53883	1.63	1.56	0.618218	1.32199	-5.28789	1.59942	0.890221	1.5056	FALSE	Rho GDP dissociation inhibitor beta
ARHGDIG	398	SigPathway	74	0	-3.587	-3.034	-0.026	-0.214	1.1	-1.129	-3.651	0.324	-2.249	-0.769	0.00033	0.0024	0.98	0.83	0.27	0.26	0.00026	0.75	0.024	0.44	-9.12269	-7.53466	-0.609	0.275	-1.97533	-0.597905	-3.4672	-2.37422	NA	NA	FALSE	Rho GDP dissociation inhibitor gamma
ARL1	400	SigPathway	92	0	-1.858	-0.245	-3.807	-4.257	-1.955	0.158	2.241	0.373	1.943	-3.736	0.063	0.81	0.00014	2.1e-05	0.051	0.87	0.025	0.71	0.052	0.00019	-3.08962	0.224874	-3.07	-3.77	-6.76923	-3.25592	4.97231	-3.79408	1.40435	-0.955227	FALSE	ADP ribosylation factor like GTPase 1
PHOX2A	401	TF	131	0	-0.275	-1.459	-0.14	0.016	0.225	-0.575	-2.168	-0.111	-0.951	-0.243	0.78	0.14	0.89	0.99	0.82	0.57	0.03	0.91	0.34	0.81	1.21091	-2.59376	0.437	1.09	-1.46574	0.307364	-5.56112	-2.85868	-0.995127	NA	FALSE	paired like homeobox 2a
ARL2	402	SigPathway	96	0	-0.191	-1.814	1.2	1.241	-0.85	-0.77	-3.411	1.525	-3.466	-0.63	0.85	0.07	0.23	0.21	0.4	0.44	0.00065	0.13	0.00053	0.53	-4.09931	-5.12501	NA	NA	-1.18518	-2.61335	-3.80955	-1.87552	NA	-0.173693	FALSE	ADP ribosylation factor like GTPase 2
ARL3	403	SigPathway	87	0	-4.315	-2.432	-1.936	-1.841	-1.006	-3.321	-2.753	-0.538	0.201	-2.974	1.6e-05	0.015	0.053	0.066	0.31	0.0009	0.0059	0.59	0.84	0.0029	-1.60358	3.3192	-0.0705	-0.658	-2.34259	-3.49137	-2.72881	-2.09898	1.10103	-0.125072	FALSE	ADP ribosylation factor like GTPase 3
ARNT	405	TF	34	0	-1.243	1.388	-0.806	-0.695	NA	NA	3.969	NA	1.624	-0.75	0.21	0.16	0.42	0.49	NA	NA	7.2e-05	NA	0.1	0.45	-5.44102	-1.56708	-3.61	-4.56	1.46191	-1.47495	3.8004	-1.18235	0.568288	-0.514262	FALSE	aryl hydrocarbon receptor nuclear translocator
ARNTL	406	TF	133	0	0.71	1.318	1.11	0.514	-0.757	2.767	1.645	-2.056	0.684	1.655	0.48	0.19	0.27	0.61	0.45	0.0057	0.1	0.04	0.49	0.098	5.92202	2.42317	1.08	0.618	-0.816474	2.22735	1.96738	-2.05318	-0.612981	-0.529268	FALSE	aryl hydrocarbon receptor nuclear translocator like
ARR3	407	SigPathway	40	0	-0.332	-0.751	-0.394	-0.389	NA	NA	-1.222	NA	-0.427	-0.184	0.74	0.45	0.69	0.7	NA	NA	0.22	NA	0.67	0.85	6.62784	-0.801407	0.52	0.71	0.242285	-0.0061893	-4.80914	-1.43304	-1.13322	NA	FALSE	arrestin 3
ARRB1	408	SigPathway	74	0	-4.774	-4.434	-3.801	-4.034	-2.087	-2.979	-6.335	-1.315	-0.516	-2.307	1.8e-06	9.3e-06	0.00014	5.5e-05	0.037	0.0029	2.4e-10	0.19	0.61	0.021	-1.94308	-7.43522	-4.11	-4.77	-4.74809	-6.19652	-4.85679	-4.92561	0.169224	0.0248812	FALSE	arrestin beta 1
ARRB2	409	SigPathway	96	0	1.875	-0.271	3.148	3.407	0.677	0.382	-4.961	2.16	0.272	3.203	0.061	0.79	0.0016	0.00066	0.5	0.7	7e-07	0.031	0.79	0.0014	2.34248	-0.14865	5	5.47	-2.90953	0.0524428	-3.36628	3.18668	1.76727	1.37427	FALSE	arrestin beta 2
ASCL1	429	TF	115	0	-3.142	-2.243	-2.871	-2.726	-0.766	-3.383	-4.724	-0.791	-0.826	-1.909	0.0017	0.025	0.0041	0.0064	0.44	0.00072	2.3e-06	0.43	0.41	0.056	-9.5911	-3.81045	-0.922	-0.78	-4.92034	-2.55231	-6.14862	-0.792404	-2.09129	NA	FALSE	achaete-scute family bHLH transcription factor 1
ASCL2	430	TF	101	0	2.19	-0.933	2.35	2.44	2.172	0.764	-1.039	1.897	0.828	2.638	0.029	0.35	0.019	0.015	0.03	0.44	0.3	0.058	0.41	0.0083	-3.87973	1.05224	2.79	3.03	-0.557199	1.36074	-4.92698	-0.861169	-1.61204	0.974479	FALSE	achaete-scute family bHLH transcription factor 2
ASGR2	433	SigPathway	30	0	-0.645	-0.896	0.159	0.842	NA	NA	-1.652	NA	-0.539	2.78	0.52	0.37	0.87	0.4	NA	NA	0.099	NA	0.59	0.0054	-6.10805	1.81579	-0.344	-0.21	1.59845	0.0215417	-5.10826	0.818194	-3.12037	0.19743	FALSE	asialoglycoprotein receptor 2
ASIP	434	SigPathway	68	0	-0.697	-1.123	-0.288	-0.235	-1.059	-0.593	-1.764	-1.21	-1.069	0.158	0.49	0.26	0.77	0.81	0.29	0.55	0.078	0.23	0.29	0.87	-4.43299	-2.07321	-1.45	-1.18	-0.0726096	-0.983086	-5.27826	-1.44797	-3.44857	-0.26269	FALSE	agouti signaling protein
ZFHX3	463	TF	141	0	-3.972	0.725	-1.897	-1.847	-0.665	-4.82	-1.391	1.104	0.169	-4.061	7.1e-05	0.47	0.058	0.065	0.51	1.4e-06	0.16	0.27	0.87	4.9e-05	-0.692074	-5.35425	-0.706	-0.775	0.69445	-0.594288	-5.32136	1.50507	0.402105	-2.01792	FALSE	zinc finger homeobox 3
ATF1	466	TF	76	0	4.055	2.248	2.498	1.965	1.17	3.493	6.612	1.513	2.962	-0.576	5e-05	0.025	0.012	0.049	0.24	0.00048	3.8e-11	0.13	0.0031	0.56	5.73211	3.33549	0.453	-0.0792	-0.204973	0.509296	5.34613	0.138794	1.4533	-0.31174	FALSE	activating transcription factor 1
ATF3	467	TF	101	0	1.602	1.964	0.696	0.582	-0.066	-0.59	2.178	0.077	1.782	1.979	0.11	0.05	0.49	0.56	0.95	0.56	0.029	0.94	0.075	0.048	-5.57561	2.38842	-3.69	-3.21	-1.82337	-3.11685	-3.98987	-2.87001	-0.784781	-0.0111411	FALSE	activating transcription factor 3
ATF4	468	TF	63	0	2.311	-0.064	0.865	0.909	-0.306	0.289	0.514	0.606	-0.593	-3.142	0.021	0.95	0.39	0.36	0.76	0.77	0.61	0.54	0.55	0.0017	5.32555	1.18985	3.12	3.33	0.959788	0.253004	6.55767	0.482904	NA	-0.542137	FALSE	activating transcription factor 4
ATIC	471	SigPathway	93	0	2.587	2.841	0.797	0.638	-0.751	0.401	2.166	2.072	0.497	-2.266	0.0097	0.0045	0.43	0.52	0.45	0.69	0.03	0.038	0.62	0.023	2.90274	1.45254	2.37	2.3	-0.898426	1.09459	3.09216	2.10543	0.668992	-0.0544272	FALSE	5-aminoimidazole-4-carboxamide ribonucleotide formyltransferase/IMP cyclohydrolase
ATM	472	SigPathway	55	0	-2.472	0.8	-4.995	-5.191	0.408	-3.083	-0.433	-0.889	2.056	-1.916	0.013	0.42	5.9e-07	2.1e-07	0.68	0.0021	0.66	0.37	0.04	0.055	6.02108	-3.95047	-1.71	-1.76	0.478917	-2.13178	-4.08485	2.71543	NA	-0.374399	FALSE	ATM serine/threonine kinase
RERE	473	TF	152	0	-6.128	-3.065	-5.714	-5.981	-1.175	-5.022	-1.656	-4.084	1.959	-2.382	8.9e-10	0.0022	1.1e-08	2.2e-09	0.24	5.1e-07	0.098	4.4e-05	0.05	0.017	-7.10986	-4.78276	-2.71	-3.29	1.65221	-2.50722	-4.48561	-3.24202	1.43205	-1.7826	FALSE	arginine-glutamic acid dipeptide repeats
ATOH1	474	TF	134	0	-0.73	-0.947	0.368	0.429	1.029	-0.016	-1.637	1.238	0.605	0.167	0.47	0.34	0.71	0.67	0.3	0.99	0.1	0.22	0.54	0.87	3.06842	-0.913632	-0.137	0.275	-1.47336	0.0164495	-4.67433	-2.87382	NA	NA	FALSE	atonal bHLH transcription factor 1
ATP2A1	487	SigPathway	96	0	-0.438	2.404	3.13	3.404	2.58	0.992	-1.946	1.993	-0.392	2.47	0.66	0.016	0.0018	0.00067	0.0099	0.32	0.052	0.046	0.69	0.014	-6.16134	-2.03852	1.29	1.22	2.06612	1.1757	-4.9139	-1.13338	-1.40062	0.267679	FALSE	ATPase sarcoplasmic/endoplasmic reticulum Ca2+ transporting 1
ATP2A2	488	SigPathway	70	0	4.217	2.792	1.706	1.282	-1.282	5.173	5.388	-0.391	1.346	1.717	2.5e-05	0.0052	0.088	0.2	0.2	2.3e-07	7.1e-08	0.7	0.18	0.086	-4.53131	2.85812	4.41	4.09	3.00342	2.82532	6.52947	3.81484	1.41448	2.12133	FALSE	ATPase sarcoplasmic/endoplasmic reticulum Ca2+ transporting 2
ATR	545	SigPathway	87	0	0.088	3.453	0.683	0.848	3.155	3.533	2.419	0.527	1.128	2.965	0.93	0.00055	0.49	0.4	0.0016	0.00041	0.016	0.6	0.26	0.003	4.69433	5.46514	4.35	3.89	3.99074	1.26776	6.01526	6.13172	NA	3.21184	TRUE	ATR serine/threonine kinase
ATRX	546	TF	109	0	-2.1	1.9	-4.884	-5.385	0.44	-3.067	3.049	-0.576	4.386	-2.51	0.036	0.057	1e-06	7.2e-08	0.66	0.0022	0.0023	0.56	1.2e-05	0.012	0.986935	4.26845	-0.873	-0.747	3.89782	-1.20709	6.10232	4.36174	NA	-0.167324	FALSE	ATRX, chromatin remodeler
AVP	551	SigPathway	72	0	-1.106	-0.815	-0.346	-0.32	-0.108	-0.482	-0.165	-0.062	0.589	-0.311	0.27	0.42	0.73	0.75	0.91	0.63	0.87	0.95	0.56	0.76	-4.40454	-1.45113	0.121	0.768	-1.38954	-1.11127	-3.98167	-2.84442	-1.0096	NA	FALSE	arginine vasopressin
AVPR1A	552	SigPathway	49	0	-5.121	-0.831	-5.801	-5.867	-1.843	-5.281	-2.27	-2.095	-0.336	-3.222	3e-07	0.41	6.6e-09	4.4e-09	0.065	1.3e-07	0.023	0.036	0.74	0.0013	-7.87159	2.37288	-5.45	-6.38	-2.18847	-1.44841	-3.83468	-2.56701	-0.858601	-1.46563	FALSE	arginine vasopressin receptor 1A
AVPR1B	553	SigPathway	70	0	-1.018	-1.138	0.079	0.01	0.555	0.089	-1.161	0.724	0.664	0.097	0.31	0.26	0.94	0.99	0.58	0.93	0.25	0.47	0.51	0.92	-8.34007	-2.39066	-0.633	0.113	-2.55578	-1.47266	-3.96736	-8.12215	-1.76198	NA	FALSE	arginine vasopressin receptor 1B
AVPR2	554	SigPathway	80	0	-3.699	-3.866	-3.46	-3.097	-0.668	-3.168	-4.814	-1.936	-2.294	-2.053	0.00022	0.00011	0.00054	0.002	0.5	0.0015	1.5e-06	0.053	0.022	0.04	-11.375	-1.97369	-0.213	-0.145	0.698018	0.418981	-4.54369	-2.52086	-1.47456	-0.48532	FALSE	arginine vasopressin receptor 2
AXL	558	SigPathway	153	0	-1.21	0.709	-3.404	-3.614	-0.943	-2.939	-3.586	1.392	-1.612	-6.933	0.23	0.48	0.00066	0.0003	0.35	0.0033	0.00034	0.16	0.11	4.1e-12	-1.26279	0.57852	-2.65	-3.52	-2.37119	-2.99608	-4.63695	-2.45698	-1.35827	-6.20665	FALSE	AXL receptor tyrosine kinase
AZU1	566	SigPathway	66	0	-0.363	-1.263	-0.195	-0.152	-0.249	0.265	-1.541	-0.476	-1.049	-0.162	0.72	0.21	0.85	0.88	0.8	0.79	0.12	0.63	0.29	0.87	-9.36015	-9.74033	-0.163	0.434	-2.00466	1.1738	-5.53031	-2.80982	-2.85919	NA	FALSE	azurocidin 1
B2M	567	SigPathway	61	0	6.228	2.79	4.965	4.677	2.934	7.205	5.491	2.941	2.515	2.181	4.7e-10	0.0053	6.9e-07	2.9e-06	0.0033	5.8e-13	4e-08	0.0033	0.012	0.029	6.39757	0.86152	3.45	2.99	-0.741989	3.44971	3.48728	1.08613	0.983655	2.35779	FALSE	beta-2-microglobulin
BACH1	571	TF	112	0	3.345	2.59	-0.104	-0.581	-2.423	5.097	6.664	-2.995	-0.14	-0.334	0.00082	0.0096	0.92	0.56	0.015	3.5e-07	2.7e-11	0.0027	0.89	0.74	1.42782	-3.46563	2.85	2.44	-1.93063	3.13193	8.16345	-1.41797	1.02856	-0.341464	FALSE	BTB domain and CNC homolog 1
BAD	572	SigPathway	66	0	1.661	-2.289	2.916	3.037	-1.153	0.795	-3.591	1.706	-2.234	2.159	0.097	0.022	0.0035	0.0024	0.25	0.43	0.00033	0.088	0.025	0.031	-0.820141	-5.42136	1.39	1.58	-1.84108	0.186134	-5.00905	-1.26576	-0.561453	0.21362	FALSE	BCL2 associated agonist of cell death
BAG1	573	SigPathway	107	0	2.228	-0.819	1.304	1.234	0.717	3.739	-1.506	2.084	0.19	-0.464	0.026	0.41	0.19	0.22	0.47	0.00018	0.13	0.037	0.85	0.64	3.16419	-2.11781	1.9	1.76	-3.07	2.87939	3.8301	-2.2296	0.295881	0.450177	FALSE	BCL2 associated athanogene 1
ADGRB1	575	SigPathway	92	0	-4.699	-3.061	-3.614	-2.783	-0.992	-4.288	-5.405	-2.71	-3.837	-3.775	2.6e-06	0.0022	0.0003	0.0054	0.32	1.8e-05	6.5e-08	0.0067	0.00012	0.00016	-0.08259	-3.92448	-1.61	-0.341	1.64872	0.834396	-3.27048	-0.424187	-2.40119	-3.09077	FALSE	adhesion G protein-coupled receptor B1
ADGRB2	576	SigPathway	88	0	-1.15	-1.413	-1.257	-1.126	-0.131	-2.282	-4.464	1.422	-2.586	-2.417	0.25	0.16	0.21	0.26	0.9	0.022	8.1e-06	0.15	0.0097	0.016	NA	1.42531	2.05	2.18	0.406921	-0.263587	-2.3548	-0.667975	-1.03977	-1.0022	FALSE	adhesion G protein-coupled receptor B2
ADGRB3	577	SigPathway	57	0	-4.968	-2.668	-4.323	-3.872	-2.553	-3.293	-3.89	-2.855	-2.522	-3.52	6.8e-07	0.0076	1.5e-05	0.00011	0.011	0.00099	0.0001	0.0043	0.012	0.00043	-7.06258	-4.11984	-6.65	-8.23	-3.06195	-2.50238	-2.14317	-1.60344	-0.0865868	-4.51782	TRUE	adhesion G protein-coupled receptor B3
BAK1	578	SigPathway	66	0	5.805	-0.633	3.719	3.418	-0.643	4.294	1.167	-0.358	0.088	3.197	6.4e-09	0.53	0.0002	0.00063	0.52	1.8e-05	0.24	0.72	0.93	0.0014	5.7748	0.624783	6.05	6.38	2.26035	3.05765	2.21463	3.61291	0.508726	10.0996	FALSE	BCL2 antagonist/killer 1
NKX3-2	579	TF	151	0	-3.768	1.471	-4.378	-3.94	-1.624	-5.104	-2.768	-1.352	-2.24	-3.7	0.00016	0.14	1.2e-05	8.1e-05	0.1	3.3e-07	0.0056	0.18	0.025	0.00022	-1.07291	-0.213336	-1.28	-0.113	2.76144	-1.0114	-3.34013	-1.32435	-1.53984	0.0378202	FALSE	NK3 homeobox 2
BARD1	580	SigPathway	159	0	1.259	4.346	1.95	1.814	3.026	0.224	3.219	1.294	6.037	1.315	0.21	1.4e-05	0.051	0.07	0.0025	0.82	0.0013	0.2	1.6e-09	0.19	7.26994	5.12677	2.73	3.26	2.1185	2.6312	4.74477	4.7979	0.442806	0.810395	FALSE	BRCA1 associated RING domain 1
BAX	581	SigPathway	86	0	4.048	0.648	3.133	3.283	-0.604	1.546	0.245	2.664	-2.114	1.17	5.2e-05	0.52	0.0017	0.001	0.55	0.12	0.81	0.0077	0.035	0.24	6.82254	5.41675	4.88	4.93	-0.645416	3.26631	1.73024	4.31742	0.50932	0.743613	FALSE	BCL2 associated X, apoptosis regulator
CCND1	595	TFcoFac	108	0	-1.154	-4.297	-1.431	-1.016	-2.946	-0.742	-5.37	-1.693	-3.694	-1.548	0.25	1.7e-05	0.15	0.31	0.0032	0.46	7.9e-08	0.091	0.00022	0.12	-3.05607	-6.33259	-4.26	-3.23	-5.36063	-1.14233	-4.28668	-5.16533	-1.06412	-0.40819	TRUE	cyclin D1
BCL2	596	SigPathway	63	0	-2.082	-1.568	-4.141	-3.574	-0.917	-3.841	-1.914	-3.405	-0.932	-2.799	0.037	0.12	3.5e-05	0.00035	0.36	0.00012	0.056	0.00066	0.35	0.0051	-4.23557	-2.2935	-6.5	-5.66	2.2469	-3.05345	-4.72778	-1.53084	0.0663526	-1.16772	FALSE	BCL2, apoptosis regulator
BCL2L1	598	SigPathway	79	0	0.986	-0.702	0.741	0.754	-0.395	1.387	-0.516	0.882	-0.595	-1.105	0.32	0.48	0.46	0.45	0.69	0.17	0.61	0.38	0.55	0.27	-7.70259	-2.71596	3.96	3.39	-1.47187	1.21346	-5.0085	-1.76067	0.274803	-0.0235451	FALSE	BCL2 like 1
BCL2L2	599	SigPathway	83	0	0.831	-0.327	0.244	0.003	-1.45	1.569	2.197	-2.245	-1.605	2.098	0.41	0.74	0.81	1	0.15	0.12	0.028	0.025	0.11	0.036	0.256999	-5.38851	NA	NA	-4.2519	-0.702185	-4.70314	-4.06121	-2.14158	0.720206	FALSE	BCL2 like 2
BCL3	602	TF	137	0	4.082	-2.821	5.209	4.811	0.386	6.617	0.941	1.672	0.5	5.228	4.5e-05	0.0048	1.9e-07	1.5e-06	0.7	3.7e-11	0.35	0.095	0.62	1.7e-07	6.24302	NA	4	3.98	NA	NA	NA	NA	1.23952	-0.929107	FALSE	B cell CLL/lymphoma 3
BCL6	604	TF	126	0	-0.573	-3.16	-1.463	-1.483	-0.344	-0.01	-1.132	-1.917	-0.396	1.427	0.57	0.0016	0.14	0.14	0.73	0.99	0.26	0.055	0.69	0.15	NA	3.94459	1.22	0.662	2.48868	1.13871	5.83074	2.61233	1.66194	-1.7438	FALSE	B cell CLL/lymphoma 6
BCL7A	605		162	0	-1.118	2.704	0.042	0.14	2.053	-1.853	-0.365	2.805	1.465	-2.344	0.26	0.0069	0.97	0.89	0.04	0.064	0.71	0.005	0.14	0.019	-8.97904	7.56948	1.71	2.14	2.40573	1.3046	-2.95929	1.78818	2.07891	0.462155	FALSE	BCL tumor suppressor 7A
BCL9	607	TFcoFac	93	0	-5.684	0.221	-4.561	-4.956	-0.727	-5.309	-2.318	1.183	2.095	-4.042	1.3e-08	0.82	5.1e-06	7.2e-07	0.47	1.1e-07	0.02	0.24	0.036	5.3e-05	2.83768	-7.45157	-2.34	-2.39	-1.39462	-3.0022	-3.25695	0.8477	1.49229	-0.93729	FALSE	B cell CLL/lymphoma 9
TNFRSF17	608	SigPathway	19	0	NA	NA	NA	NA	NA	NA	NA	NA	NA	NA	NA	NA	NA	NA	NA	NA	NA	NA	NA	NA	0.045475	2.65063	2.8	2.93	0.999467	1.08405	1.24913	1.5869	1.22596	0.707052	FALSE	TNF receptor superfamily member 17
OPN1SW	611	SigPathway	79	0	-1.014	0.134	-1.24	-1.105	-0.509	-1.199	-1.784	-0.732	-1.651	-1.854	0.31	0.89	0.21	0.27	0.61	0.23	0.074	0.46	0.099	0.064	-7.87295	-4.58903	2.2	1.62	-2.1596	-0.416236	-4.77642	-5.95469	-1.09243	NA	FALSE	opsin 1, short wave sensitive
BCR	613	SigPathway	67	0	2.505	-1.414	1.216	1.144	-0.54	2.26	-1.107	0.686	-0.213	1.306	0.012	0.16	0.22	0.25	0.59	0.024	0.27	0.49	0.83	0.19	-5.97851	1.31312	3.96	3.74	-2.78777	2.67124	3.19406	-0.557484	NA	0.308159	FALSE	BCR, RhoGEF and GTPase activating protein
BDKRB1	623	SigPathway	63	0	0.993	-5.183	-1.931	-1.905	-4.875	3.257	-1.254	-6.358	-5.088	0.938	0.32	2.2e-07	0.053	0.057	1.1e-06	0.0011	0.21	2e-10	3.6e-07	0.35	2.44332	-2.34278	0.264	-0.176	-0.699705	1.85182	-2.32113	-3.66913	-0.995818	0.0832239	FALSE	bradykinin receptor B1
BDKRB2	624	SigPathway	116	0	0.874	-2.073	-0.104	-0.418	-1.527	1.803	1.439	-2.045	-1.038	2.858	0.38	0.038	0.92	0.68	0.13	0.071	0.15	0.041	0.3	0.0043	-0.533118	-4.60995	-1.72	-2.78	-1.4489	1.35831	-2.24967	-4.85882	-1.77398	0.300412	FALSE	bradykinin receptor B2
CEACAM1	634	SigPathway	99	0	-0.447	-4.207	-1.465	-1.766	-2.071	2.318	-1.612	-3.432	-0.949	1.651	0.66	2.6e-05	0.14	0.077	0.038	0.02	0.11	0.0006	0.34	0.099	2.55271	-3.69635	-0.821	-1.5	-3.82905	1.7958	-3.47722	-4.81116	-0.693866	-0.0784755	FALSE	carcinoembryonic antigen related cell adhesion molecule 1
BID	637	SigPathway	55	0	2.959	-2.014	2.053	2.051	-0.472	2.916	3.178	0.123	0.272	2.863	0.0031	0.044	0.04	0.04	0.64	0.0035	0.0015	0.9	0.79	0.0042	8.14701	4.49972	5.24	5.52	5.17324	3.30252	3.73397	3.95281	0.71326	2.08717	FALSE	BH3 interacting domain death agonist
PRDM1	639	TF	155	0	2.358	-0.278	-1.069	-1.13	-4.378	3.538	0.468	-2.147	-0.258	1.559	0.018	0.78	0.28	0.26	1.2e-05	0.0004	0.64	0.032	0.8	0.12	-0.832296	-2.10148	-1.2	-1.5	-1.1217	-0.325408	-2.07928	-4.16381	-0.542391	-0.318971	FALSE	PR/SET domain 1
BLK	640	SigPathway	16	0	NA	NA	NA	NA	NA	NA	NA	NA	NA	NA	NA	NA	NA	NA	NA	NA	NA	NA	NA	NA	-4.63806	0.853219	1.31	1.96	0.89313	0.50387	-3.69715	-0.408747	-0.067401	3.72062	NA	BLK proto-oncogene, Src family tyrosine kinase
BNC1	646	TF	221	0	6.21	0.853	2.807	2.848	-2.338	5.357	4.999	-1.732	-1.143	2.78	5.3e-10	0.39	0.005	0.0044	0.019	8.5e-08	5.8e-07	0.083	0.25	0.0054	3.13231	-1.10854	2.45	2.79	0.592954	2.15283	4.57404	-1.87285	NA	0.376103	FALSE	basonuclin 1
BMI1	648	SigPathway	136	0	-2.161	5.256	-3.335	-3.397	0.321	-4.25	4.353	0.534	3.153	-4.74	0.031	1.5e-07	0.00085	0.00068	0.75	2.1e-05	1.3e-05	0.59	0.0016	2.1e-06	-1.97142	NA	NA	NA	NA	NA	NA	NA	1.46072	-0.17856	FALSE	BMI1 proto-oncogene, polycomb ring finger
BMP2	650	SigPathway	74	0	2.74	0.767	0.732	0.613	-1.445	1.772	1.257	-0.404	-0.35	-0.423	0.0061	0.44	0.46	0.54	0.15	0.076	0.21	0.69	0.73	0.67	0.992017	2.79162	0.723	0.765	-2.45477	2.01163	1.30324	-1.13893	0.259741	-0.195965	FALSE	bone morphogenetic protein 2
BMP3	651	SigPathway	308	0	-4.638	-1.461	-3.886	-4.18	1.78	-3.955	-1.581	0.312	2.716	-1.521	3.5e-06	0.14	0.0001	2.9e-05	0.075	7.7e-05	0.11	0.76	0.0066	0.13	1.61426	-1.60445	NA	NA	-3.35272	0.734838	-3.17469	-0.0369563	0.85047	0.608483	FALSE	bone morphogenetic protein 3
BMP4	652	SigPathway	64	0	-4.899	-0.91	-4.475	-4.305	0.07	-5.099	-2.851	-0.158	-1.21	-5.005	9.6e-07	0.36	7.6e-06	1.7e-05	0.94	3.4e-07	0.0044	0.87	0.23	5.6e-07	-4.79875	1.98685	-5.2	-3.79	-1.83362	-2.54052	-6.10371	-5.53639	-2.30821	-0.265367	FALSE	bone morphogenetic protein 4
BMP6	654	SigPathway	48	0	-4.892	-1.4	-3.834	-3.761	0.346	-3.262	-3.229	-0.591	-2.273	-4.13	1e-06	0.16	0.00013	0.00017	0.73	0.0011	0.0012	0.55	0.023	3.6e-05	-6.63783	2.34005	NA	NA	-1.97397	0.806191	-4.20974	-2.57478	-0.16484	-0.0113097	FALSE	bone morphogenetic protein 6
BMP7	655	SigPathway	432	0	-0.822	-5.248	-2.352	-2.244	-2.982	0.427	-2.068	-6.725	-3.403	7.179	0.41	1.5e-07	0.019	0.025	0.0029	0.67	0.039	1.8e-11	0.00067	7e-13	-5.19236	5.35039	1.17	1.43	2.13504	1.17095	-3.48213	-2.38564	-0.767527	3.33022	FALSE	bone morphogenetic protein 7
BMPR1A	657	TF	56	0	-1.331	1.687	-3.902	-4.191	-2.354	-2.695	2.769	-1.079	1.819	-2.962	0.18	0.092	9.5e-05	2.8e-05	0.019	0.007	0.0056	0.28	0.069	0.0031	-1.64263	3.54592	-3.59	-3.15	0.285685	-0.863929	-5.21974	1.07976	-0.265382	-2.28575	FALSE	bone morphogenetic protein receptor type 1A
BMPR1B	658	SigPathway	71	0	-3.637	0.616	-3.02	-3.632	0.801	-2.98	-0.202	1.009	1.111	-4.533	0.00028	0.54	0.0025	0.00028	0.42	0.0029	0.84	0.31	0.27	5.8e-06	0.684451	-1.55645	-1.36	-2.26	1.06994	0.474353	-3.68782	-0.2704	-0.142892	-0.483949	FALSE	bone morphogenetic protein receptor type 1B
BMPR2	659	SigPathway	36	0	-1.707	-1.3	-4.336	-4.449	-2.289	-2.038	-0.37	-2.628	-0.042	-2.945	0.088	0.19	1.5e-05	8.6e-06	0.022	0.042	0.71	0.0086	0.97	0.0032	4.67434	-7.93542	-3.03	-2.87	-0.234229	-1.00055	-5.8745	-0.865759	0.41909	-0.928698	FALSE	bone morphogenetic protein receptor type 2
BMX	660	SigPathway	33	0	-3.378	-2.276	-4.073	-3.983	NA	NA	-2.619	NA	NA	-1.67	0.00073	0.023	4.6e-05	6.8e-05	NA	NA	0.0088	NA	NA	0.095	-2.53753	1.01591	-3.96	-4.41	-1.80889	-1.97366	-3.11327	0.900624	-1.77454	-0.0350276	FALSE	BMX non-receptor tyrosine kinase
BNIP3	664	SigPathway	116	0	0.774	1.287	1.742	1.767	-0.901	2.202	1.347	2.412	-0.852	-1.407	0.44	0.2	0.082	0.077	0.37	0.028	0.18	0.016	0.39	0.16	-0.921843	-2.24821	-1.64	-1.89	-3.06385	1.05937	2.53041	-5.02186	-3.43592	-0.67341	FALSE	BCL2 interacting protein 3
DST	667	SigPathway	58	0	1.698	2.183	0.461	0.377	1.347	-0.34	3.916	-0.033	-1.042	0.148	0.089	0.029	0.64	0.71	0.18	0.73	9e-05	0.97	0.3	0.88	-12.4804	2.34765	-4.54	-4.29	-1.24974	-3.6901	-4.28564	-3.42419	-0.493927	-1.57528	FALSE	dystonin
FOXL2	668	TF	124	0	-2.828	1.312	-3.809	-3.402	-0.228	-5.679	-3.716	-0.914	-3.327	-4.857	0.0047	0.19	0.00014	0.00067	0.82	1.4e-08	0.0002	0.36	0.00088	1.2e-06	-5.97745	1.20209	-1.2	-0.787	0.178203	-3.84196	1.09056	0.892131	NA	-2.9517	FALSE	forkhead box L2
BRAF	673	SigPathway	42	0	-1.24	-0.532	0.315	0.234	-1.459	-1.758	0.968	-0.404	0.987	0.652	0.22	0.59	0.75	0.81	0.14	0.079	0.33	0.69	0.32	0.51	1.28024	3.38765	NA	NA	NA	NA	1.58481	NA	0.299598	-0.667912	FALSE	B-Raf proto-oncogene, serine/threonine kinase
BRCA2	675	SigPathway	59	0	-0.194	5.949	4.574	4.647	4.29	4.208	6.305	3.395	3.93	3.982	0.85	2.7e-09	4.8e-06	3.4e-06	1.8e-05	2.6e-05	2.9e-10	0.00069	8.5e-05	6.8e-05	4.87829	5.9711	8.41	9.72	-0.27777	3.65343	3.02696	5.58124	2.3361	8.81533	FALSE	BRCA2, DNA repair associated
BRDT	676	TFcoFac	242	0	-1.732	1.442	-0.48	-0.614	-1.099	-1.5	-2.061	-0.242	-0.336	-1.895	0.083	0.15	0.63	0.54	0.27	0.13	0.039	0.81	0.74	0.058	1.54657	-2.35985	0.678	0.759	0.145722	0.341649	-2.11422	-1.1176	-1.47744	NA	FALSE	bromodomain testis associated
ZFP36L1	677	TF	145	0	-2.672	-1.051	-5.282	-5.634	-1.72	-2.305	0.393	-3.67	-0.821	-3.598	0.0075	0.29	1.3e-07	1.8e-08	0.085	0.021	0.69	0.00024	0.41	0.00032	-4.14185	-2.66256	-4.56	-5.19	-2.81936	-1.36048	-4.79899	2.799	-0.648959	-2.49472	FALSE	ZFP36 ring finger protein like 1
ZFP36L2	678	TF	184	0	-0.71	0.556	-1.57	-1.544	-0.814	0.774	-0.891	0.564	-1.628	-2.404	0.48	0.58	0.12	0.12	0.42	0.44	0.37	0.57	0.1	0.016	1.04403	-2.34955	-3.56	-3.74	-4.09978	-7.67943	-5.77588	-2.72583	-0.158802	-3.02305	FALSE	ZFP36 ring finger protein like 2
BRS3	680	SigPathway	69	0	2.112	1.225	0.249	0.277	0.777	0.624	1.538	1.108	0.26	-0.075	0.035	0.22	0.8	0.78	0.44	0.53	0.12	0.27	0.8	0.94	-4.05558	-1.94391	-0.851	-1.04	0.829068	-0.457976	-3.15616	-0.59882	-0.82825	NA	FALSE	bombesin receptor subtype 3
BSG	682	SigPathway	66	0	0.991	-1.484	1.699	1.836	-1.255	-1.444	-2.88	0.938	-1.53	-1.162	0.32	0.14	0.089	0.066	0.21	0.15	0.004	0.35	0.13	0.25	4.13872	-0.295562	1.98	2.49	-0.889369	-0.503303	2.79243	2.04266	0.507076	-0.0343166	FALSE	basigin (Ok blood group)
BST2	684	SigPathway	104	0	2.512	-1.949	5.326	5.628	0.88	3.918	-2.98	1.522	-2.425	4.744	0.012	0.051	1e-07	1.8e-08	0.38	8.9e-05	0.0029	0.13	0.015	2.1e-06	6.05167	1.63029	4.92	4.16	1.96813	4.01016	3.57932	7.29573	0.635205	11.0088	FALSE	bone marrow stromal cell antigen 2
KLF9	687	TF	102	0	-2.815	1.639	-4.045	-3.917	-1.312	-3.304	0.407	-1.322	-0.673	-4.993	0.0049	0.1	5.2e-05	9e-05	0.19	0.00095	0.68	0.19	0.5	5.9e-07	-2.35549	-6.29782	-3.02	-2.28	-2.76428	-1.8987	-6.4996	-0.880597	-0.154525	-3.73342	FALSE	Kruppel like factor 9
KLF5	688	TF	194	0	5.343	-2.252	3.129	2.128	-0.983	8.646	1.732	-2.386	0.356	6.539	9.1e-08	0.024	0.0018	0.033	0.33	5.3e-18	0.083	0.017	0.72	6.2e-11	3.51368	-0.824272	2.43	1.8	-2.30384	4.38085	2.02609	-0.175793	0.605242	0.563045	FALSE	Kruppel like factor 5
BTF3	689	SigPathway	152	0	3.733	1.378	0.374	0.714	-0.007	0.23	2.175	-1.491	-1.227	-1.226	0.00019	0.17	0.71	0.48	0.99	0.82	0.03	0.14	0.22	0.22	-1.11206	-2.46277	-3	-3.01	-2.84207	-1.10189	-4.18624	-3.82787	-1.46989	-0.525347	FALSE	basic transcription factor 3
BTG1	694	TFcoFac	215	0	2.161	0.263	-0.927	-0.69	-0.672	0.399	1.431	-1.731	0.647	1.338	0.031	0.79	0.35	0.49	0.5	0.69	0.15	0.083	0.52	0.18	3.35786	1.46216	0.59	0.286	-0.735267	-0.462597	4.74876	2.15799	0.694908	-0.224308	FALSE	BTG anti-proliferation factor 1
BUB1B	701	SigPathway	68	0	4.461	9.349	4.355	4.467	5.632	4.948	6.762	5.622	5.092	2.095	8.2e-06	8.9e-21	1.3e-05	7.9e-06	1.8e-08	7.5e-07	1.4e-11	1.9e-08	3.5e-07	0.036	9.60094	5.00821	8.78	11.1	5.0524	3.56614	9.63236	6.04568	NA	2.38629	TRUE	BUB1 mitotic checkpoint serine/threonine kinase B
TSPO	706	SigPathway	79	0	3.836	-4.713	1.794	2.087	-3.265	4.263	-1.895	-3.453	-2.673	4.83	0.00012	2.4e-06	0.073	0.037	0.0011	2e-05	0.058	0.00055	0.0075	1.4e-06	NA	-3.31963	-1.31	-0.819	-4.33868	1.42828	-3.34269	-6.21799	-1.23221	0.0964258	FALSE	translocator protein
C1QBP	708	TFcoFac	172	0	2.507	2.06	1.669	1.94	0.155	1.376	1.176	1.541	0.117	-1.497	0.012	0.039	0.095	0.052	0.88	0.17	0.24	0.12	0.91	0.13	3.69792	-1.41503	1.37	2.03	-2.29958	0.745379	3.65665	-1.03377	-0.266576	-0.188833	FALSE	complement C1q binding protein
C3AR1	719	SigPathway	25	0	NA	NA	NA	NA	NA	NA	NA	NA	NA	NA	NA	NA	NA	NA	NA	NA	NA	NA	NA	NA	6.05906	7.11558	1.02	1.48	0.931276	1.27527	1.00459	2.34282	0.424031	1.36803	NA	complement C3a receptor 1
CAPN5	726	SigPathway	137	0	-3.036	-5.382	-2.387	-3.343	-0.643	1.132	-3.219	-0.634	1.519	-1.46	0.0024	7.4e-08	0.017	0.00083	0.52	0.26	0.0013	0.53	0.13	0.14	-1.95126	-7.68829	-2.89	-3.21	-0.258121	0.938419	-5.687	-2.54218	-1.04491	0.0324054	FALSE	calpain 5
C5AR1	728	SigPathway	36	0	-1.773	-0.439	-1.873	-1.7	NA	NA	-1.895	NA	-1.434	-1.782	0.076	0.66	0.061	0.089	NA	NA	0.058	NA	0.15	0.075	-1.75423	1.6594	1.3	1.14	-0.435494	0.949364	2.27685	3.10572	0.856503	0.384333	FALSE	complement C5a receptor 1
C9	735	SigPathway	64	0	0.67	1.529	1.055	0.933	1.345	0.683	0.818	0.174	0.698	1.249	0.5	0.13	0.29	0.35	0.18	0.49	0.41	0.86	0.49	0.21	-5.40057	-2.40626	0.0745	0.234	-0.411607	-0.0443116	-0.355584	-0.732077	1.15138	NA	FALSE	complement C9
ZNHIT2	741		69	0	1.515	-2.586	3.138	3.346	-0.126	0.301	-0.388	1.329	-2.357	1.348	0.13	0.0097	0.0017	0.00082	0.9	0.76	0.7	0.18	0.018	0.18	-3.06917	-1.42123	0.0687	0.55	-0.460139	0.097918	-6.17989	3.28399	NA	0.529206	FALSE	zinc finger HIT-type containing 2
CA8	767	SigPathway	68	0	-4.211	-3.03	-5.449	-5.949	-2.056	-4.966	-5.085	-1.316	-1.237	-4.985	2.5e-05	0.0024	5.1e-08	2.7e-09	0.04	6.8e-07	3.7e-07	0.19	0.22	6.2e-07	-8.47478	-2.36813	-2.23	-2.82	-2.15887	0.755861	-5.05876	-0.838017	-0.466527	-0.393659	FALSE	carbonic anhydrase 8
CACNA1A	773	SigPathway	69	0	-2.183	-0.735	-2.191	-1.917	-0.249	-1.573	-2.43	0.121	-1.86	-1.66	0.029	0.46	0.028	0.055	0.8	0.12	0.015	0.9	0.063	0.097	-4.79831	NA	-0.49	-0.0427	NA	NA	NA	NA	-1.88934	-0.0941071	FALSE	calcium voltage-gated channel subunit alpha1 A
DDR1	780	SigPathway	31	0	-0.881	3.871	2.338	1.764	NA	NA	5.224	NA	NA	2.724	0.38	0.00011	0.019	0.078	NA	NA	1.7e-07	NA	NA	0.0064	7.29238	NA	3.96	3.27	NA	NA	NA	NA	-0.237279	0.966967	FALSE	discoidin domain receptor tyrosine kinase 1
CACNB3	784	SigPathway	115	0	-2.991	-4.255	-2.044	-1.937	0.153	-3.055	-4.075	-1.641	-2.107	-0.436	0.0028	2.1e-05	0.041	0.053	0.88	0.0023	4.6e-05	0.1	0.035	0.66	3.13614	1.85448	-2.71	-2.31	1.52378	-4.16169	-5.73057	0.370394	0.3061	-3.18772	FALSE	calcium voltage-gated channel auxiliary subunit beta 3
CACNB4	785	SigPathway	102	0	-4.976	-2.027	-6.553	-6.543	0.037	-5.108	-2.62	-1.742	1.606	-4.133	6.5e-07	0.043	5.6e-11	6e-11	0.97	3.3e-07	0.0088	0.082	0.11	3.6e-05	-1.76961	-2.33526	-0.615	-0.496	-0.443994	0.749659	-4.97164	-0.75158	-1.23392	-0.220288	FALSE	calcium voltage-gated channel auxiliary subunit beta 4
CAD	790	SigPathway	72	0	-2.252	-0.315	2.759	2.815	1.326	0.409	-3.421	1.199	-0.9	1.617	0.024	0.75	0.0058	0.0049	0.18	0.68	0.00062	0.23	0.37	0.11	-0.214622	2.22117	4.33	4.29	2.55089	0.0150328	-3.76529	6.04094	0.0312391	0.602081	FALSE	carbamoyl-phosphate synthetase 2, aspartate transcarbamylase, and dihydroorotase
CALCA	796	SigPathway	65	0	0.19	-0.835	-0.136	-0.134	0.976	-0.369	-1.265	0.507	0.428	-0.355	0.85	0.4	0.89	0.89	0.33	0.71	0.21	0.61	0.67	0.72	1.65533	-2.53376	-1.33	-0.97	3.06265	0.396826	-5.41403	0.955865	-0.469454	NA	FALSE	calcitonin related polypeptide alpha
CALCR	799	SigPathway	78	0	-0.761	-0.816	-1.022	-0.966	-0.349	-0.442	-0.516	-0.543	0.548	-0.188	0.45	0.41	0.31	0.33	0.73	0.66	0.61	0.59	0.58	0.85	-2.74153	-3.00495	0.877	0.722	-0.906604	-1.42204	-4.92931	-1.84962	-0.605542	NA	FALSE	calcitonin receptor
CALM1	801	SigPathway	93	0	1.154	1.421	-0.228	-0.279	-1.138	1.521	3.475	-0.971	-0.917	0.802	0.25	0.16	0.82	0.78	0.26	0.13	0.00051	0.33	0.36	0.42	-4.09293	1.19288	0.422	0.317	-2.70096	-0.241365	-1.96224	-5.02715	NA	-0.222797	FALSE	calmodulin 1
CALM2	805	SigPathway	76	0	0.768	1.132	-0.457	-0.582	-0.383	0.068	2.157	-0.594	0.266	-2.805	0.44	0.26	0.65	0.56	0.7	0.95	0.031	0.55	0.79	0.005	2.39307	NA	0.956	0.58	NA	NA	NA	NA	NA	-0.516457	FALSE	calmodulin 2
CALM3	808	SigPathway	64	0	0.798	0.615	1.139	0.883	-1.271	0.687	0.315	2.061	0.678	-0.719	0.43	0.54	0.25	0.38	0.2	0.49	0.75	0.039	0.5	0.47	0.33084	NA	NA	NA	NA	NA	NA	NA	0.392891	-0.345432	FALSE	calmodulin 3
CALR	811	SigPathway	116	0	2.732	-0.45	5.702	5.538	1.313	2.318	-0.853	4.646	-1.269	-0.342	0.0063	0.65	1.2e-08	3.1e-08	0.19	0.02	0.39	3.4e-06	0.2	0.73	6.00671	-1.12795	6.63	6.84	-1.36535	0.994323	-6.79575	1.46124	0.541369	1.00659	FALSE	calreticulin
CAMK4	814	SigPathway	52	0	-1.101	1.51	-1.477	-1.332	0.513	-0.118	2.16	-0.376	-1.201	-1.389	0.27	0.13	0.14	0.18	0.61	0.91	0.031	0.71	0.23	0.16	4.31432	-6.23996	0.413	1.32	0.757379	0.112779	-3.25962	-0.347463	0.0302943	0.600514	FALSE	calcium/calmodulin dependent protein kinase IV
CAMK2A	815	SigPathway	394	0	-1.457	1.185	-3.086	-2.891	-3.289	-1.133	1.023	-3.51	-4.555	-3.63	0.15	0.24	0.002	0.0038	0.001	0.26	0.31	0.00045	5.2e-06	0.00028	-2.14421	3.08664	-2.87	-2.71	-3.96354	-2.38327	-6.06201	-2.14509	-2.08122	-1.80572	FALSE	calcium/calmodulin dependent protein kinase II alpha
CAMK2B	816	SigPathway	81	0	-2.724	-1.5	-1.888	-1.626	0.44	-2.281	-4.183	-1.607	-1.638	-1.279	0.0065	0.13	0.059	0.1	0.66	0.023	2.9e-05	0.11	0.1	0.2	-4.95776	-3.83895	-0.145	0.647	-2.18444	-0.597603	-6.92541	-2.16761	-2.12032	0.653804	FALSE	calcium/calmodulin dependent protein kinase II beta
CAMLG	819	SigPathway	109	0	-2.041	-1.49	-4.111	-3.769	-0.917	-3.263	-1.374	-0.515	-0.084	-4.313	0.041	0.14	3.9e-05	0.00016	0.36	0.0011	0.17	0.61	0.93	1.6e-05	-3.33206	1.54483	-5.37	-5.12	-0.464491	-2.61236	1.68004	-0.700736	-0.92194	-1.23348	FALSE	calcium modulating ligand
CAPN3	825	SigPathway	119	0	-0.96	-2.397	-0.031	-0.052	0.586	-0.486	-2.335	-0.883	0.576	1.388	0.34	0.017	0.98	0.96	0.56	0.63	0.02	0.38	0.56	0.17	-7.5126	-1.63811	NA	NA	-1.27138	-2.55923	0.948	-1.901	NA	-0.551021	FALSE	calpain 3
CAPS	828	SigPathway	93	0	-4.461	-2.509	-3.218	-3.59	-1.681	-4.219	-5.066	0.13	-1.567	-3.261	8.2e-06	0.012	0.0013	0.00033	0.093	2.5e-05	4.1e-07	0.9	0.12	0.0011	-6.26721	-5.34788	-1.03	-1.79	NA	NA	-5.89328	NA	-1.05422	-1.95531	FALSE	calcyphosine
CARS	833	SigPathway	58	0	1.076	0.608	2.018	2.166	0.808	1.639	0.272	1.309	-2.27	0.874	0.28	0.54	0.044	0.03	0.42	0.1	0.79	0.19	0.023	0.38	NA	-0.819333	3.88	3.56	4.19668	1.99442	-1.36344	4.16772	-0.504839	-0.0515048	FALSE	cysteinyl-tRNA synthetase
CASP1	834	SigPathway	53	0	3.316	0.69	2.759	2.793	0.731	5.271	4.351	0.395	2.935	3.643	0.00091	0.49	0.0058	0.0052	0.46	1.4e-07	1.4e-05	0.69	0.0033	0.00027	5.45233	-1.74784	1.49	1.68	-7.12188	2.72743	2.93336	-4.64227	NA	2.63319	FALSE	caspase 1
CASP2	835	SigPathway	57	0	0.426	2.187	1.757	1.651	2.446	2.207	0.905	1.869	3.023	2.815	0.67	0.029	0.079	0.099	0.014	0.027	0.37	0.062	0.0025	0.0049	-5.69235	6.04295	6.98	7.38	-1.77335	2.08154	7.87247	3.58382	1.54213	3.66648	FALSE	caspase 2
CASP3	836	SigPathway	92	0	0.453	-3.082	-1.146	-1.26	-0.637	1.017	-0.46	-1.071	0.368	2.133	0.65	0.0021	0.25	0.21	0.52	0.31	0.65	0.28	0.71	0.033	6.92836	1.43467	1.82	1.51	1.35722	4.32487	5.10053	4.26429	1.94691	1.05907	FALSE	caspase 3
CASP7	840	SigPathway	68	0	2.992	0.749	1.249	0.98	0.48	2.201	3.257	-0.74	2.464	1.584	0.0028	0.45	0.21	0.33	0.63	0.028	0.0011	0.46	0.014	0.11	6.22908	2.05447	4.09	3.5	1.96502	1.48811	7.11125	2.30379	-0.553091	0.652353	FALSE	caspase 7
CASP8	841	SigPathway	77	0	1.638	0.687	1.376	1.213	-0.064	2.149	2.409	-0.41	2.796	1.625	0.1	0.49	0.17	0.23	0.95	0.032	0.016	0.68	0.0052	0.1	6.18254	4.44259	2.89	3.59	2.20426	1.61886	-3.33951	-1.7879	1.66568	2.38882	FALSE	caspase 8
CASP9	842	SigPathway	118	0	-1.672	-3.128	-1.258	-1.475	-1.661	0.433	-1.773	-1.636	0.775	0.935	0.094	0.0018	0.21	0.14	0.097	0.66	0.076	0.1	0.44	0.35	2.29353	4.81377	0.804	1.13	-2.78466	0.687133	-4.49306	3.8373	1.86834	0.0629999	FALSE	caspase 9
CASP10	843	SigPathway	115	0	3.112	-0.854	2.353	2.196	2.785	6.527	1.482	1.939	2.763	5.239	0.0019	0.39	0.019	0.028	0.0053	6.7e-11	0.14	0.053	0.0057	1.6e-07	5.01452	-1.15686	2.56	3.32	-2.7584	2.71463	-4.88959	-1.68634	2.0609	11.1213	FALSE	caspase 10
CASR	846	SigPathway	59	0	0.106	-0.779	-0.097	0.01	-0.65	0.5	-0.36	-0.249	-0.895	0.626	0.92	0.44	0.92	0.99	0.52	0.62	0.72	0.8	0.37	0.53	-4.79237	-7.23963	-0.31	-0.432	0.546902	1.30399	-5.64818	-1.40465	-2.35857	NA	FALSE	calcium sensing receptor
CAT	847	SigPathway	101	0	-3.505	-1.94	-6.332	-6.826	-2.819	-3.883	-1.133	-1.947	1.264	-4.778	0.00046	0.052	2.4e-10	8.7e-12	0.0048	0.0001	0.26	0.052	0.21	1.8e-06	-1.90537	-1.41136	-5.72	-6.46	1.36981	-2.23451	1.48383	-3.2799	1.08722	-0.919244	FALSE	catalase
CAV1	857	SigPathway	134	0	1.441	0.635	-0.39	-0.214	1.146	0.993	1.353	1.378	-3.349	-1.172	0.15	0.53	0.7	0.83	0.25	0.32	0.18	0.17	0.00081	0.24	-2.76096	0.288461	-4.66	-5.13	-2.14162	-1.95246	-0.797849	-2.65602	-3.62451	-1.66172	FALSE	caveolin 1
CAV2	858	SigPathway	64	0	3.104	-0.403	1.576	1.478	-2.731	4.691	3.835	-2.092	-2.836	1.129	0.0019	0.69	0.11	0.14	0.0063	2.7e-06	0.00013	0.036	0.0046	0.26	-1.98362	-5.70088	NA	NA	-2.56508	0.686258	-3.9625	-3.02204	-2.8124	-1.27236	FALSE	caveolin 2
CAV3	859	SigPathway	64	0	-0.874	-1.468	-0.484	-0.371	0.831	-1.065	-1.733	-1.162	-2.27	-0.654	0.38	0.14	0.63	0.71	0.41	0.29	0.083	0.25	0.023	0.51	-2.66939	-7.69003	-2.23	-1.18	-3.98051	0.55385	-5.70775	-0.764091	-2.48688	NA	FALSE	caveolin 3
RUNX2	860	TF	148	0	-1.338	1.021	-1.851	-1.638	-1.701	-1.394	-2.176	-0.405	-0.977	-2.058	0.18	0.31	0.064	0.1	0.089	0.16	0.03	0.69	0.33	0.04	1.69398	-0.909653	-1.56	-1.25	1.98171	1.0351	-5.76017	-1.1238	-0.330669	-0.0436965	FALSE	runt related transcription factor 2
RUNX1	861	TF	99	0	-1.836	0.736	-1.319	-1.374	-1.82	-2.575	-1.169	-0.801	-0.319	-1.63	0.066	0.46	0.19	0.17	0.069	0.01	0.24	0.42	0.75	0.1	3.7826	NA	3.61	3.71	NA	NA	NA	NA	0.518025	0.593306	FALSE	runt related transcription factor 1
CBFA2T3	863	TF	102	0	-0.665	-2.384	0.344	0.797	-1.663	-0.102	-3.513	-2.379	-2.965	3.223	0.51	0.017	0.73	0.43	0.096	0.92	0.00044	0.017	0.003	0.0013	-1.97515	0.976269	-0.848	-0.0864	0.783143	-1.97228	-2.11332	-1.96246	-0.623558	0.175803	FALSE	CBFA2/RUNX1 translocation partner 3
RUNX3	864	TF	82	0	-0.851	-0.402	1.585	1.516	-0.346	1.115	-1.321	0.559	-0.464	1.013	0.39	0.69	0.11	0.13	0.73	0.26	0.19	0.58	0.64	0.31	4.64964	0.935313	1.63	1.47	2.91207	2.50971	-4.01611	4.59385	-0.388066	3.02349	FALSE	runt related transcription factor 3
CBFB	865	TF	100	0	5.085	5.398	1.73	1.608	0.888	2.232	6.774	1.348	1.914	-0.309	3.7e-07	6.7e-08	0.084	0.11	0.37	0.026	1.3e-11	0.18	0.056	0.76	-2.11029	4.64317	3.14	3.09	0.413734	2.40124	8.80068	4.59771	1.373	-0.00556406	FALSE	core-binding factor beta subunit
CBL	867	SigPathway	103	0	-0.314	6.37	-1.194	-1.31	2.516	-0.031	2.555	1.388	1.593	-2.22	0.75	1.9e-10	0.23	0.19	0.012	0.97	0.011	0.17	0.11	0.026	3.00304	6.13361	2.82	3.25	0.0480584	0.584665	-4.03917	0.0033609	-0.136769	0.0287794	FALSE	Cbl proto-oncogene
CBLB	868	SigPathway	65	0	-1.421	1.084	-2.441	-2.727	0.48	-2.202	-1.284	-0.295	1.105	-2.405	0.16	0.28	0.015	0.0064	0.63	0.028	0.2	0.77	0.27	0.016	-5.57699	3.42206	-1.13	-1.21	3.20512	0.807936	3.38321	3.60584	1.0681	-0.00490107	FALSE	Cbl proto-oncogene B
CCKAR	886	SigPathway	59	0	-1.017	-0.909	-0.037	-0.085	NA	NA	-0.745	NA	-0.457	-0.486	0.31	0.36	0.97	0.93	NA	NA	0.46	NA	0.65	0.63	-1.13746	4.49237	-0.294	-0.376	1.44691	1.28156	-5.41139	-1.03765	-1.98711	NA	FALSE	cholecystokinin A receptor
CCKBR	887	SigPathway	82	0	-2.213	-2.448	-2.067	-1.663	-0.672	-2.817	-3.932	-0.897	-2.262	-3.314	0.027	0.014	0.039	0.096	0.5	0.0048	8.4e-05	0.37	0.024	0.00092	-0.402563	-2.62068	-0.352	0.0458	1.60761	-1.00275	-5.46157	-1.56989	-1.84775	NA	FALSE	cholecystokinin B receptor
KRIT1	889	SigPathway	34	0	-1.374	-0.315	-1.072	-1.312	NA	NA	1.449	NA	1.086	2.242	0.17	0.75	0.28	0.19	NA	NA	0.15	NA	0.28	0.025	-2.80596	4.13031	-1.69	-2.09	1.15045	-1.26123	-4.30484	1.63882	1.6752	-0.000124431	FALSE	KRIT1, ankyrin repeat containing
CCNC	892	SigPathway	226	0	3.599	3.3	2.352	1.902	-1.096	4.125	5.521	0.985	2.339	-0.723	0.00032	0.00097	0.019	0.057	0.27	3.7e-05	3.4e-08	0.32	0.019	0.47	3.7963	1.70082	-1.16	-1.5	-1.73289	2.45558	7.09518	-2.31615	0.0760696	-0.111929	FALSE	cyclin C
CCND2	894	SigPathway	50	0	-1.6	0.192	-3.018	-2.478	-2.165	-2.437	-1.204	-1.589	-2.106	-2.293	0.11	0.85	0.0025	0.013	0.03	0.015	0.23	0.11	0.035	0.022	2.10649	-3.97559	-4.68	-2.88	-4.10654	-4.41584	-3.09661	-2.8165	-1.08998	-2.84619	FALSE	cyclin D2
CCND3	896	SigPathway	49	0	-0.362	1.345	-0.89	-0.441	-0.408	-1.441	-2.307	-0.043	-0.917	-0.423	0.72	0.18	0.37	0.66	0.68	0.15	0.021	0.97	0.36	0.67	-6.56255	1.47025	1.41	1.85	-0.22431	0.899892	-3.35516	0.367043	-0.138792	0.308155	FALSE	cyclin D3
CCNE1	898	TFcoFac	75	0	1.473	1.236	3.109	3.177	2.403	3.477	0.941	2.427	-0.598	2.879	0.14	0.22	0.0019	0.0015	0.016	0.00051	0.35	0.015	0.55	0.004	8.6606	4.49896	7.51	7.73	3.34948	4.30545	7.42444	5.36284	0.4982	0.878933	TRUE	cyclin E1
CCNH	902	SigPathway	142	0	1.672	2.775	-1.054	-1.389	0.695	-1.15	4.031	1.033	1.347	-2.849	0.095	0.0055	0.29	0.16	0.49	0.25	5.5e-05	0.3	0.18	0.0044	3.93694	-0.555121	-2.64	-2.9	-2.52985	2.22901	5.50559	-0.59116	0.606087	-0.146438	FALSE	cyclin H
CCNT1	904	SigPathway	433	0	1.871	7.906	1.451	0.906	1.466	2.895	7.442	1.454	8.203	0.063	0.061	2.6e-15	0.15	0.37	0.14	0.0038	9.9e-14	0.15	2.3e-16	0.95	-2.48833	4.53041	2.28	1.91	2.54192	1.29264	3.69875	3.83882	2.10807	0.0250133	FALSE	cyclin T1
CCNT2	905	SigPathway	187	0	0.353	4.326	-2.14	-2.64	4.234	-1.267	5.807	1.725	6.355	-0.341	0.72	1.5e-05	0.032	0.0083	2.3e-05	0.2	6.4e-09	0.084	2.1e-10	0.73	-3.95575	-3.68374	-1.65	-1.83	1.52742	-1.24108	4.97534	-2.25246	0.370614	0.104786	FALSE	cyclin T2
CD3E	916	SigPathway	34	0	2.938	0.232	3.385	3.911	NA	NA	-1.401	NA	0.685	8.312	0.0033	0.82	0.00071	9.2e-05	NA	NA	0.16	NA	0.49	9.4e-17	-3.66101	0.918835	0.579	1.12	1.26849	-0.412078	-5.73971	-1.04257	0.161872	2.9632	FALSE	CD3e molecule
CD4	920	SigPathway	18	0	NA	NA	NA	NA	NA	NA	NA	NA	NA	NA	NA	NA	NA	NA	NA	NA	NA	NA	NA	NA	3.36483	-5.3145	1.1	1.7	-2.58965	2.12439	-4.52259	-5.14882	0.811362	7.29453	NA	CD4 molecule
CD14	929	SigPathway	34	0	-0.637	-1.56	1.467	1.796	0.08	1.091	-1.31	0.546	-1.094	1.817	0.52	0.12	0.14	0.073	0.94	0.28	0.19	0.59	0.27	0.069	0.718331	3.53638	0.684	1.24	1.79235	0.600394	3.25789	2.69241	1.11427	5.69941	FALSE	CD14 molecule
MS4A1	931	SigPathway	27	0	-2.591	-2.124	-1.624	-1.196	NA	NA	-3.742	NA	0.108	2.524	0.0096	0.034	0.1	0.23	NA	NA	0.00018	NA	0.91	0.012	3.90771	2.63117	0.926	1.13	1.52539	0.365652	-2.45764	1.25973	0.437401	3.93427	FALSE	membrane spanning 4-domains A1
MS4A3	932	SigPathway	61	0	-1.966	-1.852	-0.853	-0.801	-1.378	-0.68	-1.669	-0.781	-1.019	-0.001	0.049	0.064	0.39	0.42	0.17	0.5	0.095	0.43	0.31	1	-0.329251	-3.06597	0.687	0.673	-0.841368	1.30653	-4.31962	1.08008	-1.98618	NA	FALSE	membrane spanning 4-domains A3
CD86	942	SigPathway	500	0	5.549	1.452	4.507	5.813	1.261	4.015	-2.226	0.538	0.386	8.159	2.9e-08	0.15	6.6e-06	6.1e-09	0.21	5.9e-05	0.026	0.59	0.7	3.4e-16	6.07628	5.27546	3.08	3.66	3.36067	2.50161	1.4566	3.38474	1.59686	1.81009	TRUE	CD86 molecule
CD34	947	SigPathway	49	0	-8.91	-1.348	-9.936	-9.94	-4.03	-7.943	-6.677	-1.963	-3.521	-1.895	5.1e-19	0.18	2.9e-23	2.8e-23	5.6e-05	2e-15	2.4e-11	0.05	0.00043	0.058	-10.192	-1.89969	-9.42	-10.8	-3.99266	-3.20157	-3.69429	-3.55125	-0.45769	-2.04461	FALSE	CD34 molecule
CD36	948	SigPathway	61	0	-0.801	-3.373	-2.68	-2.478	-3.305	0.183	-0.812	-4.174	-1.512	0.166	0.42	0.00074	0.0074	0.013	0.00095	0.86	0.42	3e-05	0.13	0.87	-3.09289	-3.50242	-3.34	-3.88	-3.85253	-2.02515	-1.68032	-5.94092	-0.194841	-1.23681	TRUE	CD36 molecule
SCARB1	949	SigPathway	106	0	1.282	0.826	1.64	1.556	-1.295	0.192	-0.98	2.716	-0.637	-0.822	0.2	0.41	0.1	0.12	0.2	0.85	0.33	0.0066	0.52	0.41	-4.36255	-2.68222	1.19	1.3	1.04703	-0.741684	-3.76548	1.30924	1.72015	0.188135	FALSE	scavenger receptor class B member 1
CD40	958	SigPathway	39	0	1.039	-1.383	1.959	2.088	1.256	0.265	0.679	0.673	0.157	2.636	0.3	0.17	0.05	0.037	0.21	0.79	0.5	0.5	0.88	0.0084	2.27254	-5.04054	2.86	2.75	2.98545	1.92878	-3.95091	-4.19465	1.28555	0.728907	FALSE	CD40 molecule
CD44	960	SigPathway	63	0	1.643	0.093	-0.925	-1.013	-2.215	2.048	3.671	-2.789	-2.753	-0.622	0.1	0.93	0.36	0.31	0.027	0.041	0.00024	0.0053	0.0059	0.53	3.51228	4.28378	-0.132	-0.612	-4.32574	2.77228	3.94636	-5.12495	-1.16625	-1.03819	FALSE	CD44 molecule (Indian blood group)
CD47	961	SigPathway	59	0	2.226	-0.953	2.449	2.07	-0.56	3.443	2.192	-0.186	1.777	3.747	0.026	0.34	0.014	0.038	0.58	0.00058	0.028	0.85	0.076	0.00018	5.78969	-2.56353	3.14	2.92	-2.90093	3.32408	3.37552	-3.81018	2.52247	1.37923	FALSE	CD47 molecule
CD53	963	SigPathway	41	0	2.603	3.002	2.893	4.068	-0.017	4.374	-1.143	1.748	3.753	8.059	0.0092	0.0027	0.0038	4.7e-05	0.99	1.2e-05	0.25	0.08	0.00018	7.7e-16	4.20338	2.52713	1.57	1.99	0.0016612	1.70133	-2.53377	0.574845	1.3479	2.60418	FALSE	CD53 molecule
CD58	965	SigPathway	75	0	3.17	-1.282	0.749	0.41	-1.941	3.172	4.103	-3.764	-0.987	2.971	0.0015	0.2	0.45	0.68	0.052	0.0015	4.1e-05	0.00017	0.32	0.003	6.50406	-0.730767	4.27	3.75	2.66491	5.90596	3.24519	-1.79492	0.621458	0.00110719	FALSE	CD58 molecule
CD59	966	SigPathway	84	0	0.675	-0.987	-0.728	-1.16	-2.19	1.769	1.901	-2.652	-0.007	-3.508	0.5	0.32	0.47	0.25	0.029	0.077	0.057	0.008	0.99	0.00045	2.04257	-3.66534	-1.71	-2.24	-5.49584	-1.21754	3.66726	-4.18138	-0.735164	-0.214643	FALSE	CD59 molecule (CD59 blood group)
CD70	970	SigPathway	39	0	1.396	-0.373	1.002	1.21	NA	NA	-2.064	NA	-1.813	1.751	0.16	0.71	0.32	0.23	NA	NA	0.039	NA	0.07	0.08	4.79503	0.823297	2.97	3.45	1.35215	1.13055	-4.91843	1.88136	-0.853934	0.474116	FALSE	CD70 molecule
CD72	971	SigPathway	23	0	NA	NA	NA	NA	NA	NA	NA	NA	NA	NA	NA	NA	NA	NA	NA	NA	NA	NA	NA	NA	-3.09897	-0.840284	1.83	2.48	0.699393	2.08522	0.0186092	1.40364	1.1011	1.01281	NA	CD72 molecule
CD74	972	SigPathway	64	0	1.967	0.219	3.851	3.81	1.481	4.739	1.81	3.243	4.563	3.932	0.049	0.83	0.00012	0.00014	0.14	2.2e-06	0.07	0.0012	5e-06	8.4e-05	2.49287	-1.75225	NA	NA	-0.217433	0.944082	-4.30169	0.904764	1.39735	4.67807	FALSE	CD74 molecule
CD81	975	SigPathway	70	0	-3.793	-3.671	-2.135	-1.731	-2.285	-4.083	-6.999	0.361	-3.516	-3.114	0.00015	0.00024	0.033	0.083	0.022	4.4e-05	2.6e-12	0.72	0.00044	0.0018	-4.9962	-0.122425	-3.87	-4.68	-1.51578	-4.70477	2.09642	-1.11713	-1.09676	-5.03138	FALSE	CD81 molecule
ADGRE5	976	SigPathway	72	0	1.737	-0.301	2.721	2.803	1.661	1.111	0.997	4.492	0.899	0.14	0.082	0.76	0.0065	0.0051	0.097	0.27	0.32	7.1e-06	0.37	0.89	-3.32705	0.609504	1.79	1.87	2.15488	-2.19538	0.78207	2.59135	0.519546	-1.37661	FALSE	adhesion G protein-coupled receptor E5
CDA	978	SigPathway	81	0	-2.474	-5.976	-2.528	-2.638	-3.415	-1.26	-5.366	-3.611	-4.548	-2.332	0.013	2.3e-09	0.011	0.0084	0.00064	0.21	8e-08	0.0003	5.4e-06	0.02	-1.8466	-6.27145	-7.15	-8.26	-4.01669	0.0126886	-2.63624	-8.22205	-3.39992	-0.217838	FALSE	cytidine deaminase
CDK11B	984	SigPathway	204	0	2.087	-0.539	3.955	4.209	2.917	1.788	-2.61	1.271	-0.194	3.785	0.037	0.59	7.6e-05	2.6e-05	0.0035	0.074	0.0091	0.2	0.85	0.00015	2.48858	NA	3.15	3.77	NA	NA	NA	NA	NA	0.269347	FALSE	cyclin dependent kinase 11B
CDC5L	988	TF	133	0	2.659	7.359	1.261	0.91	1.004	2.688	6.374	2.483	2.145	-1.647	0.0078	1.9e-13	0.21	0.36	0.32	0.0072	1.8e-10	0.013	0.032	0.099	5.42754	3.97502	2.2	2.27	5.56263	2.43338	9.74601	-5.65853	1.14088	-0.340054	FALSE	cell division cycle 5 like
CDC42	998	SigPathway	74	0	3.676	0.454	0.906	0.517	-3.488	3.495	3.546	-3.001	0.583	1.37	0.00024	0.65	0.37	0.6	0.00049	0.00047	0.00039	0.0027	0.56	0.17	5.11808	2.55308	-1.86	-1.52	4.07236	1.01771	3.00876	3.42755	0.679863	0.297541	FALSE	cell division cycle 42
CDH1	999	SigPathway	174	0	1.613	-1.818	0.413	0.176	-2.173	3.297	2.215	-2.118	-0.29	2.769	0.11	0.069	0.68	0.86	0.03	0.00098	0.027	0.034	0.77	0.0056	3.92783	-2.90501	2.85	1.56	-3.73543	3.22156	4.4931	-4.34587	-0.145015	NA	FALSE	cadherin 1
CDH2	1000	SigPathway	49	0	-3.978	2.66	-3.398	-2.583	-1.955	-3.642	-1.37	0.362	-1.609	-4.818	6.9e-05	0.0078	0.00068	0.0098	0.051	0.00027	0.17	0.72	0.11	1.5e-06	-5.81503	1.69638	-4.95	-3.32	0.594533	-3.98331	-2.81947	-0.970048	-0.046516	-3.56998	FALSE	cadherin 2
CDH13	1012	SigPathway	97	0	-4.411	-1.472	-3.385	-3.244	-0.579	-2.87	-3.521	-1.635	-5.533	-4.382	1e-05	0.14	0.00071	0.0012	0.56	0.0041	0.00043	0.1	3.2e-08	1.2e-05	-4.21838	-4.03257	-3.41	-3.62	-0.917864	-3.17867	-1.39065	-2.82537	-4.25249	-4.62353	FALSE	cadherin 13
CDK4	1019	SigPathway	137	0	3.571	2.386	5.03	5.288	1.67	3.857	0.914	3.973	-0.914	1.561	0.00036	0.017	4.9e-07	1.2e-07	0.095	0.00011	0.36	7.1e-05	0.36	0.12	3.31561	2.99215	4.85	4.42	0.451472	1.08913	3.52133	8.00819	1.23818	0.248893	FALSE	cyclin dependent kinase 4
CDK5	1020	SigPathway	43	0	2.803	-0.485	1.788	2.161	-2.904	0.498	-0.869	0.05	-1.083	0.254	0.0051	0.63	0.074	0.031	0.0037	0.62	0.38	0.96	0.28	0.8	-3.04176	0.0671727	4.41	4.7	-1.98759	0.70757	2.44282	2.77302	0.688124	0.304677	FALSE	cyclin dependent kinase 5
CDK6	1021	SigPathway	141	0	0.63	3.17	-0.845	-0.66	-2.329	1.685	3.215	0.391	-1.808	-2.496	0.53	0.0015	0.4	0.51	0.02	0.092	0.0013	0.7	0.071	0.013	2.80232	3.25624	-0.718	-0.186	-1.74192	-0.819757	-3.30808	2.04024	0.0592126	-0.152918	FALSE	cyclin dependent kinase 6
CDK7	1022	TFcoFac	46	0	3.288	2.497	1.574	1.455	-1.227	2.522	3.848	-0.305	0.132	-1.294	0.001	0.013	0.12	0.15	0.22	0.012	0.00012	0.76	0.89	0.2	4.55943	-0.439518	-1.6	-1.37	-2.18263	2.44141	5.71917	-3.92038	-0.763825	-0.419769	FALSE	cyclin dependent kinase 7
CDK8	1024	SigPathway	89	0	1.137	1.931	0.414	-0.336	-0.615	2.315	4.418	-0.229	2.152	0.632	0.26	0.054	0.68	0.74	0.54	0.021	9.9e-06	0.82	0.031	0.53	-1.87589	3.11095	NA	NA	0.468427	-0.52127	8.04666	0.329762	0.522614	-0.0622776	FALSE	cyclin dependent kinase 8
CDK9	1025	SigPathway	91	0	2.025	-1.492	1.865	0.801	-1.576	1.351	0.993	-1.378	-2.126	1.067	0.043	0.14	0.062	0.42	0.12	0.18	0.32	0.17	0.033	0.29	1.67014	-1.34036	1.19	0.969	-0.0817511	0.128183	-5.1068	1.69901	0.706617	0.0279454	FALSE	cyclin dependent kinase 9
CDKN1A	1026	SigPathway	51	0	2.932	0.59	3.19	3.34	-1.161	3.933	-1.171	-0.954	-1.802	1.709	0.0034	0.56	0.0014	0.00084	0.25	8.4e-05	0.24	0.34	0.072	0.087	4.78698	1.24317	2.91	3.23	-0.54152	1.92065	2.17743	-1.6628	-0.422567	-0.267997	FALSE	cyclin dependent kinase inhibitor 1A
CDKN1B	1027	SigPathway	168	0	-2.043	2.595	-1.905	-2.52	1.305	-4.017	1.565	-1.155	3.316	-2.48	0.041	0.0094	0.057	0.012	0.19	5.9e-05	0.12	0.25	0.00091	0.013	-2.57046	3.04566	-1.07	-1.56	-0.769187	-1.35326	4.87877	-1.21849	1.26687	0.272998	FALSE	cyclin dependent kinase inhibitor 1B
CDKN1C	1028	SigPathway	68	0	-1.811	-0.899	-1.517	-1.491	0.051	-1.218	-1.791	-0.315	-0.527	-2.859	0.07	0.37	0.13	0.14	0.96	0.22	0.073	0.75	0.6	0.0042	-2.78782	1.71565	-0.882	-0.321	1.7453	-2.39747	-2.47974	2.04717	-0.095797	-0.408915	FALSE	cyclin dependent kinase inhibitor 1C
CDKN2A	1029	SigPathway	190	0	6.73	1.326	7.561	7.503	1.506	5.576	1.673	2.206	-2.12	4.221	1.7e-11	0.18	4e-14	6.2e-14	0.13	2.5e-08	0.094	0.027	0.034	2.4e-05	16.9009	8.94473	12.3	14.7	10.1643	3.37288	15.438	15.7869	2.11331	5.62983	TRUE	cyclin dependent kinase inhibitor 2A
CDKN2B	1030	SigPathway	83	0	1.828	-0.204	0.777	0.602	-2.291	2.519	1.335	-5.213	-1.956	4.157	0.068	0.84	0.44	0.55	0.022	0.012	0.18	1.9e-07	0.05	3.2e-05	3.99467	-1.38682	2.04	2.36	0.0075943	0.598319	3.82994	-1.62123	0.371892	0.455279	FALSE	cyclin dependent kinase inhibitor 2B
CDKN2C	1031	SigPathway	177	0	2.649	2.914	5.76	5.412	4.095	1.136	2.048	2.904	2.005	7.082	0.0081	0.0036	8.4e-09	6.2e-08	4.2e-05	0.26	0.041	0.0037	0.045	1.4e-12	2.58798	4.77963	6.83	7.23	4.55124	1.29991	5.07552	6.30398	1.30413	2.42198	FALSE	cyclin dependent kinase inhibitor 2C
CDS1	1040	SigPathway	63	0	1.434	-0.62	0.581	0.386	-0.903	1.191	2.261	-0.479	1.522	2.359	0.15	0.54	0.56	0.7	0.37	0.23	0.024	0.63	0.13	0.018	-2.31244	-2.96175	-0.0747	-0.72	-2.15483	2.06023	-4.15276	-2.39251	-0.148979	0.532342	FALSE	CDP-diacylglycerol synthase 1
CDX1	1044	TF	87	0	-4.027	-3.398	-3.368	-3.403	-2.952	-3.525	-4.554	-2.524	-2.452	-2.74	5.6e-05	0.00068	0.00076	0.00067	0.0032	0.00042	5.3e-06	0.012	0.014	0.0061	-1.41084	-1.52958	-0.474	0.104	-1.70618	0.872058	-6.39722	-1.93172	-2.27331	NA	FALSE	caudal type homeobox 1
CDX2	1045	TF	89	0	-1.48	-1.634	0.546	0.542	0.92	0.621	-3.109	1.248	-0.688	-0.566	0.14	0.1	0.58	0.59	0.36	0.53	0.0019	0.21	0.49	0.57	-4.29638	-4.25751	-0.589	-0.416	-2.41907	-0.320243	-4.87926	-2.53893	-2.12625	NA	FALSE	caudal type homeobox 2
CDX4	1046	TF	112	0	0.885	-1.369	0.463	0.606	0.939	0.924	-0.993	1.573	0.045	0.633	0.38	0.17	0.64	0.54	0.35	0.36	0.32	0.12	0.96	0.53	-7.02167	-1.24944	0.02	0.224	-1.06032	-0.254256	-4.99703	-3.59319	-1.16919	NA	FALSE	caudal type homeobox 4
CEBPA	1050	TF	125	0	0.532	-1.056	1.956	2.438	-0.746	0.764	-1.098	-1.586	-1.541	5.869	0.59	0.29	0.05	0.015	0.46	0.44	0.27	0.11	0.12	4.4e-09	2.57692	-0.986482	2.03	2.81	-1.12106	0.310552	1.13585	-2.98136	-0.607085	3.19789	FALSE	CCAAT enhancer binding protein alpha
CEBPB	1051	TF	120	0	-0.4	-1.629	0.734	0.533	-2.315	0.966	-1.655	0.422	-3.857	-3.342	0.69	0.1	0.46	0.59	0.021	0.33	0.098	0.67	0.00011	0.00083	5.05956	0.921678	2.41	2.24	-0.358299	2.25164	6.09502	1.64521	0.933532	-0.984038	FALSE	CCAAT enhancer binding protein beta
CEBPD	1052	TF	112	0	2.297	-0.505	1.811	1.743	-1.581	1.142	1.572	0.157	-1.93	0.24	0.022	0.61	0.07	0.081	0.11	0.25	0.12	0.87	0.054	0.81	1.70286	1.86972	0.38	0.875	3.67222	0.368908	2.70734	4.62505	-1.02631	-4.01042	FALSE	CCAAT enhancer binding protein delta
CEBPE	1053	TF	110	0	2.385	-0.894	1.478	1.808	0.119	3.259	-1.518	0.122	-0.055	2.777	0.017	0.37	0.14	0.071	0.91	0.0011	0.13	0.9	0.96	0.0055	1.11362	3.29712	-0.944	-0.695	2.27443	-0.114823	-1.67627	1.3	-1.89254	NA	FALSE	CCAAT enhancer binding protein epsilon
CEBPG	1054	TF	83	0	3.729	2.846	3.269	3.259	0.785	3.143	2.74	-0.294	-0.138	2.839	0.00019	0.0044	0.0011	0.0011	0.43	0.0017	0.0062	0.77	0.89	0.0045	5.98159	4.88545	5.85	6.13	-0.694808	3.21962	7.19834	-0.217174	-0.533941	0.55415	FALSE	CCAAT enhancer binding protein gamma
CENPB	1059	SigPathway	66	0	0.808	-3.726	3.527	3.768	-1.279	1.415	-2.118	0.426	-2.637	1.6	0.42	0.00019	0.00042	0.00016	0.2	0.16	0.034	0.67	0.0084	0.11	3.35409	1.59748	3.05	3.01	-1.04202	0.862083	-3.32303	2.42648	NA	0.170521	FALSE	centromere protein B
CFL1	1072	SigPathway	117	0	4.415	-0.51	4.46	4.277	-2.384	3.591	1.323	1.462	-2.305	0.431	1e-05	0.61	8.2e-06	1.9e-05	0.017	0.00033	0.19	0.14	0.021	0.67	5.82358	-0.780823	3.84	4.24	3.55136	0.840313	-5.65314	1.16006	-0.552267	-0.0270171	FALSE	cofilin 1
CGA	1081	SigPathway	81	0	-1.414	-1.88	-0.549	-0.558	-0.12	-0.986	-1.725	0.68	0.302	-2.497	0.16	0.06	0.58	0.58	0.9	0.32	0.084	0.5	0.76	0.013	3.93785	-2.12046	0.177	-0.116	-0.617973	-0.846099	-5.23848	0.951541	1.12716	NA	FALSE	glycoprotein hormones, alpha polypeptide
CGB3	1082	SigPathway	77	0	-2.168	-0.766	-0.71	-0.592	0.882	-2.395	-1.796	0.408	-2.495	-0.824	0.03	0.44	0.48	0.55	0.38	0.017	0.072	0.68	0.013	0.41	-4.63124	NA	NA	NA	NA	NA	NA	NA	NA	NA	FALSE	chorionic gonadotropin beta subunit 3
CHD1	1105	SigPathway	70	0	-0.066	2.271	-2.204	-2.615	-1.053	-1.042	3.357	-0.521	3.172	-3.75	0.95	0.023	0.028	0.0089	0.29	0.3	0.00079	0.6	0.0015	0.00018	3.56216	4.90755	0.454	0.443	-0.124207	0.916592	5.747	1.54127	1.81378	-1.91691	FALSE	chromodomain helicase DNA binding protein 1
CHD2	1106	SigPathway	68	0	-0.553	1.33	-2.17	-2.56	0.647	-1.516	-1.004	-0.707	3.125	-0.903	0.58	0.18	0.03	0.01	0.52	0.13	0.32	0.48	0.0018	0.37	-7.24457	-7.39247	-0.953	-1.16	-2.07948	-0.284814	4.6626	-2.20457	1.30157	-1.0481	FALSE	chromodomain helicase DNA binding protein 2
CHD3	1107	SigPathway	447	0	-8.926	-4.861	-5.571	-5.328	-0.381	-6.642	-9.689	0.784	-1.622	-6.625	4.4e-19	1.2e-06	2.5e-08	9.9e-08	0.7	3.1e-11	3.3e-22	0.43	0.1	3.5e-11	-1.814	-1.46614	-2.61	-2.76	-2.21562	-2.07418	-1.17484	2.37296	-0.39327	-1.21318	FALSE	chromodomain helicase DNA binding protein 3
CHD4	1108	SigPathway	227	0	-1.853	2.322	1.058	1.3	1.231	-1.586	-1.957	1.028	0.512	-0.537	0.064	0.02	0.29	0.19	0.22	0.11	0.05	0.3	0.61	0.59	-0.293769	-1.87412	1	1.24	2.28005	1.91793	-1.89589	3.48608	2.36118	-0.00693696	FALSE	chromodomain helicase DNA binding protein 4
CHEK1	1111	SigPathway	67	0	2.613	3.988	2.885	2.818	2.062	1.771	4.718	1.324	2.184	-0.392	0.009	6.7e-05	0.0039	0.0048	0.039	0.077	2.4e-06	0.19	0.029	0.7	7.62442	6.3324	8.21	9.25	3.40861	5.45495	8.02422	6.07137	1.14722	0.921821	TRUE	checkpoint kinase 1
FOXN3	1112	TF	72	0	-2.981	-0.759	-3.427	-3.571	-0.253	-3.143	-1.477	-3.894	-0.946	-0.56	0.0029	0.45	0.00061	0.00036	0.8	0.0017	0.14	9.9e-05	0.34	0.58	-0.917578	-6.46368	-3.46	-3.96	1.09568	-0.935735	-7.29383	-3.04824	0.587055	-0.360792	FALSE	forkhead box N3
CHKA	1119	SigPathway	72	0	-2.372	-0.743	-0.754	-0.94	1.053	-2.377	-2.398	1.687	0.869	-2.599	0.018	0.46	0.45	0.35	0.29	0.017	0.016	0.092	0.38	0.0093	0.295917	2.69885	-0.847	-1.22	0.851558	-0.825501	3.77851	6.0479	2.60602	-0.0182317	FALSE	choline kinase alpha
CHN1	1123	SigPathway	54	0	-2.536	2.615	-3.826	-3.752	-0.249	-4.312	-1.805	0.384	-0.111	-4.624	0.011	0.0089	0.00013	0.00018	0.8	1.6e-05	0.071	0.7	0.91	3.8e-06	-1.52785	3.74013	-2.02	-2.15	-0.906519	-2.79636	1.89744	-0.418131	-0.627134	-1.28221	FALSE	chimerin 1
CHRM1	1128	SigPathway	64	0	-2.918	-1.9	-0.738	-0.724	0.385	-2.272	-3.064	-0.129	-0.288	-1.267	0.0035	0.057	0.46	0.47	0.7	0.023	0.0022	0.9	0.77	0.21	-4.09525	0.390161	-0.571	-0.315	NA	NA	-5.68847	NA	-1.53453	NA	FALSE	cholinergic receptor muscarinic 1
CHRM2	1129	SigPathway	59	0	-0.339	-0.935	-0.128	-0.064	NA	NA	-1.151	NA	-1.543	-0.401	0.73	0.35	0.9	0.95	NA	NA	0.25	NA	0.12	0.69	-8.33254	2.72526	-0.38	-0.392	-0.811442	-0.456531	-2.93388	-1.03858	-1.43691	NA	FALSE	cholinergic receptor muscarinic 2
CHRM3	1131	SigPathway	66	0	-2.93	-2.61	-1.923	-1.618	-1.098	-1.969	-2.25	-1.993	-0.831	-1.618	0.0034	0.0091	0.054	0.11	0.27	0.049	0.024	0.046	0.41	0.11	-8.13696	1.57224	0.605	0.409	0.604284	0.56822	-6.16219	-0.267245	NA	-0.152053	FALSE	cholinergic receptor muscarinic 3
CHRM4	1132	SigPathway	58	0	0.793	3.124	0.806	1.022	1.643	0.838	0.796	1.546	-0.074	-0.839	0.43	0.0018	0.42	0.31	0.1	0.4	0.43	0.12	0.94	0.4	-5.85863	-0.827027	1.4	1.8	-1.34168	-0.60271	-3.37027	-2.11449	-2.40205	0.395118	FALSE	cholinergic receptor muscarinic 4
CHRM5	1133	SigPathway	50	0	-1.215	0.67	-1.026	-1.031	-0.706	-0.364	-1.743	-0.784	-0.607	-0.798	0.22	0.5	0.3	0.3	0.48	0.72	0.081	0.43	0.54	0.42	0.117662	-1.31758	-0.00871	0.278	1.18913	0.167992	-4.38711	-1.28662	-0.828221	NA	FALSE	cholinergic receptor muscarinic 5
CHRNA1	1134	SigPathway	72	0	-2.163	-2.148	-2.13	-1.839	0.886	-2.491	-3.653	-0.695	-1.239	-1.303	0.031	0.032	0.033	0.066	0.38	0.013	0.00026	0.49	0.22	0.19	-6.5465	-6.74849	0.468	-0.0495	-0.87011	-1.93534	-6.49049	-2.88369	0.8115	0.746456	FALSE	cholinergic receptor nicotinic alpha 1 subunit
CHRNA2	1135	SigPathway	70	0	-0.412	-1.48	-0.104	-0.167	-0.949	-0.238	-1.427	-0.988	-0.988	-0.126	0.68	0.14	0.92	0.87	0.34	0.81	0.15	0.32	0.32	0.9	-4.90415	1.242	0.447	0.355	0.152899	-0.254848	-3.70092	0.776428	-2.37578	NA	FALSE	cholinergic receptor nicotinic alpha 2 subunit
CHRNA3	1136	SigPathway	61	0	-1.605	-1.237	-0.235	-0.149	-0.597	-1.131	-1.948	-0.479	1.074	1.542	0.11	0.22	0.81	0.88	0.55	0.26	0.051	0.63	0.28	0.12	-0.600564	-7.42948	0.854	1.23	3.05331	-2.44651	-3.97025	-1.08184	-0.373972	0.341771	FALSE	cholinergic receptor nicotinic alpha 3 subunit
CHRNA4	1137	SigPathway	73	0	-1.007	-0.742	-0.063	0.237	-0.102	-0.107	-3.152	-1.021	-2.756	0.364	0.31	0.46	0.95	0.81	0.92	0.91	0.0016	0.31	0.0059	0.72	-1.99617	-2.61309	0.526	0.928	-3.8137	-0.723908	-5.95633	-2.10928	-1.46815	-0.35784	FALSE	cholinergic receptor nicotinic alpha 4 subunit
CHRNA5	1138	SigPathway	98	0	1.755	1.38	1.33	1.436	1.739	1.822	2.238	1.654	0.559	0.71	0.079	0.17	0.18	0.15	0.082	0.068	0.025	0.098	0.58	0.48	2.05592	-1.74487	4.51	5.1	-2.78533	1.78031	-0.598823	1.44587	-0.12723	-0.00222486	FALSE	cholinergic receptor nicotinic alpha 5 subunit
CHRNA7	1139	SigPathway	82	0	-1.906	-0.444	-2.291	-2.064	0.395	-2.308	-2.736	0.34	-0.066	-1.95	0.057	0.66	0.022	0.039	0.69	0.021	0.0062	0.73	0.95	0.051	-8.84378	NA	1.14	1.48	NA	NA	NA	NA	NA	-0.0432092	FALSE	cholinergic receptor nicotinic alpha 7 subunit
CHRNB1	1140	SigPathway	100	0	1.358	-0.352	1.488	1.444	-0.916	1.335	-1.168	0.641	-0.741	-1.266	0.17	0.72	0.14	0.15	0.36	0.18	0.24	0.52	0.46	0.21	-2.4817	-1.73719	2.93	2.86	2.87066	0.145257	-3.8065	-1.98605	-0.413624	0.0191031	FALSE	cholinergic receptor nicotinic beta 1 subunit
CHRNB2	1141	SigPathway	88	0	-2.149	-2.285	-0.917	-0.751	-0.953	-2.692	-2.554	0.379	-2.1	-0.567	0.032	0.022	0.36	0.45	0.34	0.0071	0.011	0.7	0.036	0.57	4.3347	-1.77574	-0.432	0.0663	-0.0774246	-0.0535118	-5.87403	0.127389	0.394451	NA	FALSE	cholinergic receptor nicotinic beta 2 subunit
CHRNB3	1142	SigPathway	47	0	-1.013	1.128	0.122	0.019	NA	NA	0.941	NA	0.532	-0.486	0.31	0.26	0.9	0.98	NA	NA	0.35	NA	0.59	0.63	-2.7096	-0.605931	2.01	1.56	-1.28314	-0.574896	-3.4121	-2.87676	-1.10151	NA	FALSE	cholinergic receptor nicotinic beta 3 subunit
CHRNB4	1143	SigPathway	47	0	2.604	-1.006	1.79	1.93	1.33	3.221	1.066	-0.801	-0.338	4.371	0.0092	0.31	0.074	0.054	0.18	0.0013	0.29	0.42	0.74	1.2e-05	-4.73109	-6.95244	1.45	2.01	0.185312	0.128761	-2.92634	0.66883	0.0945252	2.71426	FALSE	cholinergic receptor nicotinic beta 4 subunit
CHRND	1144	SigPathway	50	0	-1.538	-0.622	-1.355	-1.498	-1.191	-1.035	-1.848	-0.125	-0.213	-0.717	0.12	0.53	0.18	0.13	0.23	0.3	0.065	0.9	0.83	0.47	-8.70644	-0.782157	-0.712	-0.885	1.54762	-1.58885	-5.43978	0.699348	-2.03378	NA	FALSE	cholinergic receptor nicotinic delta subunit
CHRNE	1145	SigPathway	98	0	-4.125	-4.5	-3.524	-3.212	-2.756	-3.641	-5.202	-2.589	-2.847	-2.857	3.7e-05	6.8e-06	0.00042	0.0013	0.0059	0.00027	2e-07	0.0096	0.0044	0.0043	-9.15058	-1.59432	-0.0702	0.287	1.34449	-1.45169	-7.09235	2.4696	-2.11433	0.162353	FALSE	cholinergic receptor nicotinic epsilon subunit
CHRNG	1146	SigPathway	131	0	-0.751	-0.641	-0.38	-0.308	-0.254	-0.937	-1.419	-0.051	-0.979	-0.213	0.45	0.52	0.7	0.76	0.8	0.35	0.16	0.96	0.33	0.83	5.78274	3.95242	-0.0146	-0.186	1.1621	-1.04618	-2.58912	-0.322445	-1.93773	NA	FALSE	cholinergic receptor nicotinic gamma subunit
CHUK	1147	SigPathway	39	0	1.436	1.352	1.052	0.821	NA	NA	3.208	NA	1.129	1.059	0.15	0.18	0.29	0.41	NA	NA	0.0013	NA	0.26	0.29	-1.79953	3.59529	2.57	2.65	0.360131	1.26583	7.37342	0.323365	NA	-0.587432	FALSE	conserved helix-loop-helix ubiquitous kinase
CIDEA	1149	SigPathway	68	0	-1.121	-1.365	0.197	0.154	-1.344	0.125	1.547	-0.843	-0.812	0.431	0.26	0.17	0.84	0.88	0.18	0.9	0.12	0.4	0.42	0.67	NA	-2.20827	-3.25	-3.41	1.50778	-0.490944	-5.16109	-5.55779	-1.80516	-0.383608	FALSE	cell death-inducing DFFA-like effector a
CISH	1154	SigPathway	75	0	-0.633	-2.244	-1.572	-1.27	-0.732	-1.152	-3.207	-1.36	-0.818	1.814	0.53	0.025	0.12	0.2	0.46	0.25	0.0013	0.17	0.41	0.07	-7.5643	-4.38552	2.38	2.81	0.56013	-1.73615	-3.49262	-2.00948	-1.3803	-1.49058	FALSE	cytokine inducible SH2 containing protein
ERCC8	1161	SigPathway	84	0	-1.294	2.428	-1.479	-1.506	-0.914	-1.705	0.895	-0.247	1.223	-2.046	0.2	0.015	0.14	0.13	0.36	0.088	0.37	0.8	0.22	0.041	0.655791	-1.66069	-0.0922	0.0818	4.91484	-0.732264	-3.98029	-0.90255	0.50398	-0.260074	FALSE	ERCC excision repair 8, CSA ubiquitin ligase complex subunit
AP3S1	1176	SigPathway	54	0	2.614	3.862	0.133	-0.068	-0.509	1.856	5.651	-0.912	-0.663	-2.507	0.009	0.00011	0.89	0.95	0.61	0.063	1.6e-08	0.36	0.51	0.012	1.77811	0.989011	-1.91	-2.24	0.954061	-0.600627	5.76166	-2.34911	NA	-0.200567	FALSE	adaptor related protein complex 3 sigma 1 subunit
CLCN6	1185	SigPathway	86	0	-5.085	-0.565	-2.869	-2.879	3.524	-4.612	-1.274	0.362	1.05	-2.348	3.7e-07	0.57	0.0041	0.004	0.00042	4e-06	0.2	0.72	0.29	0.019	-10.9956	5.23729	-2.69	-2.62	0.0226583	-1.69102	1.37636	0.54002	1.70329	-1.59323	FALSE	chloride voltage-gated channel 6
CLU	1191	SigPathway	72	0	-3.408	-2.834	-2.189	-2.074	0.15	-2.317	-3.634	-0.699	-1.023	-1.459	0.00066	0.0046	0.029	0.038	0.88	0.02	0.00028	0.48	0.31	0.14	-7.4704	-3.2367	-3.73	-4.77	-1.32009	-3.99667	-3.56133	-2.0953	-0.0090577	-0.811604	FALSE	clusterin
CLIC1	1192	SigPathway	122	0	4.183	-0.503	5.483	5.198	0.097	3.597	-1.666	3.037	-1.628	0.674	2.9e-05	0.61	4.2e-08	2e-07	0.92	0.00032	0.096	0.0024	0.1	0.5	7.47368	0.870264	4.18	2.61	1.33494	2.48412	5.27112	1.58098	NA	NA	FALSE	chloride intracellular channel 1
CLN3	1201	SigPathway	104	0	-2.305	-5.331	0.828	1.306	-0.75	-0.038	-6.487	1.133	-1.569	3.758	0.021	9.8e-08	0.41	0.19	0.45	0.97	8.7e-11	0.26	0.12	0.00017	-5.20528	1.18543	2.78	3.1	-1.86702	0.276935	1.14349	0.903224	NA	0.954699	FALSE	CLN3, battenin
CLTC	1213	SigPathway	39	0	1.398	2	0.933	0.521	-0.825	1.386	1.547	0.711	1.366	-1.007	0.16	0.046	0.35	0.6	0.41	0.17	0.12	0.48	0.17	0.31	1.94158	-3.3103	1.93	1.4	-2.36754	0.728657	7.54544	-1.32971	1.70279	0.218711	FALSE	clathrin heavy chain
CCR3	1232	SigPathway	91	0	-1.051	0.929	0.47	0.673	-0.526	0.999	-0.98	-0.305	0.042	0.311	0.29	0.35	0.64	0.5	0.6	0.32	0.33	0.76	0.97	0.76	3.51981	-0.902419	0.866	0.488	-0.136656	-0.135949	-3.75575	-1.51442	-0.391714	NA	FALSE	C-C motif chemokine receptor 3
CCR4	1233	SigPathway	36	0	-2.001	-0.287	-0.893	-0.587	-0.253	-0.338	-2.834	-2.796	0.583	1.536	0.045	0.77	0.37	0.56	0.8	0.74	0.0046	0.0052	0.56	0.12	-9.63526	-0.889771	1.33	1.5	-2.4721	0.301843	-5.64649	-2.13395	-0.339886	3.81347	FALSE	C-C motif chemokine receptor 4
CCR5	1234	SigPathway	21	0	NA	NA	NA	NA	NA	NA	NA	NA	NA	NA	NA	NA	NA	NA	NA	NA	NA	NA	NA	NA	4.03838	0.0646663	0.453	1.28	-0.51872	0.327204	-0.223753	1.8582	-0.0928437	4.22182	NA	C-C motif chemokine receptor 5 (gene/pseudogene)
CCR8	1237	SigPathway	38	0	0.479	0.743	-0.862	-0.584	NA	NA	-0.411	NA	1	2.868	0.63	0.46	0.39	0.56	NA	NA	0.68	NA	0.32	0.0041	-2.766	-1.68528	4.82	5.18	0.294076	0.288835	-2.31853	0.931619	2.17601	4.39938	FALSE	C-C motif chemokine receptor 8
LTB4R	1241	SigPathway	101	0	1.272	-2.784	0.063	0.262	-2.514	3.18	-1.555	-6.107	-3.618	5.934	0.2	0.0054	0.95	0.79	0.012	0.0015	0.12	1e-09	0.0003	3e-09	0.020205	-2.28967	NA	NA	-1.4355	0.988847	-0.407938	-3.68028	NA	1.29108	FALSE	leukotriene B4 receptor
CNGA3	1261	SigPathway	75	0	-1.675	-2.077	-2.444	-2.224	-1.234	-2.22	-3.393	-1.347	-0.585	-2.695	0.094	0.038	0.015	0.026	0.22	0.026	0.00069	0.18	0.56	0.007	3.04697	-1.26964	-0.951	-0.168	0.693048	-0.865705	-4.4143	-0.983723	-1.56641	NA	FALSE	cyclic nucleotide gated channel alpha 3
CNR1	1268	SigPathway	64	0	-3.022	-0.391	-3.996	-4.001	-0.344	-3.058	-1.753	-0.103	1.06	-2.342	0.0025	0.7	6.4e-05	6.3e-05	0.73	0.0022	0.08	0.92	0.29	0.019	-3.19469	-1.77451	-1.44	-2.61	-2.24436	-0.8839	-4.38645	-1.90658	-0.690409	-0.933937	FALSE	cannabinoid receptor 1
CNR2	1269	SigPathway	43	0	0.158	0.973	0.64	0.744	NA	NA	-0.539	NA	0.241	2.115	0.87	0.33	0.52	0.46	NA	NA	0.59	NA	0.81	0.034	-7.41133	0.67861	-0.835	-0.324	-1.73173	0.821074	-4.46138	-2.97179	-2.31527	1.38175	FALSE	cannabinoid receptor 2
CNTF	1270	SigPathway	33	0	0.733	4.367	1.739	1.485	NA	NA	2.613	NA	1.598	0.986	0.46	1.3e-05	0.082	0.14	NA	NA	0.009	NA	0.11	0.32	NA	0.602112	NA	NA	1.02804	-0.475751	-2.64831	-2.52978	NA	0.428265	FALSE	ciliary neurotrophic factor
CNTFR	1271	SigPathway	75	0	-2.376	-0.893	-1.847	-1.303	-0.993	-3.029	-4.087	-1.352	-2.964	-1.463	0.017	0.37	0.065	0.19	0.32	0.0025	4.4e-05	0.18	0.003	0.14	4.66625	-5.36409	-5.11	-4.5	-0.0335104	-0.0249311	-5.50743	-1.48156	0.11297	-1.00688	FALSE	ciliary neurotrophic factor receptor
CNTN1	1272	SigPathway	73	0	-5.266	-0.864	-6.985	-6.924	-2.959	-4.288	-0.689	-4.152	-2.973	-5.436	1.4e-07	0.39	2.9e-12	4.4e-12	0.0031	1.8e-05	0.49	3.3e-05	0.0029	5.4e-08	-3.68547	1.45712	-4.02	-3.94	-0.347421	-1.54995	-3.94187	-2.02523	-0.718881	-2.07618	FALSE	contactin 1
COL1A1	1277	SigPathway	44	0	-3.107	0.336	-1.108	-0.838	-1.246	-3.946	-2.505	1.237	-1.275	-4.164	0.0019	0.74	0.27	0.4	0.21	7.9e-05	0.012	0.22	0.2	3.1e-05	-1.10994	-5.59824	-0.999	-0.983	1.10563	-2.57061	-7.60014	2.60812	0.260976	-0.293721	FALSE	collagen type I alpha 1 chain
KLF6	1316	TF	140	0	3.96	2.869	0.657	0.003	-1.418	4.294	5.137	-1.128	0.095	-1.677	7.5e-05	0.0041	0.51	1	0.16	1.8e-05	2.8e-07	0.26	0.92	0.094	-1.91293	-6.70107	-7.27	-7.04	-3.19362	-0.815751	-4.61395	-6.76864	-0.710209	-2.58326	FALSE	Kruppel like factor 6
MAP3K8	1326	SigPathway	147	0	1.885	-2.719	-1.15	-1.625	-5.036	2.329	1.407	-5.818	-0.123	1.211	0.059	0.0066	0.25	0.1	4.8e-07	0.02	0.16	6e-09	0.9	0.23	-1.22975	1.35314	-0.846	-0.958	-0.56434	0.686236	1.81765	-2.19186	0.263553	-0.0498453	FALSE	mitogen-activated protein kinase kinase kinase 8
CPE	1363	SigPathway	79	0	-2.017	1.064	-2.261	-2.334	-1.666	-1.74	-1.557	-0.685	-0.383	-2.886	0.044	0.29	0.024	0.02	0.096	0.082	0.12	0.49	0.7	0.0039	-0.971608	-0.322795	-1.55	-1.5	-2.88892	-1.50936	0.74137	-2.10881	0.914349	-0.337234	FALSE	carboxypeptidase E
CLDN4	1364	SigPathway	111	0	1.6	-3.01	1.542	1.666	-1.637	3.043	-1.455	-1.253	-0.528	4.617	0.11	0.0026	0.12	0.096	0.1	0.0023	0.15	0.21	0.6	3.9e-06	1.34818	-1.96972	-0.353	-0.485	-3.0717	0.846173	-4.62915	-4.75879	-0.343539	0.0894169	FALSE	claudin 4
CLDN3	1365	SigPathway	112	0	-2.033	-4.717	-1.266	-0.899	0.164	0.028	-3.719	1.659	-0.219	-0.787	0.042	2.4e-06	0.21	0.37	0.87	0.98	0.0002	0.097	0.83	0.43	-0.956761	-1.50461	-0.172	-0.814	-0.460742	-0.758547	-1.44532	1.53908	NA	-0.548701	FALSE	claudin 3
CPS1	1373	SigPathway	83	0	-2.316	0.865	-3.925	-3.61	-1.175	-1.466	-1.975	-0.353	-1.075	-3.438	0.021	0.39	8.7e-05	0.00031	0.24	0.14	0.048	0.72	0.28	0.00059	-2.07491	0.368761	-0.307	0.347	0.632046	1.13475	-3.8706	0.391206	0.952192	-0.783909	FALSE	carbamoyl-phosphate synthase 1
CRABP1	1381	SigPathway	73	0	-2.374	-1.988	-0.954	-0.563	0.425	-1.818	-4.786	0.129	-2.062	-2.151	0.018	0.047	0.34	0.57	0.67	0.069	1.7e-06	0.9	0.039	0.031	-4.92372	-4.37296	0.666	0.634	0.936385	-0.794356	-4.58977	0.801501	-1.98988	NA	FALSE	cellular retinoic acid binding protein 1
CRABP2	1382	SigPathway	92	0	-1.643	-6.53	-1.574	-1.538	-4.337	0.648	-3.218	-5.421	-2.661	2.695	0.1	6.6e-11	0.12	0.12	1.4e-05	0.52	0.0013	5.9e-08	0.0078	0.007	-1.81742	-6.56081	-4.02	-4.09	-5.13365	-0.732513	-3.39607	-7.67536	-1.28554	0.208948	FALSE	cellular retinoic acid binding protein 2
CREB1	1385	TF	53	0	-1.127	1.537	-1.602	-1.929	1.499	-1.382	1.949	0.208	3.441	-0.248	0.26	0.12	0.11	0.054	0.13	0.17	0.051	0.84	0.00058	0.8	-4.60246	4.9418	-0.52	-0.889	-1.83241	2.04819	4.8556	-3.25634	-0.980006	-0.0293136	FALSE	cAMP responsive element binding protein 1
ATF2	1386	TF	85	0	-2.032	2.51	-1.797	-1.805	-0.882	-0.648	0.22	0.995	3.71	-1.837	0.042	0.012	0.072	0.071	0.38	0.52	0.83	0.32	0.00021	0.066	-5.9547	3.29401	-1.59	-2.07	1.6605	-1.4881	3.88555	1.06353	1.50487	0.0088209	FALSE	activating transcription factor 2
CREBBP	1387	TFcoFac	37	0	-3.743	0.777	-2.084	-1.958	NA	NA	0.612	NA	-1.031	-0.489	0.00018	0.44	0.037	0.05	NA	NA	0.54	NA	0.3	0.62	4.0979	-6.98974	0.238	-0.104	4.30059	-0.920137	-6.18133	-0.138542	0.923313	-1.31775	NA	CREB binding protein
ATF6B	1388	TF	72	0	-0.28	0.603	0.965	0.719	0.616	1.483	1.048	0.054	1.229	1.124	0.78	0.55	0.33	0.47	0.54	0.14	0.29	0.96	0.22	0.26	3.56738	-2.40108	NA	NA	2.44178	0.868916	-3.74132	-1.70552	NA	0.0588752	FALSE	activating transcription factor 6 beta
CREBL2	1389	TF	126	0	-1.671	-1.297	-3.449	-3.496	-0.791	-1.507	-0.735	-1.208	2	-1.274	0.095	0.19	0.00056	0.00047	0.43	0.13	0.46	0.23	0.045	0.2	-2.26139	2.58	-3.48	-3.95	-1.83322	-1.29885	2.80622	-3.75631	0.734836	0.0350276	FALSE	cAMP responsive element binding protein like 2
CREM	1390	TF	166	0	0.935	2.712	-2.411	-2.487	0.628	-0.681	2.078	0.931	2.093	-3.163	0.35	0.0067	0.016	0.013	0.53	0.5	0.038	0.35	0.036	0.0016	2.83828	4.01471	-1.03	-1.49	-1.28673	0.652714	5.56904	1.99187	1.16158	-2.20138	FALSE	cAMP responsive element modulator
CRHBP	1393	SigPathway	47	0	-2.035	1.16	-1.842	-1.475	-0.292	-2.152	-1.545	-1.258	0.628	-0.371	0.042	0.25	0.065	0.14	0.77	0.031	0.12	0.21	0.53	0.71	-3.15478	-7.28394	-5.82	-5.06	1.21227	-1.17732	-3.84719	-2.94625	-1.6693	-0.101742	FALSE	corticotropin releasing hormone binding protein
CRHR1	1394	SigPathway	87	0	-6.606	-3.921	-4.366	-3.999	-2.123	-6.439	-6.24	-2.816	-4.674	-4.411	3.9e-11	8.8e-05	1.3e-05	6.3e-05	0.034	1.2e-10	4.4e-10	0.0049	2.9e-06	1e-05	2.06429	-1.36321	NA	NA	-2.7604	-2.62375	-7.82012	-4.34975	-4.22081	-1.54859	FALSE	corticotropin releasing hormone receptor 1
CRHR2	1395	SigPathway	64	0	-1.039	-0.657	-1.192	-1.112	-0.959	-1.368	-2.083	-0.802	1.172	-0.852	0.3	0.51	0.23	0.27	0.34	0.17	0.037	0.42	0.24	0.39	-2.32191	-3.99778	-0.359	-0.17	-2.0286	-1.48236	-7.02839	-1.7443	-2.35853	-0.385504	FALSE	corticotropin releasing hormone receptor 2
CRK	1398	SigPathway	18	0	NA	NA	NA	NA	NA	NA	NA	NA	NA	NA	NA	NA	NA	NA	NA	NA	NA	NA	NA	NA	1.56503	-2.32341	-0.118	0.377	-2.61725	-1.03506	4.77831	3.41292	-0.179782	-0.256026	FALSE	CRK proto-oncogene, adaptor protein
CRKL	1399	SigPathway	74	0	3.05	3.095	2.311	2.221	1.773	3.163	3.426	-0.274	0.235	0.672	0.0023	0.002	0.021	0.026	0.076	0.0016	0.00061	0.78	0.81	0.5	2.98311	3.29227	4.68	5.81	0.711656	1.05157	9.14482	-3.57164	0.113791	1.38732	FALSE	CRK like proto-oncogene, adaptor protein
CRX	1406	TF	116	0	1.063	0.981	-0.096	-0.082	-0.225	0.826	1.796	0.366	0.953	-0.128	0.29	0.33	0.92	0.93	0.82	0.41	0.073	0.71	0.34	0.9	-3.48796	-0.979228	0.711	1.24	-1.66178	-0.518086	-5.32546	-2.58979	-3.12304	NA	FALSE	cone-rod homeobox
CRY1	1407	SigPathway	331	0	-0.162	6.042	-2.649	-3.443	2.049	-2.076	5.124	2.506	3.429	-7.447	0.87	1.5e-09	0.0081	0.00058	0.04	0.038	3e-07	0.012	0.00061	9.5e-14	4.6008	3.45975	-0.94	-1.2	-0.900424	-1.03136	3.01461	-0.965327	0.578284	-2.75729	FALSE	cryptochrome circadian regulator 1
CRY2	1408	SigPathway	161	0	-6.39	-3.508	-4.45	-4.43	1.486	-3.651	-6.853	-2.197	-1.127	-1.839	1.7e-10	0.00045	8.6e-06	9.4e-06	0.14	0.00026	7.2e-12	0.028	0.26	0.066	-7.73116	-0.0532383	-5.69	-5.05	0.132228	-3.71543	-4.72375	-0.128262	-0.0064475	-2.46973	FALSE	cryptochrome circadian regulator 2
CRYAB	1410	SigPathway	99	0	-4.215	-1.599	-3.389	-3.107	-1.629	-4.901	-2.986	-2.992	-2.871	-1.918	2.5e-05	0.11	0.0007	0.0019	0.1	9.5e-07	0.0028	0.0028	0.0041	0.055	-7.04608	-4.73756	-6.88	-7.44	-5.72049	-4.8209	-2.24958	-12.4909	-1.66316	-2.39558	TRUE	crystallin alpha B
CRYM	1428	TFcoFac	355	0	-6.31	-5.278	-5.291	-6.388	0.869	-5.158	-6.353	-1.051	-0.342	-3.939	2.8e-10	1.3e-07	1.2e-07	1.7e-10	0.38	2.5e-07	2.1e-10	0.29	0.73	8.2e-05	-5.10867	-4.3509	-1.38	-2.16	-1.16142	-2.18188	-6.98693	-1.97859	-0.476926	-0.459532	FALSE	crystallin mu
MAPK14	1432	SigPathway	41	0	-1.023	-0.48	-1.405	-1.701	NA	NA	1.693	NA	-0.415	-2.151	0.31	0.63	0.16	0.089	NA	NA	0.091	NA	0.68	0.031	-3.64956	-2.44417	0.952	0.459	-2.08896	2.53467	6.09032	-5.47149	0.96079	-0.11774	FALSE	mitogen-activated protein kinase 14
CSF1	1435	SigPathway	69	0	-1.611	1.27	-1.004	-0.875	1.165	-0.076	0.372	0.964	0.766	-0.84	0.11	0.2	0.32	0.38	0.24	0.94	0.71	0.34	0.44	0.4	-1.75885	4.22843	0.448	0.399	-1.8798	0.810964	-6.42795	-3.31381	0.525399	-1.65053	FALSE	colony stimulating factor 1
CSF1R	1436	SigPathway	19	0	NA	NA	NA	NA	NA	NA	NA	NA	NA	NA	NA	NA	NA	NA	NA	NA	NA	NA	NA	NA	0.196439	1.28967	-1.35	-0.686	0.342397	-1.13555	0.165928	-1.92345	0.258555	1.22545	FALSE	colony stimulating factor 1 receptor
CSH2	1443	SigPathway	80	0	-0.629	3.165	2.841	2.8	1.08	0.161	0.76	1.043	1.371	2.624	0.53	0.0016	0.0045	0.0051	0.28	0.87	0.45	0.3	0.17	0.0087	1.58148	NA	-0.655	0.00841	NA	NA	NA	NA	NA	NA	FALSE	chorionic somatomammotropin hormone 2
CSK	1445	SigPathway	86	0	2.376	-2.369	3.185	3.641	1.155	2.201	-2.862	-1.482	-2.394	3.906	0.017	0.018	0.0014	0.00027	0.25	0.028	0.0042	0.14	0.017	9.4e-05	2.9135	0.177275	4.16	4.65	2.56933	1.51271	-0.309987	1.21639	0.803046	4.65888	FALSE	C-terminal Src kinase
CSNK1A1	1452	SigPathway	42	0	2.88	-1.726	0.567	0.256	NA	NA	3.022	NA	-0.753	0.413	0.004	0.084	0.57	0.8	NA	NA	0.0025	NA	0.45	0.68	-6.58964	3.45733	-0.454	-0.943	-0.782504	2.3524	-6.37805	-5.32371	-0.168341	-0.485821	FALSE	casein kinase 1 alpha 1
CSNK1D	1453	SigPathway	76	0	-0.833	0.59	0.193	0.25	1.543	-0.598	-1.964	1.127	0.832	-1.093	0.41	0.56	0.85	0.8	0.12	0.55	0.05	0.26	0.41	0.27	5.7473	1.65464	2.59	2.51	2.85882	-3.83336	5.11293	2.11672	-0.0385126	-1.12431	FALSE	casein kinase 1 delta
CSNK1E	1454	SigPathway	86	0	3.617	3.245	4.035	3.895	1.39	4.571	0.922	2.965	0.818	-1.238	0.0003	0.0012	5.5e-05	9.8e-05	0.16	4.8e-06	0.36	0.003	0.41	0.22	2.81698	-1.33783	NA	NA	1.23084	1.36834	-4.7007	0.0429917	0.503646	-2.63281	FALSE	casein kinase 1 epsilon
CSNK1G2	1455	SigPathway	120	0	0.809	-2.023	2.066	2.383	0.576	0.781	-4.42	-0.795	-0.576	2.043	0.42	0.043	0.039	0.017	0.56	0.43	9.9e-06	0.43	0.56	0.041	6.99096	-1.92005	2.11	2.57	1.85953	0.421036	-3.44755	1.19151	0.615728	0.387806	FALSE	casein kinase 1 gamma 2
CSNK1G3	1456	SigPathway	43	0	0.86	1.065	-2.122	-2.394	-1.421	0.181	2.868	-1.536	1.098	-0.748	0.39	0.29	0.034	0.017	0.16	0.86	0.0041	0.12	0.27	0.45	3.99452	1.4533	-0.806	-0.785	-2.33055	1.90702	-7.7416	-0.834652	0.241644	-0.119361	FALSE	casein kinase 1 gamma 3
CSNK2A1	1457	SigPathway	44	0	0.591	-0.459	0.322	0.252	NA	NA	0.647	NA	-0.894	0.082	0.55	0.65	0.75	0.8	NA	NA	0.52	NA	0.37	0.93	4.51599	2.52343	NA	NA	2.7481	2.14419	4.68753	2.06285	0.75104	0.0132932	FALSE	casein kinase 2 alpha 1
CSNK2A2	1459	SigPathway	90	0	1.378	2.619	0.373	0.84	0.712	-0.651	0.629	-0.418	-1.591	-1.683	0.17	0.0088	0.71	0.4	0.48	0.51	0.53	0.68	0.11	0.092	1.60702	-1.92031	2.67	2.8	0.451975	-1.31045	3.67915	0.781305	0.161193	0.0355553	FALSE	casein kinase 2 alpha 2
CSNK2B	1460	SigPathway	65	0	5.91	0.997	5.066	4.957	0.983	3.695	3.664	3.05	0.088	1.258	3.4e-09	0.32	4.1e-07	7.1e-07	0.33	0.00022	0.00025	0.0023	0.93	0.21	3.99449	1.98445	2.58	2.02	-0.130403	1.03601	5.47896	0.105411	NA	NA	FALSE	casein kinase 2 beta
CSPG4	1464	SigPathway	74	0	-2.645	0.893	0.356	0.187	-0.921	-2.669	-1.815	0.499	-3.291	-4.159	0.0082	0.37	0.72	0.85	0.36	0.0076	0.07	0.62	0.001	3.2e-05	-0.956658	3.90357	0.0737	-0.056	3.43411	-2.8197	0.11061	2.6004	-1.68299	-2.73921	FALSE	chondroitin sulfate proteoglycan 4
NKX2-5	1482	TF	113	0	-1.367	1.146	0.515	0.82	-0.553	-0.544	-1.793	0.824	-2.227	-0.685	0.17	0.25	0.61	0.41	0.58	0.59	0.073	0.41	0.026	0.49	2.84977	-1.74724	1.32	1.68	0.682778	0.814173	-4.23442	0.736179	0.348289	0.448926	FALSE	NK2 homeobox 5
CTBP1	1487	TF	67	0	-1.38	-4.282	-2.463	-2.61	-1.551	-2.032	-3.789	-0.484	1.396	-2.519	0.17	1.9e-05	0.014	0.0091	0.12	0.042	0.00015	0.63	0.16	0.012	2.02269	0.811235	-0.282	0.201	1.796	-1.95381	4.16635	2.95367	1.27135	0.107202	FALSE	C-terminal binding protein 1
CTBP2	1488	TFcoFac	113	0	1.718	-0.865	1.19	0.829	0.393	4.285	2.062	1.737	1.737	-0.782	0.086	0.39	0.23	0.41	0.69	1.8e-05	0.039	0.082	0.082	0.43	-0.470823	4.40366	0.784	0.712	2.70408	-1.17173	8.09704	5.14438	NA	-0.941731	FALSE	C-terminal binding protein 2
CTGF	1490	SigPathway	43	0	-4.378	-1.37	-6.383	-6.23	-2.346	-6.018	-4.407	-1.752	-2.051	-4.993	1.2e-05	0.17	1.7e-10	4.7e-10	0.019	1.8e-09	1e-05	0.08	0.04	5.9e-07	-5.35419	0.813383	-6.68	-7.24	-2.05059	-2.79081	0.878682	-1.19633	-0.606293	-1.20527	FALSE	connective tissue growth factor
CTNNA1	1495	SigPathway	74	0	0.807	-0.612	-0.593	-0.654	-1.513	1.227	1.516	-1.063	1.516	-1.067	0.42	0.54	0.55	0.51	0.13	0.22	0.13	0.29	0.13	0.29	3.39467	-3.9176	2.37	1.26	1.60119	3.08759	6.72219	-3.43294	0.343685	0.000767652	FALSE	catenin alpha 1
CTNNB1	1499	TF	118	0	-2.558	-1.313	-4.037	-4.226	-2.915	-2.293	-0.663	-0.512	0.345	-4.837	0.011	0.19	5.4e-05	2.4e-05	0.0036	0.022	0.51	0.61	0.73	1.3e-06	-4.33765	-3.09482	-2.35	-2.38	-1.51213	0.415689	3.35339	-0.294364	0.876293	-2.49782	FALSE	catenin beta 1
CTNND1	1500	SigPathway	99	0	2.581	-2.239	-0.616	-1.203	-1.963	4.114	1.222	-5.556	0.919	3.606	0.0099	0.025	0.54	0.23	0.05	3.9e-05	0.22	2.8e-08	0.36	0.00031	4.84713	NA	NA	NA	NA	NA	NA	NA	NA	2.11843	FALSE	catenin delta 1
CTNND2	1501	SigPathway	68	0	-3.644	-2.788	-2.749	-2.217	-0.124	-3.105	-3.359	-1.4	-2.025	-2.352	0.00027	0.0053	0.006	0.027	0.9	0.0019	0.00078	0.16	0.043	0.019	-9.52518	-1.9112	-0.612	0.0708	1.45203	-0.535543	-4.28376	1.01478	-2.61322	-1.38471	FALSE	catenin delta 2
CTSH	1512	SigPathway	98	0	-1.25	-2.007	-1.213	-1.292	-0.755	-0.74	-2.722	-1.288	-1.853	0.858	0.21	0.045	0.23	0.2	0.45	0.46	0.0065	0.2	0.064	0.39	NA	-2.95812	-0.922	-1.06	0.605281	1.03115	1.11168	0.0533451	1.28124	0.519506	FALSE	cathepsin H
CUX1	1523	SigPathway	91	0	-2.199	-2.158	-0.379	-0.422	-1.77	-0.172	-2.326	-0.68	-1.564	-0.989	0.028	0.031	0.7	0.67	0.077	0.86	0.02	0.5	0.12	0.32	-2.46667	-6.65417	-1.14	-1.32	1.54131	-1.08249	-1.31305	-4.58596	-1.20168	-0.868114	FALSE	cut like homeobox 1
CX3CR1	1524	SigPathway	31	0	-2.403	-2.574	-3.58	-3.344	NA	NA	-1.312	NA	NA	0.071	0.016	0.01	0.00034	0.00082	NA	NA	0.19	NA	NA	0.94	-6.3198	-2.64198	-5.39	-3.92	-3.6149	-4.3009	-4.17368	-3.37268	-1.38427	-0.139908	NA	C-X3-C motif chemokine receptor 1
CYLD	1540	SigPathway	53	0	-1.095	-0.083	-0.351	-0.207	-1.992	0.565	0.594	-3.6	-0.792	1.881	0.27	0.93	0.73	0.84	0.046	0.57	0.55	0.00032	0.43	0.06	5.0098	-1.75966	0.0415	-0.147	-3.22901	1.67357	4.38549	-5.23477	0.987716	0.898905	FALSE	CYLD lysine 63 deubiquitinase
CYP24A1	1591	SigPathway	51	0	2.069	-1.566	2.096	2.159	0.917	2.707	0.657	-0.663	-0.295	2.182	0.039	0.12	0.036	0.031	0.36	0.0068	0.51	0.51	0.77	0.029	2.77423	0.39209	3.18	2.67	0.693777	4.17135	2.64709	3.35295	0.583658	0.597113	FALSE	cytochrome P450 family 24 subfamily A member 1
CYP26A1	1592	SigPathway	111	0	-0.876	0.6	0.224	0.261	0.258	-0.292	-1.421	-1.167	-1.439	0.902	0.38	0.55	0.82	0.79	0.8	0.77	0.16	0.24	0.15	0.37	0.119776	1.63914	1.66	1.93	0.382343	-0.85656	0.0405973	-0.943575	-2.10846	-0.193017	FALSE	cytochrome P450 family 26 subfamily A member 1
CYP27B1	1594	SigPathway	62	0	3.215	1.716	3.271	3.403	1.614	1.797	1.441	2.179	0.5	2.957	0.0013	0.086	0.0011	0.00067	0.11	0.072	0.15	0.029	0.62	0.0031	2.41936	7.12945	3.65	4.37	2.74064	2.5118	1.98248	3.35545	-0.04618	1.982	FALSE	cytochrome P450 family 27 subfamily B member 1
DAB1	1600	SigPathway	43	0	-2.759	-2.158	-3.1	-3.027	-0.987	-3.196	-2.098	-1.529	-1.143	-2.804	0.0058	0.031	0.0019	0.0025	0.32	0.0014	0.036	0.13	0.25	0.0051	3.42719	1.55677	-1.2	-0.0234	0.987981	0.0268549	-4.47132	0.0972096	-1.04887	-0.161219	FALSE	DAB1, reelin adaptor protein
DACH1	1602	TF	409	0	-10.632	-5.967	-11.494	-12.241	-2.592	-9.299	-7.947	-3.503	-1.516	-10.643	2.1e-26	2.4e-09	1.4e-30	1.9e-34	0.0096	1.4e-20	1.9e-15	0.00046	0.13	1.9e-26	-8.82083	-3.05266	-8.45	-5.38	-3.78861	-4.05583	-4.42099	-3.27937	-0.594538	-4.52925	TRUE	dachshund family transcription factor 1
DGKA	1606	SigPathway	65	0	3.304	-1.138	2.351	2.212	-1.421	5.501	-0.494	-1.957	-0.868	4.932	0.00095	0.25	0.019	0.027	0.16	3.8e-08	0.62	0.05	0.39	8.1e-07	4.71809	-0.510864	1.94	1.6	-0.299125	1.36811	3.2164	-2.6229	-0.0852701	4.09716	FALSE	diacylglycerol kinase alpha
DGKB	1607	SigPathway	75	0	-4.281	-2.14	-4.279	-4.227	-2.103	-4.492	-3.265	-2.391	-1.408	-4.364	1.9e-05	0.032	1.9e-05	2.4e-05	0.035	7.1e-06	0.0011	0.017	0.16	1.3e-05	-6.75088	-1.5239	-4.72	-5.58	-1.79872	-2.63576	-2.7963	-2.59631	-0.710274	-2.76336	FALSE	diacylglycerol kinase beta
DGKG	1608	SigPathway	51	0	-0.934	-0.526	-1.005	-0.68	0.795	-0.88	-2.008	-0.06	-1.204	-0.689	0.35	0.6	0.31	0.5	0.43	0.38	0.045	0.95	0.23	0.49	1.59979	-1.11155	-2.19	-1.6	-0.207738	0.158998	-3.33305	-1.25615	-0.0293822	-0.473225	FALSE	diacylglycerol kinase gamma
DGKQ	1609	SigPathway	102	0	-2.174	-5.181	-1.902	-1.719	-1.043	-0.957	-3.766	-3.143	-1.352	2.376	0.03	2.2e-07	0.057	0.086	0.3	0.34	0.00017	0.0017	0.18	0.018	-1.32533	-1.26331	-0.697	0.14	-1.14321	0.037837	-4.02591	-1.73179	-0.983984	1.02003	FALSE	diacylglycerol kinase theta
DAP	1611	SigPathway	45	0	-0.403	1.141	-0.205	-0.254	-0.219	1.556	-0.851	1.76	0.794	-1.191	0.69	0.25	0.84	0.8	0.83	0.12	0.39	0.078	0.43	0.23	-2.47354	1.11324	1.47	1.63	-1.05045	0.703442	4.13118	3.5904	1.07437	-0.404893	FALSE	death associated protein
DAPK1	1612	SigPathway	72	0	-3.235	-1.598	-2.814	-3.367	-1.88	-2.216	-3.712	-0.204	0.143	-2.939	0.0012	0.11	0.0049	0.00076	0.06	0.027	0.00021	0.84	0.89	0.0033	-7.09525	2.21993	-0.445	-0.0675	0.608321	0.845929	-3.2813	-4.52972	2.03311	-0.206709	FALSE	death associated protein kinase 1
DAPK3	1613	SigPathway	96	0	0.062	-2.756	2.271	2.561	-0.193	0.984	-5.109	0.932	-3.924	-0.726	0.95	0.0059	0.023	0.01	0.85	0.33	3.2e-07	0.35	8.7e-05	0.47	2.56136	1.38923	2.92	2.85	NA	NA	-3.79413	NA	-0.448731	-1.27639	FALSE	death associated protein kinase 3
DAXX	1616	TFcoFac	74	0	2.56	1.561	3.468	3.485	2.753	2.539	0.738	2.943	0.719	0.517	0.01	0.12	0.00053	0.00049	0.0059	0.011	0.46	0.0033	0.47	0.6	1.93659	5.04727	3.76	3.47	3.29901	1.20475	-5.09284	3.13762	-1.68598	NA	FALSE	death domain associated protein
DBP	1628	TF	146	0	-1.702	-5.145	-0.695	-0.363	-1.424	-2.209	-3.385	-1.844	-2.169	3.878	0.089	2.7e-07	0.49	0.72	0.15	0.027	0.00071	0.065	0.03	0.00011	-3.02348	-3.44077	-0.0566	0.996	4.2003	-1.74962	-4.47066	2.98808	1.19793	2.05327	FALSE	D-box binding PAR bZIP transcription factor
DCC	1630	SigPathway	183	0	-3.45	-2.075	-1.233	-1.115	-1.188	-1.926	-3.827	-0.314	-0.951	-1.208	0.00056	0.038	0.22	0.26	0.23	0.054	0.00013	0.75	0.34	0.23	4.75676	-2.50765	-0.0261	-0.0379	1.13013	0.955905	-5.44442	0.102114	-0.0976487	0.615057	FALSE	DCC netrin 1 receptor
DCX	1641	SigPathway	72	0	-2.273	-1.223	-0.832	-0.81	-0.242	-1.295	-2.763	-0.441	-0.803	-1.148	0.023	0.22	0.41	0.42	0.81	0.2	0.0057	0.66	0.42	0.25	-4.71945	-2.4832	0.148	0.286	1.13222	-1.57413	-3.85523	-2.02038	-2.79085	-0.370122	FALSE	doublecortin
DDIT3	1649	TF	64	0	1.76	0.584	2.011	2.01	1.167	1.185	1.682	0.797	0.098	0.796	0.078	0.56	0.044	0.044	0.24	0.24	0.093	0.43	0.92	0.43	-0.225279	2.33418	1.48	0.332	1.77399	-1.32271	-1.10985	1.86992	1.17261	-0.000404181	FALSE	DNA damage inducible transcript 3
DDX1	1653	TFcoFac	187	0	3.566	2.233	2.226	2.099	0.359	3.065	4.442	1.208	0.244	-0.968	0.00036	0.026	0.026	0.036	0.72	0.0022	8.9e-06	0.23	0.81	0.33	4.04463	1.86597	0.661	0.344	-1.81687	-0.288823	5.64586	-0.710404	-0.0038631	-0.1832	FALSE	DEAD-box helicase 1
DDX3X	1654	SigPathway	89	0	-0.644	1.158	-2.649	-3.037	-1.589	1.316	2.439	-4.367	-0.342	-0.654	0.52	0.25	0.0081	0.0024	0.11	0.19	0.015	1.3e-05	0.73	0.51	4.75168	3.72018	1.77	1.15	-2.29492	3.28109	6.44464	-4.12623	1.04754	-0.741045	FALSE	DEAD-box helicase 3, X-linked
DDX5	1655	SigPathway	116	0	-0.495	1.521	-3.075	-3.084	-1.578	-2.723	2.77	-1.028	1.421	-2.833	0.62	0.13	0.0021	0.002	0.11	0.0065	0.0056	0.3	0.16	0.0046	3.41914	1.4085	-0.667	-1.02	NA	NA	5.32751	NA	1.36183	-1.68237	FALSE	DEAD-box helicase 5
DDX6	1656	SigPathway	56	0	0.389	2.098	-1.315	-1.434	-0.603	-1.112	0.877	-1.438	1.899	-0.347	0.7	0.036	0.19	0.15	0.55	0.27	0.38	0.15	0.058	0.73	-1.58945	4.41977	-2.31	-1.97	1.72769	-1.17095	-2.75145	2.72907	0.304556	-0.956471	FALSE	DEAD-box helicase 6
DDX10	1662		134	0	4.268	5.023	1.001	0.971	0.685	1.216	4.956	2.422	2.053	-2.579	2e-05	5.1e-07	0.32	0.33	0.49	0.22	7.2e-07	0.015	0.04	0.0099	1.84354	2.46909	-0.819	-0.713	-4.75064	-1.69423	-3.7958	-1.91133	-0.175336	-0.684584	FALSE	DEAD-box helicase 10
DFFA	1676	SigPathway	66	0	2.068	0.538	2.93	3.056	0.958	1.933	1.07	1.469	1.06	2.114	0.039	0.59	0.0034	0.0022	0.34	0.053	0.28	0.14	0.29	0.034	9.19515	-1.94725	3.08	3.1	3.49436	-0.0399778	4.2202	4.55464	1.62629	0.0250133	FALSE	DNA fragmentation factor subunit alpha
DFFB	1677	SigPathway	80	0	0.291	2.048	0.112	0.18	0.996	-0.878	0.592	1.993	1.512	1.006	0.77	0.041	0.91	0.86	0.32	0.38	0.55	0.046	0.13	0.31	NA	0.760373	-0.386	-0.132	2.74858	-0.685333	3.70695	5.02379	1.09074	0.399331	FALSE	DNA fragmentation factor subunit beta
DHCR24	1718	SigPathway	57	0	0.749	-0.274	2.048	2.119	0.387	3.254	1.333	-1.219	-0.56	2.497	0.45	0.78	0.041	0.034	0.7	0.0011	0.18	0.22	0.58	0.013	5.11245	-1.07539	3.33	2.51	-0.767621	3.5252	4.9527	0.44467	0.633624	5.06899	FALSE	24-dehydrocholesterol reductase
DLG4	1742	SigPathway	71	0	-5.116	-1.175	-4.279	-3.997	-0.386	-6.701	-5.071	-1.201	-1.55	-5.708	3.1e-07	0.24	1.9e-05	6.4e-05	0.7	2.1e-11	4e-07	0.23	0.12	1.1e-08	-6.81975	-2.04812	-6.04	-5.01	-1.57536	-2.03008	-3.3839	1.48579	-0.867105	-8.3071	FALSE	discs large MAGUK scaffold protein 4
DLX1	1745	TF	133	0	0.678	2.468	0.466	0.842	2.181	0.595	-0.58	1.605	-1.757	-1.461	0.5	0.014	0.64	0.4	0.029	0.55	0.56	0.11	0.079	0.14	3.81469	-5.40017	-0.0671	0.811	NA	NA	-5.43622	NA	-1.19532	-0.0700527	FALSE	distal-less homeobox 1
DLX2	1746	TF	133	0	1.511	1.76	2.219	2.472	0.935	-0.848	2.388	0.22	-3.049	-1.031	0.13	0.078	0.027	0.013	0.35	0.4	0.017	0.83	0.0023	0.3	-5.61759	-4.36634	1.92	2.36	-3.31751	0.578781	-5.31365	-2.21102	-2.80331	0.256516	FALSE	distal-less homeobox 2
DLX3	1747	TF	141	0	1.948	1.175	0.514	0.87	-0.48	1.006	-0.886	-1.81	-3.003	1.196	0.051	0.24	0.61	0.38	0.63	0.31	0.38	0.07	0.0027	0.23	-4.38427	-5.75232	-0.402	-0.35	NA	NA	-4.54204	NA	-0.702013	0.421994	FALSE	distal-less homeobox 3
DLX4	1748	TF	121	0	-0.743	1.548	0.97	1.316	1.486	-0.406	-2.498	2.1	-1.082	-2.023	0.46	0.12	0.33	0.19	0.14	0.68	0.012	0.036	0.28	0.043	1.20312	-1.22042	1.27	1.32	2.40362	1.25674	-5.90247	-3.23816	-2.07779	0.335333	FALSE	distal-less homeobox 4
DLX5	1749	TF	165	0	-4.644	-1.412	-4.116	-3.915	-1.742	-4.088	-2.921	-3.644	-2.606	-1.027	3.4e-06	0.16	3.9e-05	9e-05	0.081	4.4e-05	0.0035	0.00027	0.0092	0.3	5.46219	-0.313755	-1.36	-1.8	-0.826015	-3.02766	-0.393895	-2.52576	0.434871	-0.818562	FALSE	distal-less homeobox 5
DLX6	1750	TF	125	0	-2.139	-1.356	-1.353	-1.114	-1.137	-2.782	-1.042	-1.343	-0.136	-1.201	0.032	0.18	0.18	0.27	0.26	0.0054	0.3	0.18	0.89	0.23	0.861391	1.42477	-0.433	0.356	0.882145	-1.61534	-7.21032	-0.4936	1.09006	-0.279744	FALSE	distal-less homeobox 6
DMD	1756	SigPathway	316	0	-5.674	-0.837	-5.712	-5.687	-2.84	-4.53	-3.947	-1.985	-1.822	-7.854	1.4e-08	0.4	1.1e-08	1.3e-08	0.0045	5.9e-06	7.9e-05	0.047	0.068	4e-15	-4.418	-3.28784	-4.24	-5.04	-1.47148	-1.42568	-3.93926	-2.29749	-0.715413	-1.91914	FALSE	dystrophin
DMRT1	1761	TF	101	0	-0.182	1.259	0.932	0.871	1.756	-0.893	0.064	2.472	-1.065	-0.884	0.86	0.21	0.35	0.38	0.079	0.37	0.95	0.013	0.29	0.38	-4.25414	1.50169	0.554	1.47	2.29272	0.483812	-0.0151206	1.43382	-1.6585	NA	FALSE	doublesex and mab-3 related transcription factor 1
DNASE1L3	1776	SigPathway	43	0	0.855	0.991	-0.899	-0.892	-1.508	0.438	0.761	-4.708	-0.7	2.432	0.39	0.32	0.37	0.37	0.13	0.66	0.45	2.5e-06	0.48	0.015	0.358583	-2.46878	-0.135	-0.377	-2.61017	-0.446017	-5.47124	-5.49302	-1.7636	NA	FALSE	deoxyribonuclease 1 like 3
DNM2	1785	SigPathway	90	0	1.445	-0.24	3.008	2.943	0.975	2.795	0.43	-0.264	0.594	3.06	0.15	0.81	0.0026	0.0032	0.33	0.0052	0.67	0.79	0.55	0.0022	2.48587	1.19785	4.84	4.02	1.13651	-0.998301	-6.11984	1.06639	NA	1.63492	FALSE	dynamin 2
DNMT3A	1788	TF	110	0	-3.24	-0.573	0.666	1.184	2.076	-1.849	-5.422	2.387	-1.386	-1.05	0.0012	0.57	0.51	0.24	0.038	0.065	5.9e-08	0.017	0.17	0.29	3.17611	2.14323	0.306	0.9	1.15689	0.510488	-3.83938	0.213867	2.20678	-0.0883242	FALSE	DNA methyltransferase 3 alpha
DNMT3B	1789	TF	111	0	-1.029	2.601	0.947	1.032	1.252	-0.784	1.859	1.476	1.407	-1.756	0.3	0.0093	0.34	0.3	0.21	0.43	0.063	0.14	0.16	0.079	3.94039	3.17255	5.29	5.44	3.02816	1.97324	2.37268	3.89398	0.162494	0.670277	FALSE	DNA methyltransferase 3 beta
DOCK1	1793	SigPathway	53	0	-3.165	1.987	-3.17	-3.198	1.803	-2.584	1.986	-0.773	0.828	-0.968	0.0016	0.047	0.0015	0.0014	0.071	0.0098	0.047	0.44	0.41	0.33	-5.76969	-1.60969	-5.59	-5.36	-1.06827	-2.08169	-5.29502	-3.36626	-0.475115	-1.51516	FALSE	dedicator of cytokinesis 1
DOK1	1796	SigPathway	60	0	-2.589	-0.902	-0.698	-0.757	1.058	-3.441	-3.285	2.932	1.013	-1.043	0.0096	0.37	0.48	0.45	0.29	0.00058	0.001	0.0034	0.31	0.3	-8.7668	0.535222	-0.937	-0.263	-4.38347	-2.11089	-6.29037	3.52736	NA	0.77952	FALSE	docking protein 1
DPYSL2	1808	SigPathway	70	0	-5.303	-1.408	-2.717	-2.732	-0.955	-6.359	-4.08	-0.903	-1.016	-3.745	1.1e-07	0.16	0.0066	0.0063	0.34	2e-10	4.5e-05	0.37	0.31	0.00018	-4.59076	2.67613	-4.08	-3.36	-1.18565	-2.89495	4.23145	0.481442	-0.429354	-2.06126	FALSE	dihydropyrimidinase like 2
DPYSL3	1809	SigPathway	45	0	-4.522	-2.717	-5.293	-5.036	-2.423	-5.005	-3.583	-3.365	-1.882	-4.8	6.1e-06	0.0066	1.2e-07	4.7e-07	0.015	5.6e-07	0.00034	0.00077	0.06	1.6e-06	-4.88806	3.35673	-3.1	-2.53	2.44729	-3.98479	2.59967	1.11936	-0.443854	-1.17355	FALSE	dihydropyrimidinase like 3
DR1	1810	TF	363	0	8.153	7.407	3.116	3.156	1.352	4.981	12.081	-1.244	2.812	5.486	3.6e-16	1.3e-13	0.0018	0.0016	0.18	6.3e-07	1.3e-33	0.21	0.0049	4.1e-08	6.83371	-2.35095	4.1	3.69	1.96208	4.26252	7.05302	1.26122	0.473137	0.11929	FALSE	down-regulator of transcription 1
SLC26A3	1811	TF	106	0	-1.112	0.934	-0.443	-0.297	-0.461	-1.281	-1.549	-0.557	0.72	-0.508	0.27	0.35	0.66	0.77	0.64	0.2	0.12	0.58	0.47	0.61	-5.23675	-2.1712	-0.563	-0.835	-0.292084	-0.984829	-3.49575	-0.71176	-1.49403	-0.116884	FALSE	solute carrier family 26 member 3
DRD1	1812	SigPathway	92	0	-3.433	-4.026	-3.186	-3.302	-2.359	-2.565	-3.056	-1.846	-2.747	-2.926	0.0006	5.7e-05	0.0014	0.00096	0.018	0.01	0.0022	0.065	0.006	0.0034	3.64614	-2.0293	0.128	0.36	-1.57464	0.441828	-3.43863	-3.03777	-0.494447	-0.0573304	FALSE	dopamine receptor D1
DRD2	1813	SigPathway	77	0	-5.662	-2.376	-3.215	-3.986	-1.782	-4.499	-4.872	-0.405	-0.656	-6.128	1.5e-08	0.018	0.0013	6.7e-05	0.075	6.8e-06	1.1e-06	0.69	0.51	8.9e-10	-1.00271	-7.45629	-0.858	-0.601	-2.43262	0.774031	-6.45474	3.0592	-2.24667	-0.0511657	FALSE	dopamine receptor D2
DRD3	1814	SigPathway	77	0	-0.912	-1.262	-0.313	-0.319	0.513	0.592	-1.364	-0.58	-0.456	0.007	0.36	0.21	0.75	0.75	0.61	0.55	0.17	0.56	0.65	0.99	-0.565092	-1.74532	-0.82	-0.0726	-0.650548	0.847553	-5.77207	-2.00386	-2.4505	NA	FALSE	dopamine receptor D3
DRD4	1815	SigPathway	74	0	-1.865	-3.336	-0.14	0.337	-0.299	-2.189	-2.925	-1.52	-1.114	0.81	0.062	0.00085	0.89	0.74	0.76	0.029	0.0034	0.13	0.27	0.42	-2.36727	0.532874	-0.149	0.432	-1.38334	-0.616039	-4.58917	-1.1787	-1.39632	-0.214189	FALSE	dopamine receptor D4
DRD5	1816	SigPathway	71	0	-1.094	-3.227	-1.646	-1.605	-0.885	0.033	-1.551	-3.562	-3.366	-0.159	0.27	0.0012	0.1	0.11	0.38	0.97	0.12	0.00037	0.00076	0.87	-5.78073	0.911356	0.493	0.676	-0.317554	0.0172237	-4.00585	-1.68172	NA	NA	FALSE	dopamine receptor D5
DRG2	1819	SigPathway	53	0	-0.281	-1.106	2.618	3.205	0.811	-0.025	-2.215	0.728	-0.495	2.138	0.78	0.27	0.0088	0.0014	0.42	0.98	0.027	0.47	0.62	0.033	-0.504402	-4.42507	-1.87	-1.73	-3.81315	-1.33373	-4.67715	-1.66228	-0.502755	-0.103045	FALSE	developmentally regulated GTP binding protein 2
ARID3A	1820	TF	136	0	0.856	1.648	1.452	1.947	0.254	-0.82	0.287	0.656	-2.327	-0.624	0.39	0.099	0.15	0.051	0.8	0.41	0.77	0.51	0.02	0.53	-1.69507	-6.89972	0.812	0.744	-0.392562	-0.603401	-3.51878	-1.19914	-1.26101	-0.00202268	FALSE	AT-rich interaction domain 3A
ATN1	1822	TFcoFac	230	0	-2.486	1.71	-1.795	-1.844	2.294	-2.485	-1.785	1.902	1.701	-4.01	0.013	0.087	0.073	0.065	0.022	0.013	0.074	0.057	0.089	6.1e-05	2.4112	-6.15356	0.0355	-0.675	-2.22111	0.667771	-6.3932	-2.15492	NA	-3.11319	FALSE	atrophin 1
RCAN1	1827	TF	153	0	-1.828	-1.094	-2.211	-2.298	-1.081	-0.623	1.759	-1.901	-2.863	-2.697	0.068	0.27	0.027	0.022	0.28	0.53	0.079	0.057	0.0042	0.007	0.13051	-1.53361	-0.727	-1.93	-3.91391	0.996607	-5.69936	-3.13941	-2.42658	-1.24814	FALSE	regulator of calcineurin 1
TSC22D3	1831	TF	156	0	-1.928	-2.427	-5.439	-5.575	-2.959	-2.303	-1.227	-2.101	-0.862	-2.295	0.054	0.015	5.4e-08	2.5e-08	0.0031	0.021	0.22	0.036	0.39	0.022	-1.3893	-2.04341	-7.92	-7.23	-1.98137	-0.909655	-4.27344	-2.92137	-0.300997	0.369536	FALSE	TSC22 domain family member 3
DTNA	1837	SigPathway	40	0	-2.622	-1.172	-4.354	-4.325	NA	NA	-1.888	NA	-0.977	-3.943	0.0087	0.24	1.3e-05	1.5e-05	NA	NA	0.059	NA	0.33	8.1e-05	-6.61841	-2.62653	-3.53	-1.76	1.65793	-1.40992	-7.24065	-4.33198	-0.924598	-1.23754	FALSE	dystrobrevin alpha
HBEGF	1839	SigPathway	57	0	3.163	0.603	1.557	1.437	-1.825	2.967	1.093	-2.371	-1.282	0.067	0.0016	0.55	0.12	0.15	0.068	0.003	0.27	0.018	0.2	0.95	-0.448566	-2.319	-0.668	-0.498	-2.24829	2.26222	-5.35011	-6.91949	-0.593258	-0.8156	FALSE	heparin binding EGF like growth factor
DTX1	1840	TFcoFac	83	0	-6.518	-6.927	-5.158	-5.072	-1.997	-3.144	-7.492	-3.039	-3.089	-0.608	7.1e-11	4.3e-12	2.5e-07	3.9e-07	0.046	0.0017	6.8e-14	0.0024	0.002	0.54	-6.36072	-2.22205	-1.83	-1.97	NA	NA	-4.97092	NA	0.211701	-0.940149	FALSE	deltex E3 ubiquitin ligase 1
DUSP1	1843	SigPathway	66	0	-0.215	0.86	-3.572	-4.11	-3.445	-2.782	1.258	-4.094	0.041	-3.286	0.83	0.39	0.00035	4e-05	0.00057	0.0054	0.21	4.2e-05	0.97	0.001	-7.1525	-2.14935	-9.86	-9.53	-3.52971	-2.231	-8.35934	-7.98742	-0.766135	-2.44515	FALSE	dual specificity phosphatase 1
DUSP2	1844	SigPathway	32	0	-0.11	-1.424	1.069	1.381	-0.662	1.448	-1.221	0.227	-1.55	-0.305	0.91	0.15	0.29	0.17	0.51	0.15	0.22	0.82	0.12	0.76	0.557187	3.37222	0.457	0.774	0.34012	-0.617687	-0.824764	-5.10445	-1.81326	0.166667	FALSE	dual specificity phosphatase 2
DUSP4	1846	SigPathway	95	0	-1.139	1.949	-0.967	-1.468	-1.156	1.195	-1.435	2.468	1.718	-2.442	0.25	0.051	0.33	0.14	0.25	0.23	0.15	0.014	0.086	0.015	3.07398	-4.11751	-0.0438	-0.15	0.558819	3.47165	1.8923	3.53192	0.485507	-0.677666	FALSE	dual specificity phosphatase 4
DUSP6	1848	SigPathway	87	0	-1.135	0.122	-1.279	-1.716	-1.334	-0.728	0.552	0.78	-0.194	-3.161	0.26	0.9	0.2	0.086	0.18	0.47	0.58	0.44	0.85	0.0016	0.071441	2.68866	-1.12	-1.45	-1.11408	-0.429823	1.79407	-0.732115	-1.3414	-0.0571198	FALSE	dual specificity phosphatase 6
DUSP8	1850	SigPathway	55	0	-0.945	2.024	-1.123	-1.133	0.303	-1.447	-0.25	-0.217	0.985	-2.334	0.34	0.043	0.26	0.26	0.76	0.15	0.8	0.83	0.32	0.02	-9.45131	NA	0.649	1.03	NA	NA	NA	NA	-1.66483	-0.453176	FALSE	dual specificity phosphatase 8
DUSP9	1852	SigPathway	61	0	1.942	0.989	2.591	2.831	1.568	1.99	1.424	2.262	-2.564	4.002	0.052	0.32	0.0096	0.0046	0.12	0.047	0.15	0.024	0.01	6.3e-05	2.97486	2.7463	1.9	2.4	2.94125	1.80245	-0.548725	5.53445	-2.18877	2.03932	FALSE	dual specificity phosphatase 9
DVL1	1855	SigPathway	88	0	2.355	-0.878	1.77	2.003	0.85	2.16	-2.54	0.291	-3.051	0.494	0.019	0.38	0.077	0.045	0.4	0.031	0.011	0.77	0.0023	0.62	NA	-2.26326	-0.184	-0.0116	-0.735149	0.464211	-1.64834	-0.581661	NA	-0.0950419	FALSE	dishevelled segment polarity protein 1
DVL2	1856	SigPathway	103	0	-1.193	1.476	0.508	0.962	1.344	-1.868	-3.494	1.602	-1.626	-0.684	0.23	0.14	0.61	0.34	0.18	0.062	0.00048	0.11	0.1	0.49	-1.04819	-4.15385	-2.04	-2.19	-1.3403	-1.74011	-4.99816	-1.0969	-0.63683	-0.544846	FALSE	dishevelled segment polarity protein 2
DVL3	1857	SigPathway	64	0	-0.417	-1.478	0.093	0.289	1.078	0.64	-0.304	-2.425	-1.419	2.126	0.68	0.14	0.93	0.77	0.28	0.52	0.76	0.015	0.16	0.034	3.8133	5.18767	5.17	5.21	1.47457	1.09146	5.34947	5.93161	1.99496	2.20536	FALSE	dishevelled segment polarity protein 3
E2F1	1869	TF	145	0	1.144	2.324	5.911	5.706	6.494	2.646	-1.179	4.694	3.115	2.619	0.25	0.02	3.4e-09	1.2e-08	8.3e-11	0.0081	0.24	2.7e-06	0.0018	0.0088	8.71886	7.0269	5.19	6.47	7.70572	2.09601	2.13922	7.98033	1.09191	1.8209	TRUE	E2F transcription factor 1
E2F2	1870	TF	178	0	3.213	2.155	6.441	6.808	3.061	3.046	1.644	2.35	1.035	8.961	0.0013	0.031	1.2e-10	9.9e-12	0.0022	0.0023	0.1	0.019	0.3	3.2e-19	4.62636	2.81669	5.19	5.51	0.987715	-0.0760258	-4.62652	-1.69824	-0.0107174	5.62007	FALSE	E2F transcription factor 2
E2F3	1871	TF	105	0	0.387	5.336	0.511	0.422	0.598	1.241	2.82	1.454	1.581	-2.002	0.7	9.5e-08	0.61	0.67	0.55	0.21	0.0048	0.15	0.11	0.045	11.1638	6.19674	6.63	6.64	6.80888	2.709	8.68633	8.08502	2.66678	1.85612	TRUE	E2F transcription factor 3
E2F4	1874	TF	96	0	5.475	1.831	2.928	2.996	0.314	3.71	2.6	1.094	-0.453	1.957	4.4e-08	0.067	0.0034	0.0027	0.75	0.00021	0.0093	0.27	0.65	0.05	4.22301	4.61417	4.29	4.05	3.37059	0.452235	-7.43388	-4.1656	-0.43536	0.124472	TRUE	E2F transcription factor 4
E2F5	1875	TF	110	0	-1.82	2.693	-2.48	-2.629	-0.089	-1.924	1.479	0.417	2.424	-2.905	0.069	0.0071	0.013	0.0086	0.93	0.054	0.14	0.68	0.015	0.0037	1.59992	-7.02683	-0.203	-0.188	0.833793	-1.51461	-3.55203	-1.35052	1.1226	0.359996	FALSE	E2F transcription factor 5
E2F6	1876	TF	138	0	1.796	2.721	2.459	2.487	2.533	-1.097	1.193	2.251	0.455	1.205	0.073	0.0065	0.014	0.013	0.011	0.27	0.23	0.024	0.65	0.23	-5.04805	2.7943	3.85	3.41	-0.0443517	-0.569036	4.48805	3.05914	NA	0.0168204	FALSE	E2F transcription factor 6
E4F1	1877	TF	71	0	0.673	-0.838	3.598	3.819	2.845	0.91	-2.925	0.709	-2.06	2.931	0.5	0.4	0.00032	0.00013	0.0044	0.36	0.0034	0.48	0.039	0.0034	-1.20151	0.467647	1.82	1.84	2.48287	-2.42102	1.70567	4.50894	0.314075	1.22834	FALSE	E4F transcription factor 1
EBF1	1879	TF	81	0	-9.537	-0.615	-11.255	-11.123	-5.302	-2.629	-7.316	-4.805	-4.148	-4.397	1.5e-21	0.54	2.2e-29	9.6e-29	1.1e-07	0.0086	2.5e-13	1.6e-06	3.3e-05	1.1e-05	-10.8876	2.25605	NA	NA	NA	NA	-2.56556	NA	-0.458274	-2.30823	FALSE	early B cell factor 1
ECE1	1889	SigPathway	68	0	-1.962	0.99	0.276	0.253	-0.56	-0.766	-1.241	-0.427	0.413	-0.298	0.05	0.32	0.78	0.8	0.58	0.44	0.21	0.67	0.68	0.77	-2.52375	-2.17657	3.6	2.86	5.95872	0.86119	-2.11106	5.56658	2.25081	-0.00314681	FALSE	endothelin converting enzyme 1
ECM1	1893	SigPathway	94	0	1.78	-2.736	-1.933	-1.958	-4.673	2.018	0.836	-8.435	-4.922	1.381	0.075	0.0062	0.053	0.05	3e-06	0.044	0.4	3.3e-17	8.6e-07	0.17	-2.16575	-4.29341	-3.5	-3.93	-1.63025	-1.64043	-1.70494	-5.16795	-3.15793	-0.371646	FALSE	extracellular matrix protein 1
EDA	1896	SigPathway	84	0	-2.201	-0.789	-1.469	-1.27	-0.879	-1.705	-2.905	0.522	-0.269	-0.51	0.028	0.43	0.14	0.2	0.38	0.088	0.0037	0.6	0.79	0.61	-1.54984	-2.25163	-4.53	-4.34	1.19482	-1.9774	-6.04582	1.53556	-2.2232	-0.819949	FALSE	ectodysplasin A
S1PR1	1901	SigPathway	38	0	-6.507	-0.284	-7.677	-7.548	-3.364	-3.045	-1.681	-3.136	-1.826	-2.83	7.6e-11	0.78	1.6e-14	4.4e-14	0.00077	0.0023	0.093	0.0017	0.068	0.0047	-8.36943	1.80439	-3.81	-4.31	-2.2325	-1.65076	-1.44821	-0.176621	-1.03979	-0.198123	FALSE	sphingosine-1-phosphate receptor 1
LPAR1	1902	SigPathway	115	0	-2.823	0.662	-4.822	-5.489	-3.741	-1.64	1.249	-1.844	0.978	-3.299	0.0048	0.51	1.4e-06	4e-08	0.00018	0.1	0.21	0.065	0.33	0.00097	-12.3324	3.84077	-7.2	-8.14	-2.93934	-2.88665	-3.81883	-2.43236	-0.363515	-1.59863	FALSE	lysophosphatidic acid receptor 1
S1PR3	1903	SigPathway	66	0	-5.388	1.637	-3.948	-3.774	-0.148	-4.792	-2.543	0.323	-0.492	-3.262	7.1e-08	0.1	7.9e-05	0.00016	0.88	1.6e-06	0.011	0.75	0.62	0.0011	-2.76982	-9.2357	NA	NA	NA	NA	-3.57786	NA	NA	-1.8769	FALSE	sphingosine-1-phosphate receptor 3
EDN1	1906	SigPathway	54	0	-1.565	0.785	-0.874	-0.871	-0.658	-1.621	-1.187	-0.566	-2.016	-1.601	0.12	0.43	0.38	0.38	0.51	0.11	0.24	0.57	0.044	0.11	-0.260292	5.28828	-2.79	-3.08	-1.49186	-0.914719	-2.24453	0.8991	-1.33663	0.0633776	FALSE	endothelin 1
EDNRA	1909	SigPathway	34	0	-3.627	-0.454	-5.271	-5.277	NA	NA	-2.155	NA	-2.094	-5.775	0.00029	0.65	1.4e-07	1.3e-07	NA	NA	0.031	NA	0.036	7.7e-09	-13.1402	0.571394	-7.36	-7.34	-3.77611	-4.17191	0.867805	-1.75925	-0.954041	-3.89974	NA	endothelin receptor type A
EEF1D	1936	SigPathway	111	0	0.54	-0.589	-0.817	0.058	-1.25	-1.79	-1.999	0.775	-1.457	0.282	0.59	0.56	0.41	0.95	0.21	0.073	0.046	0.44	0.15	0.78	-2.78835	-2.84308	4.63	4.62	2.81886	-1.50998	-8.97925	2.792	-1.04485	-0.31174	FALSE	eukaryotic translation elongation factor 1 delta
EFNA1	1942	SigPathway	107	0	3.196	0.804	3.109	2.821	0.459	5.385	2.77	2.253	0.845	2.548	0.0014	0.42	0.0019	0.0048	0.65	7.3e-08	0.0056	0.024	0.4	0.011	8.37784	2.82793	6.22	6.85	2.08313	3.39149	5.72599	5.94341	0.779398	2.49895	FALSE	ephrin A1
EFNB3	1949	SigPathway	71	0	-6.227	-0.325	-6.054	-5.489	-2.007	-7.569	-5.932	-1.912	-3.724	-6.766	4.8e-10	0.75	1.4e-09	4e-08	0.045	3.7e-14	3e-09	0.056	0.0002	1.3e-11	-5.42072	-0.397386	-2.92	-2.99	1.44909	-5.19168	-7.80118	-4.21501	-1.29447	-5.36732	FALSE	ephrin B3
EGF	1950	SigPathway	81	0	-1.958	-1.375	-1.736	-1.797	-0.957	-1.487	-3.213	-0.712	-0.572	-1.653	0.05	0.17	0.082	0.072	0.34	0.14	0.0013	0.48	0.57	0.098	-5.26727	-5.41767	0.323	0.453	0.509149	0.890127	-0.0955389	0.436034	-0.565689	-0.0826729	FALSE	epidermal growth factor
CELSR3	1951	SigPathway	56	0	2.169	1.561	2.299	2.242	1.902	1.503	-1.751	1.698	1.077	2.822	0.03	0.12	0.022	0.025	0.057	0.13	0.08	0.09	0.28	0.0048	2.07555	7.00657	6.42	6.9	6.28442	3.26112	2.02846	9.72095	NA	6.59382	FALSE	cadherin EGF LAG seven-pass G-type receptor 3
CELSR2	1952	SigPathway	81	0	0.745	-0.597	1.259	1.123	2.13	0.38	-0.229	-1.162	-0.513	3.56	0.46	0.55	0.21	0.26	0.033	0.7	0.82	0.25	0.61	0.00037	-4.83035	-3.85522	2.21	1.96	-2.85354	0.960503	1.08031	-4.96159	-1.42032	1.79564	FALSE	cadherin EGF LAG seven-pass G-type receptor 2
EGFR	1956	SigPathway	90	0	2.245	-0.385	1.436	1.331	-1.566	4.529	1.667	-3.005	-1.181	1.809	0.025	0.7	0.15	0.18	0.12	5.9e-06	0.096	0.0027	0.24	0.071	1.65626	-2.78975	-0.358	-0.0492	3.51277	1.90175	-6.13492	-4.01502	-1.03685	-0.200959	FALSE	epidermal growth factor receptor
EGR1	1958	TF	67	0	-2.314	0.63	-2.618	-2.824	-1.084	-0.847	0.745	-4.009	-1.482	-3.351	0.021	0.53	0.0089	0.0047	0.28	0.4	0.46	6.1e-05	0.14	0.00081	-2.87691	3.33009	-6.03	-6.65	-1.14947	-5.49978	-4.67034	-5.08455	-0.369176	-1.95425	FALSE	early growth response 1
EGR2	1959	TF	101	0	-3.038	2.251	-3.013	-2.602	-0.789	-2.792	-1.722	-1.737	-1.072	-0.897	0.0024	0.024	0.0026	0.0093	0.43	0.0052	0.085	0.082	0.28	0.37	-1.39408	3.17841	-3.74	-2.69	-1.28475	-3.6904	-0.061125	-3.54165	-0.567678	-1.29908	FALSE	early growth response 2
EGR3	1960	TF	108	0	-1.309	-1.295	-4.141	-4.013	-3.104	-3.045	-2.178	-4.133	-2.857	-2.903	0.19	0.2	3.5e-05	6e-05	0.0019	0.0023	0.029	3.6e-05	0.0043	0.0037	-1.82826	0.687257	-4.18	-4.31	-1.84083	-3.13307	-2.52763	-4.0462	-0.19957	-0.655731	FALSE	early growth response 3
EGR4	1961	TF	106	0	-1.339	-0.814	-0.332	-0.544	-0.267	0.451	-1.261	-0.46	0.361	-0.604	0.18	0.42	0.74	0.59	0.79	0.65	0.21	0.65	0.72	0.55	-0.041222	1.42827	-0.0502	0.674	0.711202	0.448826	-4.78512	-1.6187	-3.01139	0.208655	FALSE	early growth response 4
EPHA2	1969	SigPathway	91	0	3.497	-3.997	0.187	-0.278	-6.747	6.443	0.444	-7.301	-1.377	1.523	0.00047	6.4e-05	0.85	0.78	1.5e-11	1.2e-10	0.66	2.9e-13	0.17	0.13	2.00345	-3.47009	0.636	0.548	-1.53019	4.54505	0.222036	-4.4155	0.115795	0.701854	FALSE	EPH receptor A2
EIF4A2	1974	SigPathway	65	0	-1.959	1.476	-1.757	-1.827	1.744	-2.663	1.961	-1.17	1.73	-1.143	0.05	0.14	0.079	0.068	0.081	0.0078	0.05	0.24	0.084	0.25	-3.71103	0.892115	1.98	2.27	NA	NA	0.316145	NA	2.40082	0.0152197	FALSE	eukaryotic translation initiation factor 4A2
EIF4EBP1	1978	SigPathway	40	0	3.093	-0.4	2.907	3.293	-0.169	2.249	0.424	1.114	-0.88	0.688	0.002	0.69	0.0037	0.00099	0.87	0.025	0.67	0.27	0.38	0.49	6.24183	0.910384	5.48	6.44	3.66979	2.79969	1.77597	7.94093	-0.0655765	2.15832	FALSE	eukaryotic translation initiation factor 4E binding protein 1
EIF4EBP2	1979	SigPathway	78	0	-1.951	-1.048	-0.393	-0.416	1.641	-0.478	-1.148	-0.169	0.973	1.357	0.051	0.29	0.69	0.68	0.1	0.63	0.25	0.87	0.33	0.17	4.58576	-3.47239	-1.64	-2.5	-2.23193	0.489599	-3.93772	-2.76261	-0.706384	-0.178961	FALSE	eukaryotic translation initiation factor 4E binding protein 2
ELANE	1991	TFcoFac	53	0	-2.461	-2.372	-1.256	-1.315	-0.66	-0.807	-2.411	-0.739	-0.989	-0.448	0.014	0.018	0.21	0.19	0.51	0.42	0.016	0.46	0.32	0.65	-4.79069	-0.0689863	-0.0736	0.139	-0.625576	-0.690465	-4.47016	0.707728	-3.5356	-0.12712	FALSE	elastase, neutrophil expressed
ELAVL2	1993	SigPathway	370	0	5.673	2.76	4.839	4.589	2.016	6.385	4.618	1.6	1.771	4.713	1.4e-08	0.0058	1.3e-06	4.5e-06	0.044	1.7e-10	3.9e-06	0.11	0.077	2.4e-06	-1.62521	7.60932	4.77	5.4	-0.54633	1.11596	4.90237	1.90574	1.31876	0.318971	FALSE	ELAV like RNA binding protein 2
ELF1	1997	TF	107	0	1.151	0.745	-3.507	-4.109	-0.695	2.073	5.307	-2.801	3.16	0.679	0.25	0.46	0.00045	4e-05	0.49	0.038	1.1e-07	0.0051	0.0016	0.5	3.49134	0.557748	-1.07	-1.09	-0.87481	-0.81389	2.9141	-4.35204	0.587696	2.96375	FALSE	E74 like ETS transcription factor 1
ELF2	1998	TF	77	0	0.611	2.247	-2.133	-2.63	-0.654	-0.985	4.373	-1.018	2.92	1.246	0.54	0.025	0.033	0.0085	0.51	0.32	1.2e-05	0.31	0.0035	0.21	3.32534	3.63648	-0.31	-0.385	2.4469	-0.882876	8.65853	-0.712136	NA	-0.0737462	FALSE	E74 like ETS transcription factor 2
ELF3	1999	TF	188	0	1.273	-3.214	1.296	1.924	0.167	3.101	1.074	-0.547	3.882	4.957	0.2	0.0013	0.19	0.054	0.87	0.0019	0.28	0.58	0.0001	7.2e-07	4.83126	1.71091	3.4	2.56	2.22041	2.86382	4.36041	2.38947	0.753667	2.95071	FALSE	E74 like ETS transcription factor 3
ELF5	2001	TF	124	0	-3.72	-3.468	-2.141	-2.332	-2.234	-1.613	-1.284	-3.945	-0.532	1.137	0.0002	0.00053	0.032	0.02	0.025	0.11	0.2	8e-05	0.59	0.26	-1.78608	-0.301424	0.124	0.138	-3.18715	0.485356	-4.56601	-4.16206	1.60957	0.276033	FALSE	E74 like ETS transcription factor 5
ELK1	2002	TF	160	0	3.05	3.421	4.582	4.55	2.953	2.469	0.936	3.798	3.259	3.021	0.0023	0.00062	4.6e-06	5.4e-06	0.0031	0.014	0.35	0.00015	0.0011	0.0025	-2.70919	2.13689	2.53	3.06	1.523	1.67054	-4.7609	-1.11269	0.491874	0.398775	FALSE	ELK1, ETS transcription factor
ELK3	2004	TF	257	0	0.672	2.813	-1.02	-1.579	-0.939	2.717	5.461	-1.574	0.628	-1.064	0.5	0.0049	0.31	0.11	0.35	0.0066	4.7e-08	0.12	0.53	0.29	5.06796	-1.10659	-0.925	-0.908	-1.7768	1.22976	3.58066	-1.89448	-1.35503	-0.433129	FALSE	ELK3, ETS transcription factor
ELK4	2005	TF	44	0	2.096	6.054	2.437	2.399	4.236	2.437	5.152	4.333	2.459	2.14	0.036	1.4e-09	0.015	0.016	2.3e-05	0.015	2.6e-07	1.5e-05	0.014	0.032	-6.14618	3.75887	2.04	2.67	2.84896	3.65686	-8.45146	2.80549	2.03432	0.0705395	FALSE	ELK4, ETS transcription factor
ELN	2006		79	0	-4.287	-2.535	-3.323	-2.986	-1.187	-7.103	-2.925	-1.993	-2.688	-2.852	1.8e-05	0.011	0.00089	0.0028	0.24	1.2e-12	0.0034	0.046	0.0072	0.0043	-9.01519	0.6373	-4.16	-3.59	1.338	-1.58284	-3.65603	0.825106	-1.68392	-3.22299	FALSE	elastin
MARK2	2011	SigPathway	81	0	1.906	-3.139	3.749	3.601	0.668	4.065	-2.478	-3.261	-0.08	6.293	0.057	0.0017	0.00018	0.00032	0.5	4.8e-05	0.013	0.0011	0.94	3.1e-10	6.12282	-1.43888	2.76	2.97	-1.64429	2.12973	-4.22058	-2.16596	-0.0224343	2.14335	FALSE	microtubule affinity regulating kinase 2
EMX1	2016	TF	92	0	-0.692	-2.878	-0.08	0.189	-0.51	0.994	-3.213	-1.347	-1.566	-0.038	0.49	0.004	0.94	0.85	0.61	0.32	0.0013	0.18	0.12	0.97	3.77651	-7.20234	-0.468	0.0202	0.461894	-0.212862	-4.81162	2.38856	-0.779955	0.186023	FALSE	empty spiracles homeobox 1
EMX2	2018	TF	106	0	-9.831	-4.684	-10.241	-9.48	-1.951	-7.908	-7.741	-3.515	-3.116	-11.329	8.2e-23	2.8e-06	1.3e-24	2.5e-21	0.051	2.6e-15	9.9e-15	0.00044	0.0018	9.5e-30	-9.6159	-1.87993	-6.55	-5.44	-0.789807	-4.5887	-0.174395	-0.104907	-0.106006	-4.90979	FALSE	empty spiracles homeobox 2
EN1	2019	TF	88	0	1.224	1.788	1.655	1.812	-0.9	1.869	1.176	-2.059	-1.282	2.756	0.22	0.074	0.098	0.07	0.37	0.062	0.24	0.039	0.2	0.0058	-6.89622	3.55552	1.55	2.17	0.576403	0.549519	0.108401	0.836877	-0.727974	0.603662	FALSE	engrailed homeobox 1
EN2	2020	TF	82	0	-1.477	-0.996	-0.276	0.042	0.664	-0.696	-3.19	-1.277	-1.082	-0.872	0.14	0.32	0.78	0.97	0.51	0.49	0.0014	0.2	0.28	0.38	0.117359	1.94497	0.909	1.59	0.311066	-0.340364	0.885382	-0.63991	-1.2753	0.235044	FALSE	engrailed homeobox 2
ENDOG	2021	SigPathway	76	0	3.248	-2.366	4.434	4.773	1.62	3.057	0.737	1.019	-1.524	3.576	0.0012	0.018	9.3e-06	1.8e-06	0.11	0.0022	0.46	0.31	0.13	0.00035	2.70106	-4.12621	2.85	3.5	-0.0789853	0.795339	1.72083	1.68449	-0.4458	1.04656	FALSE	endonuclease G
ENG	2022	SigPathway	52	0	-7.036	-3.037	-6.74	-6.253	-1.227	-5.031	-6.169	-2.114	-4.845	-5.984	2e-12	0.0024	1.6e-11	4e-10	0.22	4.9e-07	6.9e-10	0.034	1.3e-06	2.2e-09	-7.31263	-2.05513	-1.38	-1.77	-0.308049	-2.54077	-4.6365	1.18067	0.19175	-0.763923	FALSE	endoglin
ENO1	2023	TF	199	0	4.441	2.055	6.529	6.685	0.139	3.579	3.741	2.448	0.24	1.893	8.9e-06	0.04	6.6e-11	2.3e-11	0.89	0.00035	0.00018	0.014	0.81	0.058	8.5256	-1.96585	5.83	5.44	-2.62984	3.29088	-4.54145	5.40879	0.0592956	0.686988	FALSE	enolase 1
EP300	2033	TF	59	0	-2.136	-1.711	-1.258	-1.41	-0.346	-1.51	1.795	-1.085	1.632	0.323	0.033	0.087	0.21	0.16	0.73	0.13	0.073	0.28	0.1	0.75	2.43814	2.25768	0.722	0.799	1.25428	-0.918388	2.8278	0.825637	1.94276	0.0179285	FALSE	E1A binding protein p300
EPAS1	2034	TF	173	0	2.379	1.051	-0.113	-0.479	-1.813	3.994	2.539	-0.4	0.99	-0.428	0.017	0.29	0.91	0.63	0.07	6.5e-05	0.011	0.69	0.32	0.67	-1.69596	5.1741	1.47	1.07	1.49227	0.71547	-6.6885	1.77898	0.495805	0.820593	FALSE	endothelial PAS domain protein 1
EPHA1	2041	SigPathway	81	0	1.679	-5.761	0.647	0.459	-3.302	3.703	-1.893	-4.114	-1.57	4.74	0.093	8.3e-09	0.52	0.65	0.00096	0.00021	0.058	3.9e-05	0.12	2.1e-06	-2.60779	-7.78831	-1.55	-1.49	-3.88697	-1.35397	-4.51097	-6.50681	-0.559999	1.18973	FALSE	EPH receptor A1
EPHA3	2042	SigPathway	42	0	-5.111	-0.382	-5.963	-5.583	-0.677	-6.059	-2.227	-2.205	-2.072	-4.151	3.2e-07	0.7	2.5e-09	2.4e-08	0.5	1.4e-09	0.026	0.027	0.038	3.3e-05	-6.96969	1.75588	-10.8	-12	-1.82899	-2.02093	-5.67412	-3.12647	-1.66271	-3.32479	FALSE	EPH receptor A3
EPHA4	2043	SigPathway	85	0	-2.214	-1.631	-4.665	-4.98	-2.596	-3.59	0.75	-4.157	-1.738	-0.954	0.027	0.1	3.1e-06	6.3e-07	0.0094	0.00033	0.45	3.2e-05	0.082	0.34	-1.95769	2.08194	-1.38	-1.21	0.118149	-1.05833	-3.6353	1.43646	-0.590377	-0.0229445	FALSE	EPH receptor A4
EPHA5	2044	SigPathway	57	0	-4.924	-1.58	-4.155	-4.114	-1.278	-4.081	-2.827	-1.802	-1.113	-3.944	8.5e-07	0.11	3.3e-05	3.9e-05	0.2	4.5e-05	0.0047	0.072	0.27	8e-05	-10.1118	-1.48677	-8.61	-10.5	-2.05753	-2.06661	-5.31019	-1.74256	-2.10797	-2.14202	FALSE	EPH receptor A5
EPHA7	2045	SigPathway	79	0	-8.524	-3.38	-7.472	-7.203	-2.609	-6.642	-4.795	-3.184	-3.456	-6.448	1.5e-17	0.00072	7.9e-14	5.9e-13	0.0091	3.1e-11	1.6e-06	0.0015	0.00055	1.1e-10	-5.18537	-2.51806	-8.5	-6.01	1.33908	-1.09905	-3.13371	-0.247362	-0.915897	-1.34669	FALSE	EPH receptor A7
EPHA8	2046	SigPathway	74	0	-1.011	-0.801	-0.342	-0.375	0.322	-0.8	-1.698	-1.306	-1.792	0.076	0.31	0.42	0.73	0.71	0.75	0.42	0.089	0.19	0.073	0.94	4.81896	-1.96676	0.178	0.387	NA	NA	-4.65884	NA	-2.18759	0.324893	FALSE	EPH receptor A8
EPHB1	2047	SigPathway	61	0	-3.3	-1.503	-2.917	-2.807	-0.83	-3.004	-2.674	-0.284	-0.735	-2.783	0.00097	0.13	0.0035	0.005	0.41	0.0027	0.0075	0.78	0.46	0.0054	-1.10537	1.01726	-1.62	-0.101	-0.747314	-1.55719	-5.3651	-1.75604	-1.60018	-0.826285	FALSE	EPH receptor B1
EPHB2	2048	SigPathway	91	0	-0.971	-0.605	1.104	1.09	1.017	0.595	-1.796	1.865	-1.159	-0.52	0.33	0.55	0.27	0.28	0.31	0.55	0.073	0.062	0.25	0.6	5.31215	-0.536044	5.47	5.68	4.37727	3.66444	-4.32538	6.14211	0.305775	1.91881	FALSE	EPH receptor B2
EPHB3	2049	SigPathway	111	0	0.235	-5.419	0.946	0.832	-1.876	1.374	-2.43	-4.157	-3.101	3.62	0.81	6e-08	0.34	0.41	0.061	0.17	0.015	3.2e-05	0.0019	0.00029	0.053826	-1.59775	-0.657	-0.553	-2.01491	-0.662682	-1.05275	-4.52598	-2.59043	1.61633	FALSE	EPH receptor B3
EPHB4	2050	SigPathway	85	0	-1.839	-0.879	0.744	0.828	2.175	-1.954	-3.265	1.722	-0.796	-1.912	0.066	0.38	0.46	0.41	0.03	0.051	0.0011	0.085	0.43	0.056	1.62296	0.898228	0.938	0.712	-1.22231	-1.36191	-4.13757	1.99299	0.198337	-0.289338	FALSE	EPH receptor B4
EPHB6	2051	SigPathway	78	0	0.772	-1.187	-0.615	-0.494	-1.134	-2.08	-2.257	-2.536	-1.403	1.507	0.44	0.24	0.54	0.62	0.26	0.038	0.024	0.011	0.16	0.13	-8.25767	-3.81921	-5.79	-7.54	-2.78673	-3.22394	-4.8576	-4.84558	-0.658515	-0.511044	FALSE	EPH receptor B6
STX2	2054	SigPathway	72	0	-2.1	3.443	-2.898	-2.807	1.973	-2.896	-0.737	0.642	-0.249	-5.349	0.036	0.00057	0.0038	0.005	0.048	0.0038	0.46	0.52	0.8	8.8e-08	-2.28214	5.1221	-2.12	-2.15	2.80903	-2.64069	3.33502	1.20441	-0.703161	-1.00384	FALSE	syntaxin 2
EPO	2056	SigPathway	256	0	-3.73	-1.746	-1.707	-1.765	0.877	-4.049	-4.978	-1.26	-3.301	-2.966	0.00019	0.081	0.088	0.078	0.38	5.1e-05	6.4e-07	0.21	0.00096	0.003	-7.63799	2.29968	0.0858	0.269	-0.601423	-1.58827	-3.15183	-4.01311	-2.12395	-0.63504	FALSE	erythropoietin
EPOR	2057	SigPathway	55	0	-3.482	-3.004	-0.987	-1.186	0.755	-1.04	-4.123	0.202	-0.73	-2.954	0.0005	0.0027	0.32	0.24	0.45	0.3	3.7e-05	0.84	0.47	0.0031	-6.54823	-1.78602	-0.606	-1.16	-2.60918	-2.50323	-5.79575	-2.65629	NA	-1.56518	FALSE	erythropoietin receptor
EPS8	2059	SigPathway	74	0	-3.312	-0.876	-5.746	-6.605	-2.179	-4.653	-1.019	-1.48	3.574	-5.716	0.00093	0.38	9.1e-09	4e-11	0.029	3.3e-06	0.31	0.14	0.00035	1.1e-08	-4.82093	0.615581	-4.24	-5.33	-1.78386	-1.60705	2.30073	-0.0900876	0.156854	-4.54694	FALSE	epidermal growth factor receptor pathway substrate 8
EPS15	2060	SigPathway	102	0	1.355	2.439	-3.986	-4.504	-1.835	-0.98	4.342	-2.943	2.422	-1.264	0.18	0.015	6.7e-05	6.7e-06	0.067	0.33	1.4e-05	0.0032	0.015	0.21	2.33966	2.74185	-3.57	-3.9	-1.58927	-2.06731	4.46077	-1.86624	1.01936	-0.500564	FALSE	epidermal growth factor receptor pathway substrate 15
NR2F6	2063	TF	130	0	0.922	-2.89	3.81	3.642	1.484	2.054	-1.185	1.59	1.239	2.843	0.36	0.0039	0.00014	0.00027	0.14	0.04	0.24	0.11	0.22	0.0045	-1.72273	-4.44092	3.04	3.2	2.25232	1.53696	-6.31471	-3.10824	1.06236	3.86534	FALSE	nuclear receptor subfamily 2 group F member 6
ERBB2	2064	SigPathway	95	0	-4.013	-5.664	-0.297	-0.621	0.488	0.454	-3.822	0.304	0.375	1.951	6e-05	1.5e-08	0.77	0.53	0.63	0.65	0.00013	0.76	0.71	0.051	9.40074	-2.24902	0.107	-0.211	-0.926314	0.87693	-3.41211	-4.10223	0.973655	1.46184	FALSE	erb-b2 receptor tyrosine kinase 2
ERBB3	2065	SigPathway	92	0	0.883	-5.196	0.915	0.277	-1.946	3.629	-2.588	-2.049	3.829	4.319	0.38	2e-07	0.36	0.78	0.052	0.00028	0.0097	0.04	0.00013	1.6e-05	-7.31991	-3.08319	2.01	1.5	-1.99489	3.29388	-3.63779	-2.07119	0.572454	6.52686	FALSE	erb-b2 receptor tyrosine kinase 3
ERBB4	2066	SigPathway	61	0	-4.927	-2.474	-3.435	-4.069	-0.495	-3.484	-2.679	0.419	1.641	-4.142	8.4e-07	0.013	0.00059	4.7e-05	0.62	0.00049	0.0074	0.68	0.1	3.4e-05	-6.85558	-2.41051	-2.42	-3.58	-2.90108	-0.814263	-6.25042	-0.944607	-0.501255	-0.401392	FALSE	erb-b2 receptor tyrosine kinase 4
ERCC2	2068	SigPathway	212	0	-3.418	-2.253	-0.068	0.356	0.819	-3.372	-3.46	3.122	-1.124	-2.584	0.00063	0.024	0.95	0.72	0.41	0.00075	0.00054	0.0018	0.26	0.0098	-7.89961	-6.69843	2.65	2.7	0.335222	-1.17476	-3.85862	2.23886	0.497072	0.542354	FALSE	ERCC excision repair 2, TFIIH core complex helicase subunit
EREG	2069	SigPathway	66	0	0.049	-0.903	-1.166	-1.539	-2.968	2.24	0.438	-2.098	-1.286	-0.868	0.96	0.37	0.24	0.12	0.003	0.025	0.66	0.036	0.2	0.39	-3.63817	-4.74858	-6.2	-6.72	-6.15654	1.61396	-7.94528	-9.01317	-1.54061	-0.185301	FALSE	epiregulin
EYA4	2070	SigPathway	344	0	-6.458	-2.945	-6.068	-6.582	-1.172	-3.618	-4.687	-1.247	-0.989	-6.802	1.1e-10	0.0032	1.3e-09	4.6e-11	0.24	0.0003	2.8e-06	0.21	0.32	1e-11	-0.496135	1.46303	-1.02	-1.18	0.768921	-0.204757	-1.90676	-0.111754	1.35732	-0.347804	FALSE	EYA transcriptional coactivator and phosphatase 4
ERCC3	2071	SigPathway	259	0	2.707	3.769	3.079	3.259	2.322	1.724	3.691	2.797	2.538	-0.763	0.0068	0.00016	0.0021	0.0011	0.02	0.085	0.00022	0.0052	0.011	0.45	1.68082	2.64926	2.32	2.49	1.49171	-1.21182	4.71138	2.63737	0.617409	0.146107	FALSE	ERCC excision repair 3, TFIIH core complex helicase subunit
ERCC6	2074	SigPathway	64	0	2.982	1.018	0.903	0.78	1.251	1.89	4.86	-0.763	2.221	2.566	0.0029	0.31	0.37	0.44	0.21	0.059	1.2e-06	0.45	0.026	0.01	-6.10681	-1.03636	NA	NA	-0.193304	-0.204608	1.54164	-2.31158	NA	1.00595	FALSE	ERCC excision repair 6, chromatin remodeling factor
ERF	2077	TF	121	0	0.705	0.532	0.061	0.25	0.611	-1.14	-2.195	1.099	-1.705	-1.015	0.48	0.59	0.95	0.8	0.54	0.25	0.028	0.27	0.088	0.31	3.90219	1.83457	2.58	2.91	1.49164	-0.240197	-4.6791	3.58523	-1.0161	-1.10583	FALSE	ETS2 repressor factor
ERG	2078	TF	103	0	-2.346	0.316	-3.131	-3.052	-0.39	-2.136	-1.544	-1.641	-2.569	-2.213	0.019	0.75	0.0017	0.0023	0.7	0.033	0.12	0.1	0.01	0.027	-3.17178	3.62659	-3.62	-3.67	2.9606	-2.02445	3.82842	2.35584	-2.86387	-0.301206	FALSE	ERG, ETS transcription factor
ERN1	2081	SigPathway	80	0	-1.886	-1.601	-2.623	-2.742	-2.13	-2.858	-3.495	-2.851	0.87	-1.698	0.059	0.11	0.0087	0.0061	0.033	0.0043	0.00047	0.0044	0.38	0.09	-2.78645	1.14723	-1.74	-1.87	2.23559	-0.0386186	2.14143	0.420423	1.44401	-2.46082	FALSE	endoplasmic reticulum to nucleus signaling 1
ESR1	2099	TF	93	0	-5.853	-6.975	-6.499	-6.35	-2.573	-6.288	-5.938	-4.043	-0.555	-3.484	4.8e-09	3.1e-12	8.1e-11	2.2e-10	0.01	3.2e-10	2.9e-09	5.3e-05	0.58	0.00049	-8.95069	-9.89723	-8.18	-7.73	-4.86403	-4.82992	-6.65681	-10.5204	-0.581641	-11.7516	TRUE	estrogen receptor 1
ESR2	2100	TF	99	0	-4.125	-1.066	-1.088	-0.876	0.809	-1.898	-2.948	0.662	-0.225	-1.379	3.7e-05	0.29	0.28	0.38	0.42	0.058	0.0032	0.51	0.82	0.17	-8.17643	-3.11118	-1.29	-1.2	2.24182	1.3007	-5.08449	-2.21567	-0.475748	-0.2718	FALSE	estrogen receptor 2
ESRRA	2101	TF	121	0	6.035	-3.457	2.262	2.119	0.058	5.651	2.968	-0.926	-0.083	4.831	1.6e-09	0.00055	0.024	0.034	0.95	1.6e-08	0.003	0.35	0.93	1.4e-06	4.60897	-2.93597	1.26	1.98	-1.66316	1.62775	-3.74459	1.19823	-0.389576	3.01553	FALSE	estrogen related receptor alpha
ESRRB	2103	TF	122	0	-2.752	-1.47	-1.701	-1.328	0.433	-2.767	-3.533	-1.801	-2.716	-1.507	0.0059	0.14	0.089	0.18	0.66	0.0057	0.00041	0.072	0.0066	0.13	-6.05785	-3.12301	-1.15	-0.772	-0.129612	0.595119	-6.29021	-4.76587	-1.76221	NA	FALSE	estrogen related receptor beta
ESRRG	2104	TF	145	0	-4.689	-1.454	-5.046	-5.858	-1.528	-2.218	-4.391	-1.671	1.453	-4.462	2.7e-06	0.15	4.5e-07	4.7e-09	0.13	0.027	1.1e-05	0.095	0.15	8.1e-06	-9.05252	-4.51815	-3.07	-3.98	-1.71138	-1.42506	-3.05775	-1.84883	-0.687406	-0.390662	FALSE	estrogen related receptor gamma
ETS1	2113	TF	168	0	-1.754	1.08	-3.781	-3.947	-3.04	-1.284	-1.408	-0.437	0.263	-4.419	0.079	0.28	0.00016	7.9e-05	0.0024	0.2	0.16	0.66	0.79	9.9e-06	3.50929	2.75816	-1.29	-1.07	0.448609	-0.835689	-4.89776	0.0202047	-0.390443	0.0221111	FALSE	ETS proto-oncogene 1, transcription factor
ETS2	2114	TF	92	0	3.446	0.583	2.319	2.032	-2.194	3.834	3.546	-2.2	0.154	0.842	0.00057	0.56	0.02	0.042	0.028	0.00013	0.00039	0.028	0.88	0.4	4.98129	4.08804	1.72	1.87	-0.163035	3.05683	6.20975	0.473382	-0.102696	-0.668753	FALSE	ETS proto-oncogene 2, transcription factor
ETV1	2115	TF	97	0	-6.295	-4.526	-4.078	-3.82	-1.771	-5.501	-4.838	-1.41	-1.225	-4.036	3.1e-10	6e-06	4.5e-05	0.00013	0.077	3.8e-08	1.3e-06	0.16	0.22	5.4e-05	-8.19814	-7.39826	-0.853	-0.204	-1.97692	-2.74362	-5.76729	2.63395	0.508042	-0.574002	FALSE	ETS variant 1
ETV2	2116	TF	132	0	-0.242	-3.254	1.981	2.375	-1.019	0.683	-2.376	-1.496	-2.982	1.698	0.81	0.0011	0.048	0.018	0.31	0.49	0.017	0.13	0.0029	0.089	NA	-2.97817	-1.02	-0.288	-3.42999	-2.37316	-6.82853	-3.25092	-2.27289	0.0288906	FALSE	ETS variant 2
ETV3	2117	TF	129	0	0.711	1.051	-0.824	-1.07	0.48	1.801	1.924	-1.448	2.041	0.944	0.48	0.29	0.41	0.28	0.63	0.072	0.054	0.15	0.041	0.35	1.09644	4.0058	1.52	1.15	-0.96945	-0.460035	4.85263	-1.03213	-0.710364	0.771195	FALSE	ETS variant 3
ETV4	2118	TF	135	0	-3.011	-1.027	-1.432	-1.323	-1.405	-2.956	-3.303	0.615	-2.857	-3.501	0.0026	0.3	0.15	0.19	0.16	0.0031	0.00096	0.54	0.0043	0.00046	-7.7816	-1.91482	1.89	1.72	-1.27755	-0.350565	-4.39376	-1.49746	-0.720603	-0.095805	FALSE	ETS variant 4
ETV5	2119	TF	137	0	-2.937	-2.403	-2.341	-2.079	-0.999	-4.763	-4.965	0.941	-1.037	-4.378	0.0033	0.016	0.019	0.038	0.32	1.9e-06	6.9e-07	0.35	0.3	1.2e-05	-6.64831	5.21906	1.83	1.61	-1.02214	-1.40837	-5.07476	2.36986	0.549242	-1.65103	FALSE	ETS variant 5
ETV6	2120	TF	153	0	-0.812	-2.723	-1.674	-2.423	-2.014	0.852	1.235	-1.791	2.927	1.347	0.42	0.0065	0.094	0.015	0.044	0.39	0.22	0.073	0.0034	0.18	7.588	3.24574	NA	NA	-1.13761	1.7401	3.82666	2.43981	2.83759	0.353061	FALSE	ETS variant 6
MECOM	2122	TF	134	0	-1.021	-2.332	-1.294	-2.187	-0.768	0.246	1.44	0.24	4.489	1.67	0.31	0.02	0.2	0.029	0.44	0.81	0.15	0.81	7.2e-06	0.095	-4.11013	-2.36749	1.12	0.772	2.02299	0.514145	6.24776	6.71111	NA	0.350298	FALSE	MDS1 and EVI1 complex locus
EVX1	2128	TF	100	0	-2.976	-4.997	-4.129	-4.174	-0.485	-2.803	-3.849	-2.562	-0.962	-2.276	0.0029	5.8e-07	3.6e-05	3e-05	0.63	0.0051	0.00012	0.01	0.34	0.023	1.12285	-6.32041	-1.38	-0.771	0.458216	0.0685542	-7.86749	1.73394	-0.969021	-0.499848	FALSE	even-skipped homeobox 1
EWSR1	2130	SigPathway	133	0	3.358	5.252	4.27	4.258	4.447	1.886	2.629	4.365	2.046	0.556	0.00079	1.5e-07	2e-05	2.1e-05	8.7e-06	0.059	0.0086	1.3e-05	0.041	0.58	3.51754	3.24556	1.47	2.47	3.39465	1.15953	4.55533	-1.77377	0.579695	0.529429	FALSE	EWS RNA binding protein 1
EXT1	2131	SigPathway	50	0	1.888	0.823	2.104	2.303	-1.63	3.97	2.942	-1.281	-2.034	3.452	0.059	0.41	0.035	0.021	0.1	7.2e-05	0.0033	0.2	0.042	0.00056	-0.682089	2.03331	3.66	3.53	4.01222	1.81905	3.37169	7.00128	-0.175274	0.275173	FALSE	exostosin glycosyltransferase 1
EXT2	2132	SigPathway	76	0	0.325	0.785	1.168	1.113	0.135	1.356	1.471	1.854	-1.766	-1.065	0.75	0.43	0.24	0.27	0.89	0.18	0.14	0.064	0.077	0.29	1.49081	2.02607	0.914	0.338	-3.02569	-2.03247	2.16817	-1.11251	1.40924	-0.103475	FALSE	exostosin glycosyltransferase 2
EYA1	2138	SigPathway	359	0	-7.446	1.433	-6.422	-6.283	0.641	-8.722	-4.525	1.539	-1.562	-9.782	9.6e-14	0.15	1.3e-10	3.3e-10	0.52	2.7e-18	6e-06	0.12	0.12	1.3e-22	-9.53649	1.95421	-8.57	-10.1	0.142321	-1.27993	-3.21788	-3.47648	-1.42206	-0.581651	FALSE	EYA transcriptional coactivator and phosphatase 1
EYA2	2139	SigPathway	311	0	-2.91	-1.57	-0.605	-1.045	0.99	-1.861	-1.486	-1.843	1.972	3.13	0.0036	0.12	0.55	0.3	0.32	0.063	0.14	0.065	0.049	0.0017	NA	-2.88196	0.528	0.392	0.323787	0.171583	3.40307	0.530539	1.46154	1.73298	FALSE	EYA transcriptional coactivator and phosphatase 2
EYA3	2140	SigPathway	62	0	0.903	3.351	1.658	1.351	1.241	2.92	3.122	1.485	0.292	1.05	0.37	0.00081	0.097	0.18	0.21	0.0035	0.0018	0.14	0.77	0.29	-7.72365	-2.66317	2.17	1.93	-2.83297	0.364976	3.83422	1.2507	2.33615	0.409863	FALSE	EYA transcriptional coactivator and phosphatase 3
EZH1	2145	TF	270	0	-7.343	-3.074	-5.395	-5.064	0.9	-8.405	-5.991	-3.33	0.1	-1.724	2.1e-13	0.0021	6.9e-08	4.1e-07	0.37	4.3e-17	2.1e-09	0.00087	0.92	0.085	-1.31465	3.09769	-5.82	-6.86	3.59105	-3.37424	-7.79664	-1.80897	0.636936	-2.47191	FALSE	enhancer of zeste 1 polycomb repressive complex 2 subunit
EZH2	2146	TF	132	0	2.456	2.878	5.95	6.014	4.081	3.633	2.296	2.556	2.986	5.969	0.014	0.004	2.7e-09	1.8e-09	4.5e-05	0.00028	0.022	0.011	0.0028	2.4e-09	9.14766	6.81228	7.95	9.47	6.9051	4.08202	8.10524	7.81097	1.27172	2.19448	TRUE	enhancer of zeste 2 polycomb repressive complex 2 subunit
F2R	2149	SigPathway	51	0	-2.463	1.227	-3.985	-3.784	-1.3	-3.875	-2.04	-0.091	-1.678	-3.928	0.014	0.22	6.8e-05	0.00015	0.19	0.00011	0.041	0.93	0.093	8.6e-05	0.761836	3.19888	-0.93	-0.802	-1.77346	-0.592678	-3.20245	1.9344	-1.21519	0.136555	FALSE	coagulation factor II thrombin receptor
F2RL1	2150	SigPathway	55	0	1.234	1.621	1.021	0.726	0.468	2.909	2.198	0.691	-0.605	-0.608	0.22	0.11	0.31	0.47	0.64	0.0036	0.028	0.49	0.54	0.54	-0.790866	-4.95911	2.84	1.4	-2.67055	3.23256	-4.00071	-4.00965	-1.15449	-0.0642804	FALSE	F2R like trypsin receptor 1
F2RL2	2151	SigPathway	20	0	NA	NA	NA	NA	NA	NA	NA	NA	NA	NA	NA	NA	NA	NA	NA	NA	NA	NA	NA	NA	-2.01007	2.10552	0.251	0.397	0.723612	-0.422777	-5.35371	1.96874	-1.0389	0.00580319	FALSE	coagulation factor II thrombin receptor like 2
F3	2152	SigPathway	91	0	3.735	-0.92	1.333	0.974	0.857	4.992	2.46	0.922	-1.213	-1.226	0.00019	0.36	0.18	0.33	0.39	6e-07	0.014	0.36	0.22	0.22	2.1812	-2.73162	-2.74	-2.86	-3.10495	1.0636	0.792148	-1.88672	-0.71234	-0.0720748	FALSE	coagulation factor III, tissue factor
F7	2155	SigPathway	83	0	-4.189	-1.291	-3.776	-3.49	-2.113	-3.77	-4.677	-2.527	-1.629	-3.191	2.8e-05	0.2	0.00016	0.00048	0.035	0.00016	2.9e-06	0.012	0.1	0.0014	-4.40894	0.947533	-2.51	-2.46	0.545438	-1.02675	-6.71467	0.351997	-1.64638	-0.852183	FALSE	coagulation factor VII
FABP4	2167	SigPathway	373	0	-4.571	-4.245	-6.735	-6.807	-5.615	-2.639	-5.725	-7.874	-7.492	-0.899	4.9e-06	2.2e-05	1.6e-11	1e-11	2e-08	0.0083	1e-08	3.4e-15	6.8e-14	0.37	-0.232408	-1.38698	-3.38	-3.16	0.557778	-0.889161	-1.71041	-0.897285	-1.17608	-0.0355344	FALSE	fatty acid binding protein 4
FANCA	2175	SigPathway	96	0	2.698	4.129	5.458	5.541	3.735	2.455	-1.168	3.784	1.344	5.516	0.007	3.7e-05	4.8e-08	3e-08	0.00019	0.014	0.24	0.00015	0.18	3.5e-08	9.21243	6.82374	9.93	10.9	7.89573	4.01898	4.28584	7.24089	1.39587	9.73574	TRUE	Fanconi anemia complementation group A
FANCD2	2177	SigPathway	75	0	4.014	3.679	4.775	4.817	3.353	1.897	3.241	3.227	4.096	2.783	6e-05	0.00023	1.8e-06	1.5e-06	0.0008	0.058	0.0012	0.0013	4.2e-05	0.0054	10.7032	5.11955	8.06	9.31	NA	NA	6.51901	NA	1.98619	2.14982	FALSE	Fanconi anemia complementation group D2
FANCE	2178	SigPathway	62	0	3.576	3.837	5.203	5.226	2.524	3.78	2.349	2.869	1.835	4.177	0.00035	0.00012	2e-07	1.7e-07	0.012	0.00016	0.019	0.0041	0.067	3e-05	5.25632	4.57425	4.86	4.79	6.09865	2.49945	3.67236	3.50432	1.00317	1.30891	TRUE	Fanconi anemia complementation group E
PTK2B	2185	SigPathway	48	0	2.471	0.644	2.435	2.588	1.562	3.245	-0.89	1.642	-0.165	3.553	0.013	0.52	0.015	0.0096	0.12	0.0012	0.37	0.1	0.87	0.00038	-4.67812	-6.21863	3.17	3.05	0.722967	1.17224	-5.56305	3.58023	0.888752	3.00108	FALSE	protein tyrosine kinase 2 beta
BPTF	2186	SigPathway	66	0	-2.271	2.305	-3.885	-4.039	-0.726	-3.215	1.91	-1.697	3.515	-0.895	0.023	0.021	0.0001	5.4e-05	0.47	0.0013	0.056	0.09	0.00044	0.37	5.5176	2.41187	-2.28	-2.05	-2.88179	-1.34164	3.76424	-2.80374	1.5062	-0.52233	FALSE	bromodomain PHD finger transcription factor
FANCF	2188	SigPathway	52	0	-2.961	-0.676	-2.557	-2.693	-1.17	-2.547	-1.895	-0.387	0.691	-2.527	0.0031	0.5	0.011	0.0071	0.24	0.011	0.058	0.7	0.49	0.011	-0.501131	3.07259	NA	NA	-1.64284	-2.54505	0.641968	0.89095	NA	0.260749	FALSE	Fanconi anemia complementation group F
FAT1	2195	SigPathway	50	0	0.695	1.264	-0.262	-0.166	-0.739	1.778	0.988	0.36	1.105	-0.983	0.49	0.21	0.79	0.87	0.46	0.075	0.32	0.72	0.27	0.33	4.31266	4.79772	4.18	4.19	2.05329	3.93496	2.77399	6.07474	2.60287	0.2599	FALSE	FAT atypical cadherin 1
FCER1A	2205	SigPathway	73	0	-2.661	-3.233	-3.516	-3.77	-1.015	-1.571	-2.405	-3.601	-1.26	-0.742	0.0078	0.0012	0.00044	0.00016	0.31	0.12	0.016	0.00032	0.21	0.46	-3.56761	-4.78473	-6.78	-6.48	-4.08156	-2.90991	-3.37766	-9.70919	-1.30023	-0.183977	TRUE	Fc fragment of IgE receptor Ia
MS4A2	2206	SigPathway	74	0	-3.879	-2.811	-6.136	-5.867	-3.508	-3.408	-4.602	-2.587	-3.647	-2.145	0.00011	0.0049	8.5e-10	4.4e-09	0.00045	0.00065	4.2e-06	0.0097	0.00027	0.032	-5.84483	-1.39429	-8.29	-8.45	-2.34147	-1.67168	-4.73559	-2.43657	-0.748246	0.0321419	FALSE	membrane spanning 4-domains A2
FCER1G	2207	SigPathway	25	0	NA	NA	NA	NA	NA	NA	NA	NA	NA	1.572	NA	NA	NA	NA	NA	NA	NA	NA	NA	0.12	5.77957	3.75564	1.79	2.71	-0.437613	1.71696	1.83694	2.21814	1.41925	1.91446	NA	Fc fragment of IgE receptor Ig
FCGRT	2217	SigPathway	130	0	-5.435	-2.273	-1.924	-1.995	-0.449	-7.416	-4.831	1.339	-1.639	-3.768	5.5e-08	0.023	0.054	0.046	0.65	1.2e-13	1.4e-06	0.18	0.1	0.00016	-4.50621	-0.504219	-3.53	-4.15	-2.41073	-2.97717	-0.280075	2.27047	-0.697876	-3.33964	FALSE	Fc fragment of IgG receptor and transporter
FEN1	2237	SigPathway	107	0	7.963	5.822	10.1	10.092	8.349	8.231	5.025	9.821	1.391	3.871	1.7e-15	5.8e-09	5.5e-24	6e-24	6.9e-17	1.9e-16	5e-07	9.1e-23	0.16	0.00011	12.6692	6.62281	10.3	10.6	8.50982	7.2906	8.76226	7.86917	0.430541	0.799171	TRUE	flap structure-specific endonuclease 1
FER	2241	SigPathway	62	0	2.695	0.539	-0.534	-0.906	-2.137	1.455	3.296	-1.345	-2.542	-1.321	0.007	0.59	0.59	0.36	0.033	0.15	0.00098	0.18	0.011	0.19	1.7113	2.56827	-1.49	-1.66	-1.78732	0.718355	2.44358	-1.79887	-0.277506	-1.06035	FALSE	FER tyrosine kinase
FGA	2243	SigPathway	75	0	-1.696	-1.621	-0.955	-1.447	-2.119	0.381	-2.254	-1.214	-0.659	-0.921	0.09	0.11	0.34	0.15	0.034	0.7	0.024	0.22	0.51	0.36	-6.76281	-2.17085	-0.436	-1.35	-2.67695	1.29849	-4.21831	-1.84267	-0.339714	0.0274443	FALSE	fibrinogen alpha chain
FGB	2244	SigPathway	68	0	-1.294	-2.06	-0.763	-0.883	-1.455	-0.374	-3.038	-0.81	-1.598	-1.265	0.2	0.039	0.45	0.38	0.15	0.71	0.0024	0.42	0.11	0.21	-3.95578	-2.32144	-0.0633	-0.808	-3.14517	1.56943	-2.53746	0.531499	-0.627076	0.378889	FALSE	fibrinogen beta chain
FGD1	2245	SigPathway	92	0	-1.627	0.864	0.235	0.366	2.043	-2.428	-2.896	1.204	0.833	-0.241	0.1	0.39	0.81	0.71	0.041	0.015	0.0038	0.23	0.41	0.81	-7.42658	2.03693	0.289	0.865	-0.178758	-0.796432	-2.41618	1.40987	-0.665476	-0.217376	FALSE	FYVE, RhoGEF and PH domain containing 1
FGF1	2246	SigPathway	83	0	-3.284	-1.02	-3.532	-3.381	-1.733	-3.152	-2.739	-1.814	-1.099	-2.148	0.001	0.31	0.00041	0.00072	0.083	0.0016	0.0062	0.07	0.27	0.032	-5.80588	0.498516	-0.596	-0.404	0.513912	-2.83958	-3.54809	-4.8406	-0.41185	-0.163216	FALSE	fibroblast growth factor 1
FGF2	2247	TFcoFac	73	0	-4.218	-2.196	-6.426	-7.378	-3.018	-4.662	-2.104	-1.554	-2.706	-5.552	2.5e-05	0.028	1.3e-10	1.6e-13	0.0025	3.1e-06	0.035	0.12	0.0068	2.8e-08	-5.53465	1.38009	-6.35	-6.53	2.40572	-2.61718	1.41864	-2.17691	-0.333836	-2.11925	FALSE	fibroblast growth factor 2
FGF3	2248	SigPathway	57	0	0.213	-1.411	-0.218	-0.221	-0.356	0.077	0.036	-0.48	0.24	-0.244	0.83	0.16	0.83	0.83	0.72	0.94	0.97	0.63	0.81	0.81	-2.46594	-1.37033	-0.144	0.171	0.228486	-0.279855	-6.30557	-2.37819	-1.59544	NA	FALSE	fibroblast growth factor 3
FGF4	2249	SigPathway	64	0	-0.633	0.76	-0.37	-0.383	-0.916	0.139	-1.44	-0.96	-0.7	-0.251	0.53	0.45	0.71	0.7	0.36	0.89	0.15	0.34	0.48	0.8	-2.96302	0.129301	0.494	0.985	-1.2449	-3.1358	-5.72184	0.29091	-1.85546	NA	FALSE	fibroblast growth factor 4
FGF6	2251	SigPathway	62	0	0.564	0.868	-0.691	-0.666	0.401	-0.348	0.811	-0.738	-0.065	-0.313	0.57	0.39	0.49	0.51	0.69	0.73	0.42	0.46	0.95	0.75	0.878418	-2.14954	0.0528	0.994	-1.62322	0.0914032	-4.82946	-2.60302	-1.39835	NA	FALSE	fibroblast growth factor 6
FGF7	2252	SigPathway	39	0	-3.014	-0.897	-7.114	-6.821	-2.253	-1.867	-2.882	-2.869	-1.226	-5.708	0.0026	0.37	1.1e-12	9e-12	0.024	0.062	0.004	0.0041	0.22	1.1e-08	-10.2107	-2.62642	-5.22	-6.77	-1.5223	-0.586912	-2.59075	-3.83308	0.111278	-0.27387	FALSE	fibroblast growth factor 7
FGF8	2253	SigPathway	71	0	1.105	-0.164	2.677	2.559	0.091	1.334	1.298	-0.371	0.418	2.097	0.27	0.87	0.0074	0.011	0.93	0.18	0.19	0.71	0.68	0.036	-0.027993	-1.56237	-1.26	-0.736	-1.43228	-1.51801	-5.36559	-1.80759	-2.2485	NA	FALSE	fibroblast growth factor 8
FGF9	2254	SigPathway	43	0	-4.014	-2.157	-6.105	-6.047	0.099	-5.25	-2.508	-1.959	-2.494	-5.715	6e-05	0.031	1e-09	1.5e-09	0.92	1.5e-07	0.012	0.05	0.013	1.1e-08	-10.4499	-1.3086	-6.48	-5.56	-2.23152	-4.91082	-1.95101	-2.21691	-1.42013	-1.60198	FALSE	fibroblast growth factor 9
FGF10	2255	SigPathway	62	0	-2.286	1.873	-1.994	-2.196	-1.004	-2.854	-1.904	-1.627	-0.706	-1.835	0.022	0.061	0.046	0.028	0.32	0.0043	0.057	0.1	0.48	0.067	-1.91403	-2.12965	-13.3	-18.3	NA	NA	-5.73824	NA	-0.329257	-0.95743	FALSE	fibroblast growth factor 10
FGF11	2256	SigPathway	73	0	1.421	-1.829	2.11	2.895	0.504	3.374	-0.251	-1.408	-2.839	2.262	0.16	0.067	0.035	0.0038	0.61	0.00074	0.8	0.16	0.0045	0.024	-3.00152	-1.05513	1.33	1.78	NA	NA	-3.93067	NA	NA	2.49819	FALSE	fibroblast growth factor 11
FGF12	2257	SigPathway	79	0	-3.304	-1.816	-2.657	-2.598	-0.839	-2.79	-2.246	-1.77	-0.966	-2.214	0.00095	0.069	0.0079	0.0094	0.4	0.0053	0.025	0.077	0.33	0.027	-3.09267	-2.2991	-2.14	-1.96	1.16295	-1.15641	-3.89313	2.00085	-0.715322	-0.0741754	FALSE	fibroblast growth factor 12
FGF13	2258	SigPathway	48	0	-7.455	-1.094	-7.765	-7.789	-2.821	-5.547	-3.088	-3.255	-1.727	-4.199	9e-14	0.27	8.2e-15	6.8e-15	0.0048	2.9e-08	0.002	0.0011	0.084	2.7e-05	-9.98546	2.71212	-8.18	-4.67	-0.0673486	-3.58284	0.959548	-0.631779	-1.49124	-0.184998	FALSE	fibroblast growth factor 13
FGF14	2259	SigPathway	32	0	-3.467	-0.299	-3.024	-2.644	NA	NA	-1.253	NA	-1.191	-1.961	0.00053	0.76	0.0025	0.0082	NA	NA	0.21	NA	0.23	0.05	-0.059737	-3.03028	-7.02	-8.56	0.265614	-0.529055	-4.99556	-3.0241	-2.65063	-0.392193	FALSE	fibroblast growth factor 14
FGFR1	2260	SigPathway	105	0	-5.952	1.233	-5.639	-5.199	-1.696	-9.157	-1.808	-0.772	-1.727	-10.41	2.7e-09	0.22	1.7e-08	2e-07	0.09	5.3e-20	0.071	0.44	0.084	2.2e-25	-8.62973	-4.67841	-6.08	-5.07	1.69431	-4.39233	-6.2484	-2.55769	-1.00127	-2.80134	FALSE	fibroblast growth factor receptor 1
FGFR3	2261	SigPathway	96	0	-0.224	-2.747	-0.85	-0.861	-3.51	0.102	-1.318	-7.577	-2.174	6.965	0.82	0.006	0.4	0.39	0.00045	0.92	0.19	3.5e-14	0.03	3.3e-12	-2.30874	-2.76208	1.61	2.18	-2.53489	0.920181	-4.66671	-1.5952	-0.548467	3.56826	FALSE	fibroblast growth factor receptor 3
FGFR2	2263	SigPathway	82	0	-4.209	0.583	-1.515	-1.548	2.419	-2.315	-1.048	-0.536	0.977	-0.866	2.6e-05	0.56	0.13	0.12	0.016	0.021	0.29	0.59	0.33	0.39	-6.62782	-7.58038	-3.43	-3.75	-3.31395	-2.59437	-4.72413	-7.42436	-1.64354	-1.42826	FALSE	fibroblast growth factor receptor 2
FGFR4	2264	SigPathway	122	0	-0.317	-0.817	1.606	1.592	0.464	1.58	-1.454	1.412	-1.333	-1.826	0.75	0.41	0.11	0.11	0.64	0.11	0.15	0.16	0.18	0.068	0.572299	-1.58711	1.78	2.24	-2.72945	-0.445083	-6.95165	0.912754	-1.12932	0.0671652	FALSE	fibroblast growth factor receptor 4
FGG	2266	SigPathway	81	0	-1.136	-2.085	-0.528	-0.516	-1.191	-0.07	-1.741	-1.248	-0.74	-0.472	0.26	0.037	0.6	0.61	0.23	0.94	0.082	0.21	0.46	0.64	0.5533	-1.95161	2.01	2.43	-3.01482	-0.0719929	-2.12949	-2.24725	-0.342832	NA	FALSE	fibrinogen gamma chain
FH	2271	SigPathway	77	0	5.141	1.546	4.022	4.044	0.675	2.507	4.122	0.9	0.936	0.289	2.7e-07	0.12	5.8e-05	5.3e-05	0.5	0.012	3.8e-05	0.37	0.35	0.77	3.94176	-3.77636	2.1	2.61	-2.05837	3.18886	2.91564	-3.48292	0.0409928	0.500911	FALSE	fumarate hydratase
FHIT	2272	SigPathway	96	0	-4.136	-1.32	-3.979	-3.874	0.355	-4.994	-3.945	0.681	0.729	-4.275	3.5e-05	0.19	6.9e-05	0.00011	0.72	5.9e-07	8e-05	0.5	0.47	1.9e-05	-8.57094	-3.18189	-3.45	-4.03	-1.30071	-0.970457	-4.11214	-3.3014	0.154432	-0.0179387	FALSE	fragile histidine triad
FHL2	2274	TFcoFac	83	0	0.399	1.228	-0.938	-1.327	1.011	0.732	1.154	1.699	-2.138	-5.156	0.69	0.22	0.35	0.18	0.31	0.46	0.25	0.089	0.033	2.5e-07	-0.267239	-1.51496	0.051	-1.13	-1.20832	0.939027	1.59311	0.0137546	-1.26062	-4.28873	FALSE	four and a half LIM domains 2
FKBP1A	2280	SigPathway	67	0	1.013	1.657	1.483	1.925	-1.198	0.747	1.08	0.851	-0.762	-1.795	0.31	0.098	0.14	0.054	0.23	0.46	0.28	0.39	0.45	0.073	3.81859	NA	2.43	2.35	NA	NA	NA	NA	NA	0.237382	FALSE	FK506 binding protein 1A
FOXG1	2290	TF	90	0	-2.027	-2.386	-1.322	-1.364	-0.871	-1.13	-2.875	-0.651	-1.335	-2.129	0.043	0.017	0.19	0.17	0.38	0.26	0.004	0.52	0.18	0.033	-9.45389	-1.79655	0.901	1.45	2.86938	-0.807792	-3.20876	1.75832	-2.1181	NA	FALSE	forkhead box G1
FOXF1	2294	TF	121	0	-5.115	0.957	-5.4	-5.176	-0.968	-5.631	-3.583	-2.872	-1.048	-3.571	3.1e-07	0.34	6.7e-08	2.3e-07	0.33	1.8e-08	0.00034	0.0041	0.29	0.00036	-10.2893	2.98697	-3.94	-3.01	-1.73447	-1.34849	-0.297927	-2.91339	-0.176299	-0.96163	FALSE	forkhead box F1
FOXF2	2295	TF	141	0	0.508	0.633	-0.154	0.244	-1.399	-0.467	0.907	-3.017	-3.693	0.934	0.61	0.53	0.88	0.81	0.16	0.64	0.36	0.0026	0.00022	0.35	2.65048	5.13851	1.76	2.27	3.93798	1.34777	2.63701	4.09356	-0.68398	0.317519	FALSE	forkhead box F2
FOXC1	2296	TF	107	0	-1.08	0.332	-1.734	-1.786	-1.203	0.504	-1.208	-1.368	-0.39	-1.723	0.28	0.74	0.083	0.074	0.23	0.61	0.23	0.17	0.7	0.085	1.3155	-2.21452	-0.151	0.372	0.0270128	1.30825	-0.990801	-0.0799373	NA	0.0108437	FALSE	forkhead box C1
FOXD1	2297	TF	127	0	3.649	4.935	4.283	4.153	2.426	3.606	3.497	2.923	1.376	3.253	0.00026	8e-07	1.8e-05	3.3e-05	0.015	0.00031	0.00047	0.0035	0.17	0.0011	4.37063	6.71116	5.35	5.69	5.78799	2.57885	4.21936	5.19763	-1.22651	19.9021	TRUE	forkhead box D1
FOXD4	2298	TF	131	0	-0.802	0.632	0.869	1.102	1.614	-0.165	-1.624	1.552	1.767	1.147	0.42	0.53	0.38	0.27	0.11	0.87	0.1	0.12	0.077	0.25	4.79635	4.38626	NA	NA	NA	NA	-2.88852	NA	NA	2.13891	FALSE	forkhead box D4
FOXI1	2299	TF	114	0	-1.158	-2.401	-1.106	-1.318	-0.702	-0.584	-1.546	0.868	0.051	-0.756	0.25	0.016	0.27	0.19	0.48	0.56	0.12	0.39	0.96	0.45	-7.64966	-1.47569	0.0279	-0.0364	1.24071	-0.305303	-6.38056	0.165596	0.341916	NA	FALSE	forkhead box I1
FOXL1	2300	TF	123	0	-1.123	-1.932	-0.598	-0.788	-1.044	0.749	-1.891	-0.92	-0.916	-2.102	0.26	0.053	0.55	0.43	0.3	0.45	0.059	0.36	0.36	0.036	0.750632	-3.98916	3.53	4.28	-1.05896	-0.705482	-4.91485	-0.912587	NA	0.434458	FALSE	forkhead box L1
FOXE3	2301	TF	142	0	-0.584	0.91	2.586	2.669	1.195	1.676	-1.567	-0.289	-2.321	2.186	0.56	0.36	0.0097	0.0076	0.23	0.094	0.12	0.77	0.02	0.029	-4.62528	0.839319	1.49	2.05	1.32956	0.111059	-2.44388	1.28319	NA	0.0941071	FALSE	forkhead box E3
FOXJ1	2302	TF	149	0	-1.021	-1.172	-1.782	-1.62	1.957	-1.507	-1.28	1.726	2.535	-3.027	0.31	0.24	0.075	0.11	0.05	0.13	0.2	0.084	0.011	0.0025	-7.89412	-0.779225	0.723	0.615	-0.767101	-0.392057	-2.61088	1.70272	0.380868	-1.32996	FALSE	forkhead box J1
FOXC2	2303	TF	179	0	-2.747	0.736	-1.274	-1.314	-0.362	-1.817	-1.691	1.682	-1.873	-5.915	0.006	0.46	0.2	0.19	0.72	0.069	0.091	0.093	0.061	3.3e-09	-0.270442	4.24033	0.249	1.19	-0.741991	0.0767505	-4.92757	0.84853	NA	NA	FALSE	forkhead box C2
FOXE1	2304	TF	146	0	1.574	-1.686	0.636	0.319	-0.579	3.37	1.755	-1.033	-0.835	4.241	0.12	0.092	0.52	0.75	0.56	0.00075	0.079	0.3	0.4	2.2e-05	4.89794	-1.83488	1.51	2.06	-0.809962	3.6267	-4.42479	-1.75519	-0.940539	5.47131	FALSE	forkhead box E1
FOXD2	2306	TF	133	0	1.556	-1.787	2.154	1.946	1.657	2.348	1.135	1.336	1.504	3.095	0.12	0.074	0.031	0.052	0.098	0.019	0.26	0.18	0.13	0.002	-2.67636	-1.69839	-0.00205	0.653	0.823194	1.30451	-4.72128	1.02343	NA	0.397152	FALSE	forkhead box D2
FOXS1	2307	TF	118	0	-7.1	-3.345	-4.906	-4.496	-1.153	-6.434	-7.386	-1.096	-6.787	-3.795	1.2e-12	0.00082	9.3e-07	6.9e-06	0.25	1.2e-10	1.5e-13	0.27	1.1e-11	0.00015	-3.68197	-3.21079	-1.24	-0.922	NA	NA	-4.10918	NA	NA	-0.425701	FALSE	forkhead box S1
FOXO1	2308	TF	74	0	-2.985	0.712	-3.365	-3.602	-1.271	-2.749	0.831	-1.214	-0.897	-3.771	0.0028	0.48	0.00077	0.00032	0.2	0.006	0.41	0.22	0.37	0.00016	-1.99635	1.23536	-2.08	-1.21	-2.50748	-2.43163	-3.26063	0.221061	0.666597	-3.4939	FALSE	forkhead box O1
FOXO3	2309	TF	64	0	-0.313	1.834	-2.609	-2.902	-1.17	-1.23	3.349	-1.09	1.319	-3.847	0.75	0.067	0.0091	0.0037	0.24	0.22	0.00081	0.28	0.19	0.00012	-4.25516	0.646973	-2.16	-0.803	0.0657002	-0.615031	-6.58287	1.19617	-1.26322	-1.77084	FALSE	forkhead box O3
FLI1	2313	TF	180	0	0.687	2.263	-1.807	-0.663	-1.925	-1.844	-1.647	0.719	0.1	-1.5	0.49	0.024	0.071	0.51	0.054	0.065	0.1	0.47	0.92	0.13	-1.21285	-7.18703	-2.98	-2.48	-1.81061	-1.56522	-6.4313	-2.59217	-0.546363	0.0338966	FALSE	Fli-1 proto-oncogene, ETS transcription factor
FLII	2314	SigPathway	363	0	1.903	-1.756	4.901	4.798	1.657	4.211	-1.755	4.589	0.406	0.944	0.057	0.079	9.5e-07	1.6e-06	0.097	2.5e-05	0.079	4.5e-06	0.68	0.35	0.894032	-2.71573	0.045	-0.606	-3.99244	1.10263	2.45807	-3.58619	-0.0972739	-0.70665	FALSE	FLII, actin remodeling protein
FLNA	2316	SigPathway	127	0	-0.365	1.481	1	1.363	-0.147	-2.188	-1.592	1.597	-2.625	-2.03	0.71	0.14	0.32	0.17	0.88	0.029	0.11	0.11	0.0087	0.042	-0.080598	-0.827842	0.468	0.549	2.38841	-3.31895	-0.657691	2.41941	-1.31655	-1.79253	FALSE	filamin A
FLNB	2317	SigPathway	39	0	2.333	1.507	2.541	2.241	NA	NA	2.132	NA	0.357	1.026	0.02	0.13	0.011	0.025	NA	NA	0.033	NA	0.72	0.3	3.05233	-4.47288	2.08	2.35	1.401	2.97532	4.32374	2.44461	-0.901065	0.426327	FALSE	filamin B
FLT1	2321	SigPathway	45	0	-2.872	2.637	-3.239	-3.115	-2.207	-2.603	-0.2	0.509	-0.672	-3.151	0.0041	0.0084	0.0012	0.0018	0.027	0.0092	0.84	0.61	0.5	0.0016	5.22369	2.72249	-2.1	-2.45	-3.49569	-1.37453	-3.23985	-1.21508	0.293394	-0.420527	FALSE	fms related tyrosine kinase 1
FLT3LG	2323	SigPathway	80	0	0.412	-3.175	2.076	2.457	-0.845	0.855	-2.036	-0.853	-0.611	4.892	0.68	0.0015	0.038	0.014	0.4	0.39	0.042	0.39	0.54	1e-06	-0.703106	-1.28528	-0.475	-0.305	-1.38109	-2.34306	-1.63556	-2.06147	-0.587374	1.2936	FALSE	fms related tyrosine kinase 3 ligand
FLT4	2324	SigPathway	35	0	-4.785	1.066	-5.12	-4.782	0.126	-4.901	-1.841	-0.348	-1.955	-4.018	1.7e-06	0.29	3.1e-07	1.7e-06	0.9	9.5e-07	0.066	0.73	0.051	5.9e-05	-4.44575	-1.38407	-3.83	-4.14	-0.265032	-2.55769	-3.43837	-1.2005	-2.82035	-0.922949	FALSE	fms related tyrosine kinase 4
FNTA	2339	SigPathway	30	0	-0.325	-0.693	-0.146	-0.185	NA	NA	1.028	NA	-0.033	-0.075	0.75	0.49	0.88	0.85	NA	NA	0.3	NA	0.97	0.94	4.02353	1.54188	2.25	2.11	-1.29042	-1.87929	5.63783	-1.2283	1.26178	-0.0567457	FALSE	farnesyltransferase, CAAX box, alpha
FOS	2353	TF	100	0	-1.273	1.591	-1.976	-2.15	-2.475	-0.021	0.971	-2.18	-0.357	-1.608	0.2	0.11	0.048	0.032	0.013	0.98	0.33	0.029	0.72	0.11	-2.35331	-0.865263	-7.66	-7.78	-3.58207	-3.91583	0.199066	-6.85373	-0.729476	-0.267912	FALSE	Fos proto-oncogene, AP-1 transcription factor subunit
FOSB	2354	TF	71	0	-1.165	1.632	-0.995	-1.071	-1.957	0.061	0.64	-3.371	-0.579	-0.823	0.24	0.1	0.32	0.28	0.05	0.95	0.52	0.00075	0.56	0.41	-3.39856	1.64222	-8.49	-8.34	-2.1527	-3.65138	-3.08041	-6.47235	-0.391853	-0.764726	FALSE	FosB proto-oncogene, AP-1 transcription factor subunit
FOSL2	2355	TF	93	0	2.255	-1.353	1.919	1.441	-0.596	4.528	-0.813	-2.248	-1.998	0.781	0.024	0.18	0.055	0.15	0.55	5.9e-06	0.42	0.025	0.046	0.43	1.65386	-5.03388	-1.34	-1.64	-4.02532	1.77263	-5.10458	-7.38358	-0.515519	-1.65909	FALSE	FOS like 2, AP-1 transcription factor subunit
FPR2	2358	SigPathway	51	0	1.924	1.726	2.086	1.984	-0.744	4.562	0.908	1.514	1.242	0.706	0.054	0.084	0.037	0.047	0.46	5.1e-06	0.36	0.13	0.21	0.48	2.99369	-2.45203	2.6	2.85	-0.110018	3.01403	-2.86406	2.38965	1.06594	1.04805	FALSE	formyl peptide receptor 2
FSHR	2492	SigPathway	66	0	-0.61	-1.728	-0.358	-0.351	-0.455	-0.412	-2.002	-0.574	0.212	0.122	0.54	0.084	0.72	0.73	0.65	0.68	0.045	0.57	0.83	0.9	-4.59466	-1.17293	0.401	0.618	0.86476	0.433049	-6.09051	-0.499006	-1.44933	NA	FALSE	follicle stimulating hormone receptor
NR5A2	2494	TF	136	0	-3.564	0.282	-3.725	-3.599	-1.755	-4.508	-1.074	0.674	0.744	-3.856	0.00037	0.78	0.0002	0.00032	0.079	6.6e-06	0.28	0.5	0.46	0.00012	4.80246	-2.59184	-5.18	-6.34	-2.86764	-2.67428	-2.50132	-1.64071	-0.169293	-0.472497	FALSE	nuclear receptor subfamily 5 group A member 2
NR5A1	2516	TF	136	0	-0.86	-1.039	0.752	1.172	0.79	-0.043	-2.704	0.974	-1.268	-0.117	0.39	0.3	0.45	0.24	0.43	0.97	0.0069	0.33	0.2	0.91	-5.34821	-1.81461	0.259	0.279	1.48382	-1.18685	-3.64505	0.695971	-1.68966	-0.112002	FALSE	nuclear receptor subfamily 5 group A member 1
FUS	2521	TFcoFac	81	0	3.503	3.684	5.585	5.58	3.582	0.99	1.327	4.151	0.699	2.434	0.00046	0.00023	2.3e-08	2.4e-08	0.00034	0.32	0.18	3.3e-05	0.48	0.015	1.52569	7.158	4.56	5.56	0.555656	1.2333	5.68545	5.59429	0.758122	-0.0839646	FALSE	FUS RNA binding protein
FUT8	2530	SigPathway	59	0	0.269	3.186	-1.017	-1.144	-0.044	-0.876	1.699	0.734	1.13	-3.033	0.79	0.0014	0.31	0.25	0.96	0.38	0.089	0.46	0.26	0.0024	NA	3.21682	4.1	4.35	2.28399	0.564872	-2.28806	7.06756	1.36239	1.01924	FALSE	fucosyltransferase 8
KDSR	2531	SigPathway	76	0	3.728	1.965	1.21	1.235	-0.859	2.897	4.431	-1.377	-1.1	1.143	0.00019	0.049	0.23	0.22	0.39	0.0038	9.4e-06	0.17	0.27	0.25	4.65286	-2.09956	0.144	0.111	0.721271	0.568318	-3.94828	-1.39587	1.82603	0.00556406	FALSE	3-ketodihydrosphingosine reductase
ACKR1	2532	SigPathway	76	0	-9.929	-2.286	-11.029	-11.042	-5.345	-8.24	-5.846	-6.379	-1.444	-4.572	3.1e-23	0.022	2.8e-28	2.4e-28	9.1e-08	1.7e-16	5e-09	1.8e-10	0.15	4.8e-06	-4.86656	-0.0752622	-6.22	-7.65	-0.89683	-2.81276	-4.24986	-1.90516	NA	-0.862953	FALSE	atypical chemokine receptor 1 (Duffy blood group)
FYN	2534	SigPathway	41	0	-2.504	-0.351	-5.24	-4.474	-1.177	-5.349	-3.069	0.178	-1.579	-3.925	0.012	0.73	1.6e-07	7.7e-06	0.24	8.9e-08	0.0022	0.86	0.11	8.7e-05	-0.807359	2.93006	-2.85	-2.18	1.68263	-5.47531	-2.52917	1.07302	0.590034	-0.0839617	FALSE	FYN proto-oncogene, Src family tyrosine kinase
FZD2	2535	SigPathway	112	0	-3.336	0.94	-1.822	-1.272	1.055	-3.571	-2.08	3.124	-2.48	-5.684	0.00085	0.35	0.068	0.2	0.29	0.00036	0.038	0.0018	0.013	1.3e-08	-0.995367	-3.484	-0.601	-0.00642	-0.184621	-5.42143	2.24101	3.51767	NA	-0.83806	FALSE	frizzled class receptor 2
IFI6	2537	SigPathway	46	0	4.262	1.034	1.684	1.821	1.46	3.094	0.397	2.15	-1.558	5.417	2e-05	0.3	0.092	0.069	0.14	0.002	0.69	0.032	0.12	6.1e-08	-6.71195	3.30697	3.92	4.15	1.98783	2.94215	2.59546	4.99197	-0.109618	9.05858	FALSE	interferon alpha inducible protein 6
XRCC6	2547	SigPathway	76	0	3.515	1.633	3.41	3.262	1.782	1.917	2.674	2.497	2.281	-0.653	0.00044	0.1	0.00065	0.0011	0.075	0.055	0.0075	0.013	0.023	0.51	4.54247	1.13207	2.8	2.11	-1.37509	0.331874	5.53757	0.957671	NA	-0.0306011	FALSE	X-ray repair cross complementing 6
GAB1	2549	SigPathway	69	0	-2.116	0.625	-4.977	-4.95	-0.806	-2.59	1.436	-2.053	0.755	-2.539	0.034	0.53	6.4e-07	7.4e-07	0.42	0.0096	0.15	0.04	0.45	0.011	-3.60503	-3.87702	-7.69	-6.62	-0.742684	-1.19881	-5.17459	-5.70334	-0.484017	-1.88443	FALSE	GRB2 associated binding protein 1
GABBR1	2550	SigPathway	46	0	-2.047	-0.846	-0.802	-0.498	0.18	-2.542	-3.128	0.654	-0.77	-1.292	0.041	0.4	0.42	0.62	0.86	0.011	0.0018	0.51	0.44	0.2	-5.05551	1.15577	-6.33	-6.95	1.39586	-4.57353	-5.15974	0.362292	-1.10526	-0.229114	FALSE	gamma-aminobutyric acid type B receptor subunit 1
GABPA	2551	TF	57	0	-0.571	2.2	-2.522	-2.748	-0.351	-0.14	6.694	-1.292	2.34	0.68	0.57	0.028	0.012	0.006	0.73	0.89	2.2e-11	0.2	0.019	0.5	0.023527	1.42978	0.519	0.776	-2.78797	1.91883	5.96653	-2.7925	1.03609	-0.375983	FALSE	GA binding protein transcription factor alpha subunit
GABRA1	2554	SigPathway	74	0	-0.991	-0.781	-0.153	-0.118	0.708	-0.106	-1.759	-0.391	-2.152	-0.1	0.32	0.43	0.88	0.91	0.48	0.92	0.078	0.7	0.031	0.92	-3.24016	-1.75456	-0.218	-0.328	3.26709	-0.348399	-5.59785	-0.402798	-1.01048	NA	FALSE	gamma-aminobutyric acid type A receptor alpha1 subunit
GABRA2	2555	SigPathway	60	0	-1.217	-1.558	-0.948	-0.79	0.547	-1.446	-2.62	-0.351	0.185	-0.478	0.22	0.12	0.34	0.43	0.58	0.15	0.0088	0.73	0.85	0.63	-4.76673	-3.93583	-2.07	-1.5	-1.00264	-1.76246	-2.492	-2.50995	-1.15658	-0.168388	FALSE	gamma-aminobutyric acid type A receptor alpha2 subunit
GABRA3	2556	SigPathway	55	0	0.351	-0.647	1.328	1.27	0.185	1.094	1.42	-1.207	-0.453	2.197	0.73	0.52	0.18	0.2	0.85	0.27	0.16	0.23	0.65	0.028	-6.86991	-0.531703	-0.539	-0.0506	1.30084	0.135906	-6.26855	-0.744538	2.19163	0.58527	FALSE	gamma-aminobutyric acid type A receptor alpha3 subunit
GABRA4	2557	SigPathway	49	0	-1.152	1.321	-0.808	-0.793	-1.454	-0.59	-1.592	-1.144	-0.419	-0.367	0.25	0.19	0.42	0.43	0.15	0.56	0.11	0.25	0.67	0.71	-7.47241	-2.41238	-1.07	-1.1	-0.634154	-1.09853	-3.5709	-1.0243	-1.41394	NA	FALSE	gamma-aminobutyric acid type A receptor alpha4 subunit
GABRA5	2558	SigPathway	71	0	-0.896	1.301	-1.217	-0.899	-1.191	-1.423	-2.339	-0.715	-1.874	-1.519	0.37	0.19	0.22	0.37	0.23	0.15	0.019	0.47	0.061	0.13	-7.34152	4.52527	-0.476	0.566	-1.2742	0.863446	-3.85373	-3.7516	NA	NA	FALSE	gamma-aminobutyric acid type A receptor alpha5 subunit
GABRA6	2559	SigPathway	45	0	-0.313	-0.953	-0.126	-0.066	NA	NA	-0.997	NA	-0.083	-0.166	0.75	0.34	0.9	0.95	NA	NA	0.32	NA	0.93	0.87	1.64338	-1.42119	1.59	1.34	-1.8753	0.209279	-4.66623	-2.15255	0.936502	NA	FALSE	gamma-aminobutyric acid type A receptor alpha6 subunit
GABRB1	2560	SigPathway	68	0	0.307	1.601	0.185	0.208	0.666	0.336	-1.442	-0.709	-1.291	-0.209	0.76	0.11	0.85	0.83	0.51	0.74	0.15	0.48	0.2	0.83	-3.42494	-2.65043	NA	NA	0.0423354	-0.0709722	-3.77639	-1.68491	-1.45642	NA	FALSE	gamma-aminobutyric acid type A receptor beta1 subunit
GABRB2	2561	SigPathway	50	0	-4.532	-2.527	-3.804	-3.617	-1.328	-3.13	-3.153	-1.873	-0.402	-3.747	5.8e-06	0.012	0.00014	0.0003	0.18	0.0018	0.0016	0.061	0.69	0.00018	-0.697788	-2.44893	-2.32	-2.64	-1.40313	-0.200293	-3.75906	-0.259528	-0.816485	-0.976865	FALSE	gamma-aminobutyric acid type A receptor beta2 subunit
GABRB3	2562	SigPathway	49	0	-2.77	-3.365	-4.173	-3.843	-0.796	-2.84	-3.089	-1.941	-2.599	-2.772	0.0056	0.00077	3e-05	0.00012	0.43	0.0045	0.002	0.052	0.0093	0.0056	-10.2518	-2.38326	-5.02	-1.66	1.56911	0.592378	-4.91195	1.07785	-1.64977	-0.145457	FALSE	gamma-aminobutyric acid type A receptor beta3 subunit
GABRD	2563	SigPathway	102	0	-2.857	-1.445	-0.081	0.19	0.451	-1.23	-2.855	-0.991	-2.834	-0.38	0.0043	0.15	0.94	0.85	0.65	0.22	0.0043	0.32	0.0046	0.7	-7.82123	-0.516037	0.891	1.05	0.174389	1.07967	-4.10735	0.857939	-1.81551	0.0756965	FALSE	gamma-aminobutyric acid type A receptor delta subunit
GABRE	2564	SigPathway	87	0	-0.523	-3.473	0.264	0.548	0.41	-0.247	-2.846	-2.992	-1.597	3.888	0.6	0.00052	0.79	0.58	0.68	0.8	0.0044	0.0028	0.11	0.0001	NA	NA	0.79	0.586	NA	NA	NA	NA	1.15656	9.49195	FALSE	gamma-aminobutyric acid type A receptor epsilon subunit
GABRG1	2565	SigPathway	42	0	-0.555	-1.217	-0.129	-0.072	NA	NA	-2.04	NA	-1.136	0.87	0.58	0.22	0.9	0.94	NA	NA	0.041	NA	0.26	0.38	5.02073	-1.54362	-0.86	-0.981	NA	NA	-3.10908	NA	-1.198	-0.0617288	FALSE	gamma-aminobutyric acid type A receptor gamma1 subunit
GABRG2	2566	SigPathway	56	0	-0.753	-0.605	0.099	0.083	NA	NA	-0.757	NA	-0.927	-0.332	0.45	0.55	0.92	0.93	NA	NA	0.45	NA	0.35	0.74	-4.77441	-2.09606	-1.47	-2.32	-0.328286	-0.445452	-3.17325	0.0099169	-0.121882	NA	FALSE	gamma-aminobutyric acid type A receptor gamma2 subunit
GABRG3	2567	SigPathway	76	0	0.319	-1.313	-0.065	-0.016	-1.534	-0.93	-1.846	-1.455	-0.904	-0.296	0.75	0.19	0.95	0.99	0.12	0.35	0.065	0.15	0.37	0.77	-2.8646	-0.222881	-5.21	-4.72	-0.914781	0.073844	-4.11363	-1.89374	-2.09299	-0.0876092	FALSE	gamma-aminobutyric acid type A receptor gamma3 subunit
GABRP	2568	SigPathway	130	0	-1.858	-3.409	-2.531	-2.905	0.806	-0.212	-1.929	-0.889	1.827	2.215	0.063	0.00065	0.011	0.0037	0.42	0.83	0.054	0.37	0.068	0.027	3.67766	-0.922634	0.118	0.269	0.0835676	-0.249261	0.917456	0.849178	1.35797	0.19758	FALSE	gamma-aminobutyric acid type A receptor pi subunit
GABRR1	2569	SigPathway	49	0	-1.124	-1.109	-0.629	-0.561	NA	NA	-0.442	NA	0.535	-0.297	0.26	0.27	0.53	0.57	NA	NA	0.66	NA	0.59	0.77	0.352368	0.695637	-0.308	0.429	0.328282	0.736032	-1.82126	-0.169468	0.680307	0.091768	FALSE	gamma-aminobutyric acid type A receptor rho1 subunit
GABRR2	2570	SigPathway	67	0	-3.069	0.153	0.385	0.361	-0.409	-0.166	-1.996	0.739	-0.301	-0.676	0.0021	0.88	0.7	0.72	0.68	0.87	0.046	0.46	0.76	0.5	-8.14867	-0.411095	-0.318	-0.676	-0.917322	0.452183	-4.93842	-1.885	-0.222436	0.166329	FALSE	gamma-aminobutyric acid type A receptor rho2 subunit
GALR1	2587	SigPathway	67	0	1.476	0.613	0.343	0.369	-0.103	0.849	1.493	0.715	1.085	0.694	0.14	0.54	0.73	0.71	0.92	0.4	0.14	0.47	0.28	0.49	-1.82788	-2.09055	0.195	0.681	1.33756	0.583937	-2.14297	-1.3671	-1.36628	NA	FALSE	galanin receptor 1
GAP43	2596	SigPathway	45	0	-3.654	-1.97	-5.438	-5.494	-2.677	-4.641	-4.724	-2.523	-1.439	-3.608	0.00026	0.049	5.4e-08	3.9e-08	0.0074	3.5e-06	2.3e-06	0.012	0.15	0.00031	-1.86757	-1.59882	-1.53	-1.84	2.72688	-0.975919	-6.41167	-0.88253	-1.00763	NA	FALSE	growth associated protein 43
GAS1	2619	SigPathway	130	0	-1.969	2.767	-1.945	-1.756	-0.594	-2.562	0.478	0.301	-1.127	-2.489	0.049	0.0057	0.052	0.079	0.55	0.01	0.63	0.76	0.26	0.013	-2.83722	-3.13972	0.748	0.993	1.71715	-2.38895	-4.67809	2.01696	NA	-0.374548	FALSE	growth arrest specific 1
GATA1	2623	TF	114	0	-3.145	-2.879	-3.555	-3.334	-1.457	-2.343	-4.196	-2.023	-2.507	-1.91	0.0017	0.004	0.00038	0.00086	0.15	0.019	2.7e-05	0.043	0.012	0.056	-7.15106	-0.595457	-1.54	-1.32	-0.730448	-0.85978	-5.59228	-0.81641	-2.65661	-0.0435104	FALSE	GATA binding protein 1
GATA2	2624	TF	148	0	-1.951	1.31	-0.565	-0.565	0.612	-0.871	-2.535	1.464	0.604	-2.981	0.051	0.19	0.57	0.57	0.54	0.38	0.011	0.14	0.55	0.0029	-5.34802	-2.80066	-4.78	-5.75	-2.16802	-4.94548	-5.08833	-2.85824	-0.516581	-2.05237	FALSE	GATA binding protein 2
GATA3	2625	TF	141	0	1.877	-2.16	0.023	0.316	-0.732	2.488	-1.759	-1.378	-1.252	2.259	0.061	0.031	0.98	0.75	0.46	0.013	0.079	0.17	0.21	0.024	1.34497	-3.90837	0.252	0.43	-1.78513	1.51853	-2.7573	-1.89364	0.750086	2.40698	FALSE	GATA binding protein 3
GATA4	2626	TF	103	0	-3.427	-2.306	-3.651	-3.668	-1.785	-2.493	-5.259	-1.872	-2.783	-2.807	0.00061	0.021	0.00026	0.00024	0.074	0.013	1.4e-07	0.061	0.0054	0.005	-8.37902	3.28477	0.667	1.26	-1.59645	0.900447	-6.3179	-0.605116	-2.11622	NA	FALSE	GATA binding protein 4
GATA6	2627	TF	133	0	-2.371	-0.757	-1.627	-2.192	-1.638	-0.789	-0.422	1.799	0.087	-3.476	0.018	0.45	0.1	0.028	0.1	0.43	0.67	0.072	0.93	0.00051	-2.81228	3.20188	0.344	0.844	0.164624	-0.610289	-4.85313	3.17955	2.35884	-1.24886	FALSE	GATA binding protein 6
GBX1	2636	TF	93	0	0.985	1.289	1.289	1.235	0.847	-0.54	-1.618	0.569	-0.885	2.258	0.32	0.2	0.2	0.22	0.4	0.59	0.11	0.57	0.38	0.024	NA	-3.08385	3.27	2.56	1.20366	0.8979	-4.15525	-0.060116	NA	0.71752	FALSE	gastrulation brain homeobox 1
GBX2	2637	TF	104	0	2.873	0.763	1.705	2.027	0.949	1.376	2.509	0.869	-1.928	1.782	0.0041	0.45	0.088	0.043	0.34	0.17	0.012	0.38	0.054	0.075	-1.38432	0.0535418	0.517	1.33	0.759759	-1.09924	-3.84904	-0.767432	-2.07845	NA	FALSE	gastrulation brain homeobox 2
GCGR	2642	SigPathway	65	0	-0.659	-3.31	-0.016	-0.204	-0.585	0.089	-2.512	-1.408	-1.776	0.841	0.51	0.00093	0.99	0.84	0.56	0.93	0.012	0.16	0.076	0.4	-2.28163	0.731969	-0.0602	0.589	-1.02536	-0.443187	-1.46608	0.579016	-2.09271	0.307008	FALSE	glucagon receptor
KAT2A	2648	TFcoFac	290	0	-0.571	-1.199	2.56	2.973	3.035	-1.276	-4.796	2.783	-0.213	1.379	0.57	0.23	0.01	0.0029	0.0024	0.2	1.6e-06	0.0054	0.83	0.17	-1.4129	0.877988	-2.54	-2.04	0.0849561	-1.66191	-2.72461	-0.49638	1.33029	-0.510625	FALSE	lysine acetyltransferase 2A
NR6A1	2649	TF	69	0	2.081	0.637	-0.257	-0.42	0.325	0.832	1.238	-0.386	1.015	-0.362	0.037	0.52	0.8	0.67	0.75	0.41	0.22	0.7	0.31	0.72	2.24511	-7.25755	2.91	3	2.11637	1.75147	-6.29763	-2.70811	-0.299574	1.61206	FALSE	nuclear receptor subfamily 6 group A member 1
OPN1MW	2652	SigPathway	51	0	0.23	0.409	0.311	0.24	NA	NA	1.126	NA	1.459	0.994	0.82	0.68	0.76	0.81	NA	NA	0.26	NA	0.14	0.32	-2.82704	NA	NA	NA	NA	NA	NA	NA	NA	NA	FALSE	opsin 1, medium wave sensitive
GDF2	2658	SigPathway	171	0	-1.331	-0.515	-0.033	-0.037	0.404	-0.468	-1.894	-0.166	-1.265	-0.513	0.18	0.61	0.97	0.97	0.69	0.64	0.058	0.87	0.21	0.61	NA	-6.54122	-0.125	0.462	-0.192616	0.111715	-6.24455	2.15655	-1.30452	NA	FALSE	growth differentiation factor 2
MSTN	2660	SigPathway	80	0	-2.288	-1.72	-3.128	-3.035	-0.489	-3.244	-2.945	-1.691	-0.576	-1.023	0.022	0.085	0.0018	0.0024	0.62	0.0012	0.0032	0.091	0.56	0.31	0.736803	-2.14639	-1.53	-1.91	-0.292121	-1.50701	-0.740232	-1.76259	-1.22271	-1.18158	FALSE	myostatin
GDI1	2664	SigPathway	100	0	-0.894	1.583	1.735	1.771	2.152	-0.211	-0.573	1.621	0.403	0.257	0.37	0.11	0.083	0.077	0.031	0.83	0.57	0.11	0.69	0.8	2.5785	2.36435	3	2.85	3.12774	-2.14397	1.38057	4.001	1.42022	-0.309628	FALSE	GDP dissociation inhibitor 1
GDI2	2665	SigPathway	86	0	4.734	1.311	3.662	3.513	-0.624	2.059	2.254	1.351	0.702	0.987	2.2e-06	0.19	0.00025	0.00044	0.53	0.039	0.024	0.18	0.48	0.32	4.76761	1.23152	-4.02	-4.33	-2.38565	2.1215	3.764	-2.36888	1.0108	-0.38268	FALSE	GDP dissociation inhibitor 2
GDNF	2668	SigPathway	173	0	-2.91	1.806	-2.08	-1.777	-1.196	-2.929	-1.947	-1.464	-1.052	-2.79	0.0036	0.071	0.038	0.076	0.23	0.0034	0.052	0.14	0.29	0.0053	-10.8107	4.16605	0.31	1.24	-0.561777	-1.0258	-4.06766	-1.54445	-1.41317	-0.379417	FALSE	glial cell derived neurotrophic factor
GEM	2669	SigPathway	68	0	-9.25	-1.242	-11.972	-10.679	-4.276	-8.603	-2.949	-3.917	-1.656	-6.81	2.2e-20	0.21	5e-33	1.3e-26	1.9e-05	7.8e-18	0.0032	9e-05	0.098	9.7e-12	-2.39241	1.25183	-6.19	-7.02	-3.62843	-2.2579	-1.12808	-3.02399	-0.0269625	-1.99444	FALSE	GTP binding protein overexpressed in skeletal muscle
GFI1	2672	TF	77	0	3.611	2.912	3.407	3.459	2.024	2.745	-0.641	1.861	1.754	0.809	0.0003	0.0036	0.00066	0.00054	0.043	0.006	0.52	0.063	0.079	0.42	-1.39252	0.094813	1.2	2.16	1.6022	-0.302893	0.184507	2.19379	0.0289391	1.60792	FALSE	growth factor independent 1 transcriptional repressor
GFRA1	2674	SigPathway	76	0	-8.072	-4.369	-4.66	-4.597	-2.999	-5.21	-6.22	-5.061	-1.733	-2.16	6.9e-16	1.2e-05	3.2e-06	4.3e-06	0.0027	1.9e-07	5e-10	4.2e-07	0.083	0.031	-6.57463	-2.3066	-6.05	-4.48	1.30978	-1.0307	-4.03927	-1.08908	-1.38212	-0.589516	FALSE	GDNF family receptor alpha 1
GFRA2	2675	SigPathway	44	0	-5.562	-3.679	-7.511	-7.237	-3.125	-5.029	-6.357	-3.364	-2.406	-6.161	2.7e-08	0.00023	5.8e-14	4.6e-13	0.0018	4.9e-07	2.1e-10	0.00077	0.016	7.2e-10	-7.439	-1.35481	-4.64	-2.02	-1.51548	-1.67086	-4.19332	-3.2802	-1.30755	-2.80624	FALSE	GDNF family receptor alpha 2
GFRA3	2676	SigPathway	98	0	-5.181	-2.52	-3.397	-2.967	0.912	-4.735	-5.551	0.056	-2.613	-4.178	2.2e-07	0.012	0.00068	0.003	0.36	2.2e-06	2.8e-08	0.96	0.009	2.9e-05	-1.63143	-7.29997	-1	-1.3	-1.67033	-0.219388	-5.38669	-4.74209	-0.469889	-0.751935	FALSE	GDNF family receptor alpha 3
GHR	2690	SigPathway	92	0	-3.452	-0.779	-5.319	-5.028	-1.309	-4.819	-2.186	-3.239	-2.279	-2.401	0.00056	0.44	1e-07	4.9e-07	0.19	1.4e-06	0.029	0.0012	0.023	0.016	-2.33063	-1.77285	-6.96	-5.01	-2.0622	-2.15992	-2.57589	-3.34454	-0.985303	-1.36803	FALSE	growth hormone receptor
GHRH	2691	SigPathway	171	0	-1.38	-1.875	-0.115	-0.005	-1.014	-0.219	-2.281	-1.127	-0.798	-0.376	0.17	0.061	0.91	1	0.31	0.83	0.023	0.26	0.43	0.71	-1.68573	-1.58755	1.41	1.66	0.118331	-0.817429	-5.0502	0.30397	-1.24042	NA	FALSE	growth hormone releasing hormone
GHRHR	2692	SigPathway	84	0	-0.774	-1.311	0.096	0.112	-0.333	-0.573	-2.189	0.121	-0.356	-0.268	0.44	0.19	0.92	0.91	0.74	0.57	0.029	0.9	0.72	0.79	-5.86406	-0.72802	0.233	0.686	-2.49535	0.613681	-5.48499	1.61939	-2.30537	NA	FALSE	growth hormone releasing hormone receptor
GHSR	2693	SigPathway	54	0	-1.147	-0.956	-0.374	-0.351	NA	NA	-2.344	NA	0.087	-0.618	0.25	0.34	0.71	0.73	NA	NA	0.019	NA	0.93	0.54	0.152946	-1.83574	0.124	0.137	-1.57337	0.235613	-5.62982	-0.1869	-2.48318	NA	FALSE	growth hormone secretagogue receptor
GIPR	2696	SigPathway	98	0	-3.575	-2.175	-3.013	-3.243	-1.968	-1.404	-4.124	-2.856	-0.51	1.105	0.00035	0.03	0.0026	0.0012	0.049	0.16	3.7e-05	0.0043	0.61	0.27	3.44611	-1.22207	1.33	1.09	-0.233015	-0.459822	-6.98721	-1.50551	-0.480064	0.367055	FALSE	gastric inhibitory polypeptide receptor
GJA1	2697	SigPathway	88	0	-1.884	-1.266	-4.351	-4.033	-0.785	-3.623	-1.093	-3.069	-3.659	-2.457	0.06	0.21	1.4e-05	5.5e-05	0.43	0.00029	0.27	0.0021	0.00025	0.014	-5.29372	-2.15557	-4.86	-6.02	-3.06685	-1.8262	-2.59372	-7.35455	-1.46964	-0.956048	FALSE	gap junction protein alpha 1
GPC3	2719	SigPathway	54	0	-3.048	0.377	-1.962	-1.894	1.998	-2.896	-1.064	0.586	0.611	-1.002	0.0023	0.71	0.05	0.058	0.046	0.0038	0.29	0.56	0.54	0.32	0.823833	3.03348	1.98	1.79	2.75999	0.788253	-1.80737	1.33363	0.619743	0.950986	FALSE	glypican 3
GCLC	2729	SigPathway	238	0	3.013	3.779	1.22	1.55	1.481	0.634	5.004	-0.576	0.685	1.672	0.0026	0.00016	0.22	0.12	0.14	0.53	5.6e-07	0.56	0.49	0.095	2.18189	3.07362	0.128	-0.0622	-3.10145	-1.14873	2.34143	0.954696	-0.432827	1.1419	FALSE	glutamate-cysteine ligase catalytic subunit
GLI1	2735	TF	131	0	-4.635	-2.702	-4.834	-4.696	-1.892	-6.11	-4.188	-2.08	-3.492	-6.647	3.6e-06	0.0069	1.3e-06	2.6e-06	0.058	1e-09	2.8e-05	0.038	0.00048	3e-11	-6.88167	-2.44621	-6.3	-6.3	-3.86855	-3.96315	-7.99499	0.0706756	-1.68468	-2.25094	FALSE	GLI family zinc finger 1
GLI2	2736	TF	112	0	-3.456	-1.054	-2.101	-2.053	-1.388	-1.703	-3.239	-0.725	-1.761	-3.838	0.00055	0.29	0.036	0.04	0.17	0.089	0.0012	0.47	0.078	0.00012	-5.20725	-2.92017	-3.19	-1.83	-1.46197	-1.47374	-4.87175	-1.38242	-1.6773	-2.87705	FALSE	GLI family zinc finger 2
GLI3	2737	TF	94	0	-0.356	0.46	-1.239	-0.906	0.299	0.44	0.746	-0.555	-2.344	-0.704	0.72	0.65	0.22	0.36	0.77	0.66	0.46	0.58	0.019	0.48	-1.92963	-1.95001	-0.585	-0.429	-0.0127636	-1.26934	-3.92979	-2.74841	-0.78936	-1.05573	FALSE	GLI family zinc finger 3
GLP1R	2740	SigPathway	77	0	-0.481	-1.396	-0.423	-0.401	-0.245	-0.027	-1.603	-0.161	-0.283	-0.923	0.63	0.16	0.67	0.69	0.81	0.98	0.11	0.87	0.78	0.36	-5.53288	-1.5016	1.13	1.49	1.51652	-2.10197	-7.12032	2.87291	-2.88145	NA	FALSE	glucagon like peptide 1 receptor
GLRA1	2741	SigPathway	77	0	-0.954	-1.413	-0.024	0.005	0.263	0.558	-2.03	0.534	-1.342	0.317	0.34	0.16	0.98	1	0.79	0.58	0.042	0.59	0.18	0.75	-6.55143	-1.68677	-0.531	-0.23	1.32035	-0.493158	-5.32315	-2.85733	-1.05809	NA	FALSE	glycine receptor alpha 1
GLRA2	2742	SigPathway	55	0	-1.333	0.87	-1.122	-0.887	-0.933	-1.573	-3.168	-1.118	-0.199	-0.538	0.18	0.38	0.26	0.37	0.35	0.12	0.0015	0.26	0.84	0.59	1.14647	-2.32968	-0.531	-0.116	0.240524	0.152518	-4.78916	-1.5726	-0.667645	NA	FALSE	glycine receptor alpha 2
GLRB	2743	SigPathway	108	0	-6.537	-1.532	-5.551	-5.725	-0.6	-6.037	-2.061	1.519	1.6	-7.9	6.3e-11	0.13	2.8e-08	1e-08	0.55	1.6e-09	0.039	0.13	0.11	2.8e-15	-6.02268	-1.12759	-4.26	-4.21	-0.943747	-2.00943	-0.817831	-1.59686	-0.0953017	-1.06836	FALSE	glycine receptor beta
GMFB	2764	SigPathway	44	0	1.096	2.535	-0.402	-0.352	-1.16	0.988	3.728	-1.221	0.874	-3.724	0.27	0.011	0.69	0.72	0.25	0.32	0.00019	0.22	0.38	0.0002	3.25768	4.18821	0.633	-0.0696	0.805239	5.57145	7.70311	2.68814	-0.296492	0.03767	FALSE	glia maturation factor beta
GML	2765	SigPathway	70	0	1.437	0.46	-0.065	-0.042	-0.823	0.261	0.999	0.196	-0.956	0.47	0.15	0.65	0.95	0.97	0.41	0.79	0.32	0.84	0.34	0.64	3.7029	-0.0409683	0.185	0.772	1.16227	-0.245742	-3.65813	-1.59251	-2.57181	NA	FALSE	glycosylphosphatidylinositol anchored molecule like
GNA11	2767	SigPathway	28	0	NA	0.95	1.662	1.823	NA	NA	0.298	NA	NA	2.558	NA	0.34	0.097	0.068	NA	NA	0.77	NA	NA	0.011	-4.72907	-2.19417	1.61	1.66	2.84429	-0.831592	-3.67021	4.79749	0.791352	-0.0371522	NA	G protein subunit alpha 11
GNA12	2768	SigPathway	99	0	-1.081	1.486	-1.473	-1.352	-2.913	-1.243	0.561	-1.046	-1.881	-2.914	0.28	0.14	0.14	0.18	0.0036	0.21	0.57	0.3	0.06	0.0036	-2.19801	5.462	1.48	1.7	2.98809	-1.0645	3.20152	3.95799	-0.614985	-0.28625	FALSE	G protein subunit alpha 12
GNA15	2769	SigPathway	84	0	3.279	-1.838	1.243	1.292	-2.823	5.466	1.364	-3.619	-2.697	5.718	0.001	0.066	0.21	0.2	0.0048	4.6e-08	0.17	0.0003	0.007	1.1e-08	-5.00276	-2.75221	1.15	1.11	-1.4872	2.43209	0.982519	-1.11192	-0.334012	1.151	FALSE	G protein subunit alpha 15
GNAI1	2770	SigPathway	68	0	2.38	0.793	-0.834	-0.686	-2.713	2.393	4.945	-3.62	-1.85	2.23	0.017	0.43	0.4	0.49	0.0067	0.017	7.6e-07	0.00029	0.064	0.026	0.837109	1.03715	-0.401	-0.0157	-0.610257	0.821945	4.42978	-1.82053	-1.82645	0.0115616	FALSE	G protein subunit alpha i1
GNAI2	2771	SigPathway	49	0	-0.889	-1.582	-0.809	-0.761	0.119	-3.031	-4.007	2.566	-1.827	-3.015	0.37	0.11	0.42	0.45	0.91	0.0024	6.1e-05	0.01	0.068	0.0026	-3.98195	-3.54297	-2.65	-3.32	1.14978	0.10599	-4.71747	0.371114	0.725992	-0.0287323	FALSE	G protein subunit alpha i2
GNAI3	2773	SigPathway	41	0	3.741	2.333	1.203	1.063	NA	NA	4.378	NA	0.298	1.619	0.00018	0.02	0.23	0.29	NA	NA	1.2e-05	NA	0.77	0.11	4.21102	-1.38218	0.807	0.691	-1.89155	3.66527	6.55933	-3.11385	-0.567811	-0.324958	FALSE	G protein subunit alpha i3
GNAL	2774	SigPathway	79	0	-2.131	-1.996	-2.82	-2.763	-1.56	-1.495	-1.486	-2.728	-1.249	-1.454	0.033	0.046	0.0048	0.0057	0.12	0.13	0.14	0.0064	0.21	0.15	NA	-4.51759	-3.73	-3.18	-1.71349	-1.25566	0.650884	-3.13776	1.52652	-0.709916	FALSE	G protein subunit alpha L
GNAO1	2775	SigPathway	49	0	-2.624	-1.469	-0.887	-0.796	0.17	-1.212	-2.441	-0.684	-2.236	-1.472	0.0087	0.14	0.38	0.43	0.87	0.23	0.015	0.49	0.025	0.14	-10.6657	1.67484	-4.28	-4.6	-1.1639	-2.20028	-5.53511	-1.98747	-1.01832	-0.62648	FALSE	G protein subunit alpha o1
GNAS	2778	SigPathway	90	0	-3.836	-0.872	-3.105	-2.891	-1.796	-4.763	-2.945	0.526	-1.763	-4.559	0.00013	0.38	0.0019	0.0038	0.073	1.9e-06	0.0032	0.6	0.078	5.1e-06	-4.62916	3.79053	1.37	1.11	-2.58985	1.72047	-4.89867	-2.74834	-0.79724	-0.529391	FALSE	GNAS complex locus
GNAT1	2779	SigPathway	86	0	0.818	-1.228	0.97	0.993	0.329	2.129	-1.528	-0.619	-1.224	1.944	0.41	0.22	0.33	0.32	0.74	0.033	0.13	0.54	0.22	0.052	-8.0931	-1.89061	-0.451	-0.132	-3.63632	-0.456634	-5.07018	-2.65044	-1.30048	NA	FALSE	G protein subunit alpha transducin 1
GNAT2	2780	SigPathway	75	0	-0.985	-1.225	-0.416	-0.258	-1.132	-0.611	-1.573	-0.378	-0.932	-0.433	0.32	0.22	0.68	0.8	0.26	0.54	0.12	0.71	0.35	0.66	NA	-0.534375	0.383	0.422	-0.0245975	-0.933371	-3.7879	-1.96025	1.22563	NA	FALSE	G protein subunit alpha transducin 2
GNAZ	2781	SigPathway	88	0	-6.705	-0.492	-3.956	-4.18	1.291	-5.593	-3.403	0.544	-0.752	-5.915	2e-11	0.62	7.6e-05	2.9e-05	0.2	2.2e-08	0.00067	0.59	0.45	3.3e-09	-5.18227	1.36047	-0.489	-0.0507	0.749698	-2.61749	-1.04849	-0.354304	-1.4465	-1.24136	FALSE	G protein subunit alpha z
GNB1	2782	SigPathway	89	0	0.769	3.329	0.285	0.227	-0.707	-0.724	3.9	0.97	1.364	-2.84	0.44	0.00087	0.78	0.82	0.48	0.47	9.6e-05	0.33	0.17	0.0045	5.81395	2.99697	4.39	4.34	2.99937	3.07085	5.19352	4.72213	1.36299	-0.179425	FALSE	G protein subunit beta 1
GNB2	2783	SigPathway	92	0	6.381	-2.026	6.347	6.605	-0.188	3.819	-1.365	1.839	-1.884	2.996	1.8e-10	0.043	2.2e-10	4e-11	0.85	0.00013	0.17	0.066	0.06	0.0027	2.84324	-1.02345	2.27	2.05	-1.12345	0.136205	0.79803	-0.311229	-0.432402	0.254019	FALSE	G protein subunit beta 2
GNB3	2784	SigPathway	51	0	-3.311	0.775	-1.923	-1.717	NA	NA	-3.494	NA	-0.715	-4.055	0.00093	0.44	0.054	0.086	NA	NA	0.00048	NA	0.47	5e-05	1.04977	-1.40216	-2.68	-3.07	-0.720288	-0.538476	-4.66869	-1.77148	-0.237781	-1.69522	FALSE	G protein subunit beta 3
GNG3	2785	SigPathway	63	0	-0.588	0.859	0.203	0.259	1.071	-2.602	-2.271	0.932	0.096	0.114	0.56	0.39	0.84	0.8	0.28	0.0093	0.023	0.35	0.92	0.91	-4.95866	-3.04381	1.04	0.896	0.479106	-1.97593	-4.70346	-0.957921	-0.10889	NA	FALSE	G protein subunit gamma 3
GNG4	2786	SigPathway	68	0	-1.641	-0.46	-0.194	-0.206	-0.528	-1.796	-0.884	-0.784	0.111	-0.272	0.1	0.65	0.85	0.84	0.6	0.072	0.38	0.43	0.91	0.79	0.241401	1.52228	1.39	1.29	1.28873	0.556773	-4.20397	-0.845169	-0.620246	-0.264873	FALSE	G protein subunit gamma 4
GNG5	2787	SigPathway	84	0	4.176	1.002	4.627	4.477	1.619	3.012	4.57	3.557	2.016	0.911	3e-05	0.32	3.7e-06	7.6e-06	0.11	0.0026	4.9e-06	0.00038	0.044	0.36	6.16028	1.22644	4.6	3.94	2.2721	2.37819	2.12393	2.37971	NA	-0.748196	FALSE	G protein subunit gamma 5
GNG7	2788	SigPathway	48	0	-6.458	-5.08	-9.275	-9.266	-4.385	-7.496	-7.222	-4.869	-2.887	-4.934	1.1e-10	3.8e-07	1.8e-20	1.9e-20	1.2e-05	6.6e-14	5.1e-13	1.1e-06	0.0039	8e-07	-7.08567	-3.91928	-4.13	-3.29	0.440694	-0.674658	-4.8852	0.229514	-0.721104	-0.672928	FALSE	G protein subunit gamma 7
GNG10	2790	SigPathway	93	0	1.544	2.111	0.031	0.161	1.256	1.878	3.682	2.697	-1.51	-2.008	0.12	0.035	0.98	0.87	0.21	0.06	0.00023	0.007	0.13	0.045	NA	0.982027	NA	NA	0.0227195	-0.0786593	5.22346	3.00484	NA	-0.22656	FALSE	G protein subunit gamma 10
GNG11	2791	SigPathway	41	0	-7.148	-1.636	-6.916	-4.595	NA	NA	-4.481	NA	-3.827	-3.109	8.8e-13	0.1	4.6e-12	4.3e-06	NA	NA	7.4e-06	NA	0.00013	0.0019	-6.70894	0.557122	-8.53	-10.1	-4.48651	-3.1509	-3.15713	-1.87983	-0.701333	-0.351943	NA	G protein subunit gamma 11
GNGT1	2792	SigPathway	93	0	0.085	-2.505	0.486	0.659	-1.131	-0.411	-0.779	-0.719	-1.223	1.127	0.93	0.012	0.63	0.51	0.26	0.68	0.44	0.47	0.22	0.26	1.42478	1.26631	0.688	1.04	2.97006	0.375093	2.13052	0.924957	1.91096	NA	FALSE	G protein subunit gamma transducin 1
GNGT2	2793	SigPathway	19	0	NA	NA	NA	NA	NA	NA	NA	NA	NA	NA	NA	NA	NA	NA	NA	NA	NA	NA	NA	NA	-3.93124	-2.18239	-0.195	0.201	NA	NA	-5.07138	NA	-0.664927	0.263091	NA	G protein subunit gamma transducin 2
GNL1	2794	SigPathway	110	0	-1.253	-2.501	1.085	1.5	-0.789	-1.664	-4.474	-0.362	-2.386	-0.983	0.21	0.012	0.28	0.13	0.43	0.096	7.7e-06	0.72	0.017	0.33	2.03528	2.67796	0.227	0.619	2.9686	-2.37905	-4.99942	2.79013	-0.88774	NA	FALSE	G protein nucleolar 1 (putative)
GNRHR	2798	SigPathway	88	0	-0.309	-2.537	-1.531	-1.909	-3.267	1.868	0.212	-4.476	-2.799	1.228	0.76	0.011	0.13	0.056	0.0011	0.062	0.83	7.6e-06	0.0051	0.22	-4.9831	-6.21226	-2.25	-1.97	-1.28379	-0.647089	-4.21624	-3.21131	-1.32948	0.00179098	FALSE	gonadotropin releasing hormone receptor
SFN	2810	SigPathway	132	0	3.928	-1.265	1.878	1.373	-4.635	5.373	-0.829	-5.003	-2.771	4.298	8.6e-05	0.21	0.06	0.17	3.6e-06	7.8e-08	0.41	5.6e-07	0.0056	1.7e-05	4.27784	-1.78202	1.32	1.37	2.22134	2.23349	-2.38277	-2.40434	0.0072326	NA	FALSE	stratifin
GP1BA	2811	SigPathway	56	0	-1.691	-1.872	-0.932	-0.852	1.513	-1.134	-3.56	0.778	0.343	-0.287	0.091	0.061	0.35	0.39	0.13	0.26	0.00037	0.44	0.73	0.77	-6.35642	-2.34646	0.502	0.0212	0.49987	0.498235	-4.21213	-1.96098	-1.11781	0.180726	FALSE	glycoprotein Ib platelet alpha subunit
GPR1	2825	SigPathway	81	0	0.444	0.757	-0.993	-0.71	-0.627	0.696	1.577	-1.855	-3.365	0.94	0.66	0.45	0.32	0.48	0.53	0.49	0.11	0.064	0.00077	0.35	0.556866	-6.6926	-4.55	-5.32	-1.00272	-1.15469	-1.07317	-5.28355	-2.53964	-0.253514	FALSE	G protein-coupled receptor 1
CCR10	2826	SigPathway	90	0	-4.184	-2.028	-0.997	-0.753	0.528	-1.735	-5.521	0.257	-2.683	-1.751	2.9e-05	0.043	0.32	0.45	0.6	0.083	3.4e-08	0.8	0.0073	0.08	-8.55783	0.83728	-0.19	-0.00801	0.969889	-2.04503	-3.18337	0.493523	-0.831024	-0.00425257	FALSE	C-C motif chemokine receptor 10
GPR3	2827	SigPathway	81	0	-2.81	0.534	-0.486	-0.647	0.188	-1.04	-2.224	0.432	-0.961	-3.115	0.0049	0.59	0.63	0.52	0.85	0.3	0.026	0.67	0.34	0.0018	-2.96816	-4.45638	1.03	1.27	-0.127625	0.422555	-4.63854	0.248767	-2.12493	-0.136669	FALSE	G protein-coupled receptor 3
GPR4	2828	SigPathway	41	0	-1.52	-0.684	-0.649	-0.417	-1.033	-0.4	-2.959	1.062	-3.618	-1.63	0.13	0.49	0.52	0.68	0.3	0.69	0.0031	0.29	0.0003	0.1	-5.41268	-1.72909	0.551	0.668	-1.96257	0.91254	-4.42311	-3.14805	-1.76222	-0.117171	FALSE	G protein-coupled receptor 4
XCR1	2829	SigPathway	53	0	-0.969	0.607	-0.699	-0.742	0.227	-1.715	-1.809	-0.514	0.666	0.264	0.33	0.54	0.48	0.46	0.82	0.086	0.07	0.61	0.51	0.79	3.56438	-0.880305	-0.877	-0.671	-1.89015	0.0496758	-3.647	-1.37168	0.0841192	0.0330365	FALSE	X-C motif chemokine receptor 1
GPR6	2830	SigPathway	71	0	0.746	-1.112	0.122	0.142	-0.36	-0.478	-1.375	0.246	0.576	-0.396	0.46	0.27	0.9	0.89	0.72	0.63	0.17	0.81	0.56	0.69	1.34038	-2.87854	-0.821	0.193	2.30657	-0.716631	-4.559	-1.14334	-1.2308	NA	FALSE	G protein-coupled receptor 6
NPBWR1	2831	SigPathway	57	0	-0.38	1.555	1.182	1.196	0.935	3.447	0.382	-0.525	-2.132	2.035	0.7	0.12	0.24	0.23	0.35	0.00057	0.7	0.6	0.033	0.042	0.447436	-0.782543	0.896	1.56	NA	NA	-3.29119	NA	NA	0.410113	FALSE	neuropeptides B and W receptor 1
NPBWR2	2832	SigPathway	71	0	-1.469	-1.977	-0.572	-0.575	-0.85	-0.604	-1.466	-0.465	-0.882	-0.276	0.14	0.048	0.57	0.57	0.4	0.55	0.14	0.64	0.38	0.78	-1.30818	-0.831316	0.934	0.998	-0.0367632	0.475747	-2.17936	0.0553383	NA	NA	FALSE	neuropeptides B and W receptor 2
PRLHR	2834	SigPathway	64	0	0.235	-0.539	0.21	0.228	-0.273	-0.237	0.471	0.116	0.235	-0.83	0.81	0.59	0.83	0.82	0.79	0.81	0.64	0.91	0.81	0.41	-7.54677	-1.19849	-0.0871	-0.215	NA	NA	-4.04454	NA	-1.34315	NA	FALSE	prolactin releasing hormone receptor
GPR12	2835	SigPathway	63	0	-1.037	-0.692	-0.708	-0.877	0.55	-0.153	-1.687	-1.102	-0.418	-1.679	0.3	0.49	0.48	0.38	0.58	0.88	0.092	0.27	0.68	0.093	-1.68141	3.91837	1.04	1.32	-0.036135	-0.392149	-3.47063	-1.05672	NA	NA	FALSE	G protein-coupled receptor 12
UTS2R	2837	SigPathway	66	0	1.198	-1.459	0.56	0.664	-0.074	0.949	-1.791	0.694	0.045	1.427	0.23	0.14	0.58	0.51	0.94	0.34	0.073	0.49	0.96	0.15	0.250686	4.24142	0.152	0.743	NA	NA	-6.63265	NA	NA	0.350137	FALSE	urotensin 2 receptor
GPR15	2838	SigPathway	59	0	-0.715	-1.423	-1.089	-0.984	-0.986	-1.311	-1.765	-1.69	-0.263	0.782	0.47	0.15	0.28	0.33	0.32	0.19	0.078	0.091	0.79	0.43	-1.7119	-4.35829	0.157	-0.123	-0.368996	-0.141393	-4.09835	-3.36271	NA	0.615523	FALSE	G protein-coupled receptor 15
GPR17	2840	SigPathway	66	0	-6.569	-2.898	-4.886	-4.667	-1.958	-5.348	-6.048	-2.492	-3.006	-3.466	5.1e-11	0.0038	1e-06	3.1e-06	0.05	8.9e-08	1.5e-09	0.013	0.0026	0.00053	-4.70316	-4.25659	-1.33	-1.17	0.393129	-0.726356	-3.39035	-1.07432	-2.45744	0.0888303	FALSE	G protein-coupled receptor 17
GPR19	2842	SigPathway	107	0	1.972	1.593	3.46	3.223	1.393	1.671	1.868	1.757	2.097	3.826	0.049	0.11	0.00054	0.0013	0.16	0.095	0.062	0.079	0.036	0.00013	0.408228	8.67331	3.61	3.38	3.38361	1.08732	-0.169861	4.09169	-0.269844	-0.242801	FALSE	G protein-coupled receptor 19
GPR20	2843	SigPathway	53	0	-2.688	-1.906	-2.1	-2.082	-0.71	-0.888	-1.376	-0.886	-0.227	-1.508	0.0072	0.057	0.036	0.037	0.48	0.37	0.17	0.38	0.82	0.13	-13.1473	-0.616244	-1.42	-1.32	-0.657598	-2.05343	-5.60869	0.1344	-1.30361	-0.395244	FALSE	G protein-coupled receptor 20
GPR21	2844	SigPathway	56	0	-2.575	1.367	-1.524	-1.489	-0.036	-0.643	-1.496	-0.027	-0.256	-2.762	0.01	0.17	0.13	0.14	0.97	0.52	0.13	0.98	0.8	0.0057	0.952784	-1.09994	0.939	0.421	-0.713536	-1.05585	-5.93865	-3.2965	1.61323	-0.553594	FALSE	G protein-coupled receptor 21
GPR22	2845	SigPathway	57	0	-4.218	-2.721	-6.149	-6.157	-2.536	-4.324	-4.028	-2.992	-2.716	-4.911	2.5e-05	0.0065	7.8e-10	7.4e-10	0.011	1.5e-05	5.6e-05	0.0028	0.0066	9e-07	0.377482	-2.58664	-10.7	-13.1	-1.18545	-2.14316	-2.60137	-2.28262	-1.33549	-1.80819	FALSE	G protein-coupled receptor 22
LPAR4	2846	SigPathway	39	0	-3.832	-0.974	-3.448	-3.019	NA	NA	-2.99	NA	-1.461	-3.651	0.00013	0.33	0.00057	0.0025	NA	NA	0.0028	NA	0.14	0.00026	-6.14356	-1.3431	-1.06	-0.0201	-1.54466	-1.58744	-1.19594	0.316887	-0.811083	-0.163848	FALSE	lysophosphatidic acid receptor 4
MCHR1	2847	SigPathway	69	0	-1.397	-1.116	0.31	0.454	1.788	-0.363	-3.087	0.989	-2.019	-1.389	0.16	0.26	0.76	0.65	0.074	0.72	0.002	0.32	0.043	0.16	-6.81656	-2.28496	0.287	0.33	-2.09627	1.15278	-4.32217	-2.85881	-1.47933	-1.75079	FALSE	melanin concentrating hormone receptor 1
GPR26	2849	SigPathway	56	0	-1.188	-1.608	-0.405	-0.367	-0.657	-0.109	-1.642	-0.783	-0.585	-0.024	0.23	0.11	0.69	0.71	0.51	0.91	0.1	0.43	0.56	0.98	-5.52416	-2.9674	-0.338	-0.5	NA	NA	-3.52883	NA	-1.75902	NA	FALSE	G protein-coupled receptor 26
GPR27	2850	SigPathway	73	0	-2.851	0.159	-1.974	-1.637	-0.94	-2.172	-3.076	-1.262	-2.126	-2.067	0.0044	0.87	0.048	0.1	0.35	0.03	0.0021	0.21	0.034	0.039	0.622656	-7.30189	-0.118	0.407	-2.57691	-0.0115177	-6.49029	1.35071	NA	0.123035	FALSE	G protein-coupled receptor 27
GPR31	2853	SigPathway	29	0	0.276	1.7	0.448	0.239	NA	NA	0.342	NA	0.993	0.421	0.78	0.089	0.65	0.81	NA	NA	0.73	NA	0.32	0.67	-3.53815	-0.113799	-0.347	-0.26	1.17965	-1.70186	-6.34791	-0.940573	NA	1.32595	FALSE	G protein-coupled receptor 31
GPR32	2854	SigPathway	81	0	-2.281	-1.567	-0.87	-0.839	-0.821	-0.971	-2.672	-0.967	-1.475	-0.212	0.023	0.12	0.38	0.4	0.41	0.33	0.0075	0.33	0.14	0.83	-1.65185	-0.527488	0.962	0.898	0.501006	0.480954	-6.33487	-0.748343	NA	NA	FALSE	G protein-coupled receptor 32
GPR35	2859	SigPathway	129	0	-4.246	-3.301	-1.601	-2.014	-0.442	-1.579	-4.318	1.55	1.899	-0.846	2.2e-05	0.00096	0.11	0.044	0.66	0.11	1.6e-05	0.12	0.058	0.4	-5.34138	-1.50688	1.36	1.31	-0.168897	0.179914	-5.6698	-0.470347	NA	0.0343091	FALSE	G protein-coupled receptor 35
GPR37	2861	SigPathway	59	0	1.507	2.227	1.219	0.972	1.667	2.093	3.649	1.738	2.374	1.149	0.13	0.026	0.22	0.33	0.096	0.036	0.00026	0.082	0.018	0.25	2.18768	0.394712	NA	NA	0.846254	0.839968	1.36876	1.43688	1.48816	0.162744	FALSE	G protein-coupled receptor 37
MLNR	2862	SigPathway	62	0	-0.748	0.986	0.419	0.434	0.667	0.597	-1.284	-0.153	0.558	0.472	0.45	0.32	0.68	0.66	0.5	0.55	0.2	0.88	0.58	0.64	1.86972	-1.39076	-0.423	-0.308	-1.19215	0.0600517	-3.27912	0.149295	-2.1297	-0.267075	FALSE	motilin receptor
GPR39	2863	SigPathway	82	0	1.755	-1.328	2.016	1.528	0.822	2.867	-0.402	1.554	0.79	1.699	0.079	0.18	0.044	0.13	0.41	0.0041	0.69	0.12	0.43	0.089	-3.99928	-1.58543	0.169	-0.438	0.559882	0.606838	-3.81074	-0.605922	0.556888	0.80443	FALSE	G protein-coupled receptor 39
FFAR1	2864	SigPathway	64	0	0.48	1.408	0.224	0.132	-0.872	0.779	1.546	0.23	-0.914	-0.045	0.63	0.16	0.82	0.89	0.38	0.44	0.12	0.82	0.36	0.96	-1.11759	-6.46681	0.111	-0.332	NA	NA	-3.6373	NA	NA	0.0622776	FALSE	free fatty acid receptor 1
FFAR3	2865	SigPathway	51	0	0.894	0.487	0.764	0.839	NA	NA	0.304	NA	-0.508	0.155	0.37	0.63	0.45	0.4	NA	NA	0.76	NA	0.61	0.88	NA	NA	1.63	1.68	NA	NA	NA	NA	NA	0.0731858	FALSE	free fatty acid receptor 3
FFAR2	2867	SigPathway	87	0	1.686	-1.812	1.511	1.479	-0.598	2.806	0.342	-1.461	-0.891	2.473	0.092	0.07	0.13	0.14	0.55	0.005	0.73	0.14	0.37	0.013	-1.60119	-4.60979	4.2	4.44	-2.65194	1.38364	-2.71562	1.03621	NA	3.34269	FALSE	free fatty acid receptor 2
GRK4	2868	SigPathway	70	0	-1.36	-0.426	0.339	0.276	0.764	-0.147	2.097	-0.998	-0.273	-0.674	0.17	0.67	0.73	0.78	0.45	0.88	0.036	0.32	0.78	0.5	-3.4166	-3.04669	-4.75	-4.43	-0.773753	-2.8298	-2.48395	-1.49158	-0.165422	-0.0785349	FALSE	G protein-coupled receptor kinase 4
GRK5	2869	SigPathway	86	0	-3.007	0.794	-2.486	-2.425	-0.727	-1.406	-3.223	-2.349	-3.595	-2.295	0.0026	0.43	0.013	0.015	0.47	0.16	0.0013	0.019	0.00032	0.022	-2.81469	1.03128	-1.58	-2.21	0.371568	-1.26925	-4.60037	-2.76263	-1.1131	-0.160546	FALSE	G protein-coupled receptor kinase 5
GRK6	2870	SigPathway	73	0	2.229	0.395	4.475	4.682	1.627	0.483	0.655	0.797	0.474	4.079	0.026	0.69	7.7e-06	2.8e-06	0.1	0.63	0.51	0.43	0.64	4.5e-05	5.65734	-1.90938	4.34	5.12	4.38696	1.12644	-5.62773	1.97309	-0.326229	2.07127	FALSE	G protein-coupled receptor kinase 6
MKNK2	2872	SigPathway	70	0	4.274	-0.811	3.703	3.446	-0.199	3.123	2.072	-0.32	0.896	4.157	1.9e-05	0.42	0.00021	0.00057	0.84	0.0018	0.038	0.75	0.37	3.2e-05	3.12299	-1.15749	1.65	1.57	2.028	0.922061	-1.9147	0.99949	-0.789536	1.22718	FALSE	MAP kinase interacting serine/threonine kinase 2
GPS1	2873	SigPathway	116	0	1.021	-1.528	1.844	2.224	-1.468	-1.974	-1.601	4.138	-0.217	-0.97	0.31	0.13	0.065	0.026	0.14	0.048	0.11	3.5e-05	0.83	0.33	-0.405348	-1.5618	1.25	1.41	0.598101	-0.305106	0.808898	0.681546	-0.766457	0.372254	FALSE	G protein pathway suppressor 1
GPS2	2874	TFcoFac	60	0	2.212	-3.294	1.757	1.696	0.344	0.994	-2.578	-0.53	-1.895	1.033	0.027	0.00099	0.079	0.09	0.73	0.32	0.0099	0.6	0.058	0.3	-3.58788	0.298072	1.65	0.929	1.4748	0.0642107	-0.0816995	-1.04575	NA	-0.128055	FALSE	G protein pathway suppressor 2
GPX1	2876	SigPathway	110	0	2.695	-3.101	3.769	4.13	-2.308	1.201	-2.743	2.696	-2.41	1.196	0.007	0.0019	0.00016	3.6e-05	0.021	0.23	0.0061	0.007	0.016	0.23	7.34012	-0.848519	3.68	3.9	-0.512662	2.52924	3.58974	3.85953	1.63042	0.298602	FALSE	glutathione peroxidase 1
GRB2	2885	SigPathway	62	0	2.096	-0.701	1.736	1.536	-1.424	2.216	1.272	-0.895	-0.522	1.335	0.036	0.48	0.083	0.12	0.15	0.027	0.2	0.37	0.6	0.18	4.70812	3.55032	4.37	5.01	0.972822	3.20401	4.445	0.0914497	1.80493	0.646581	FALSE	growth factor receptor bound protein 2
GRB7	2886	SigPathway	100	0	2.623	-1.07	3.553	3.581	1.733	3.459	-1.096	1.347	1.568	4.428	0.0087	0.28	0.00038	0.00034	0.083	0.00054	0.27	0.18	0.12	9.5e-06	8.97525	1.26392	3.44	3.47	-1.83552	1.86415	-1.89006	-1.06289	0.124661	1.86553	FALSE	growth factor receptor bound protein 7
GRB10	2887	SigPathway	92	0	-3.137	1.142	-1.499	-1.444	0.498	-1.527	-1.726	0.717	-1.543	-2.019	0.0017	0.25	0.13	0.15	0.62	0.13	0.084	0.47	0.12	0.043	-2.0118	2.68797	-0.887	-1.07	2.27754	-1.68007	3.43068	4.63336	0.944855	-1.77096	FALSE	growth factor receptor bound protein 10
GRB14	2888	SigPathway	52	0	-0.201	2.859	-1.133	-1.117	1.25	-0.955	1.134	3.387	2.042	-3.886	0.84	0.0043	0.26	0.26	0.21	0.34	0.26	0.00071	0.041	0.0001	-3.21212	3.01186	-0.301	-0.24	0.972508	0.562135	1.67976	0.951625	0.0983482	-0.136257	FALSE	growth factor receptor bound protein 14
RAPGEF1	2889	SigPathway	73	0	-1.327	-0.792	-1.51	-1.587	-2.363	-1.302	-2.464	-0.848	-1.351	-0.723	0.18	0.43	0.13	0.11	0.018	0.19	0.014	0.4	0.18	0.47	-1.84775	1.03293	-2.34	2.48	0.769169	0.568349	-3.52427	-1.83975	0.909652	0.734528	FALSE	Rap guanine nucleotide exchange factor 1
GRIA1	2890	SigPathway	89	0	-2.931	-2.321	-2.603	-2.509	-0.771	-2.747	-2.526	-0.857	-0.605	-2.853	0.0034	0.02	0.0092	0.012	0.44	0.006	0.012	0.39	0.55	0.0043	-2.07927	-2.49264	-1.9	-1.49	1.25235	-0.878554	-3.14341	-1.36668	-1.41664	-2.01119	FALSE	glutamate ionotropic receptor AMPA type subunit 1
GRIA2	2891	SigPathway	59	0	-5.079	-2.917	-5.948	-5.907	-1.817	-4.427	-4.151	-3.026	-1.683	-5.901	3.8e-07	0.0035	2.7e-09	3.5e-09	0.069	9.6e-06	3.3e-05	0.0025	0.092	3.6e-09	-7.47049	-1.75073	-5.5	-3.02	-1.79061	-4.74733	-4.00225	-2.39077	-0.73875	-2.84495	FALSE	glutamate ionotropic receptor AMPA type subunit 2
GRIA3	2892	SigPathway	66	0	-3.501	-1.785	-3.38	-3.743	-2.213	-2.546	-1.515	-1.208	-1.765	-2.076	0.00046	0.074	0.00072	0.00018	0.027	0.011	0.13	0.23	0.077	0.038	-8.17674	-1.55997	-11.2	-12.6	-2.05758	-1.45755	-5.119	-3.41623	-3.35529	-0.264998	FALSE	glutamate ionotropic receptor AMPA type subunit 3
GRIA4	2893	SigPathway	84	0	-3.484	-3.918	-3.827	-4.09	-0.566	-4.137	-4.177	-1.118	-1.376	-4.803	0.00049	8.9e-05	0.00013	4.3e-05	0.57	3.5e-05	3e-05	0.26	0.17	1.6e-06	-3.71495	-2.55823	-3.85	-4.37	-0.900428	-0.0418509	-4.24274	-2.45736	-0.129645	-0.235263	FALSE	glutamate ionotropic receptor AMPA type subunit 4
GRID2	2895	SigPathway	70	0	-0.98	0.771	-0.383	-0.376	0.195	-0.44	-0.998	-0.278	0.293	-0.671	0.33	0.44	0.7	0.71	0.85	0.66	0.32	0.78	0.77	0.5	-8.43654	-1.93025	-2.15	-2.65	-1.90718	-0.0794487	-5.62496	-2.14444	-2.26942	-0.499716	FALSE	glutamate ionotropic receptor delta type subunit 2
GRN	2896	SigPathway	77	0	1.158	-2.853	3.234	3.476	-2.299	2.013	-2.387	-0.608	-0.779	4.624	0.25	0.0043	0.0012	0.00051	0.022	0.044	0.017	0.54	0.44	3.8e-06	6.24105	-3.12382	1.67	1.62	-2.07334	1.44199	-0.984106	-4.14179	1.2205	1.52187	FALSE	granulin precursor
GRIK1	2897	SigPathway	62	0	-0.796	-0.37	-0.822	-0.884	-1.017	-1.27	-0.66	-0.751	-0.484	-1.084	0.43	0.71	0.41	0.38	0.31	0.2	0.51	0.45	0.63	0.28	0.232188	-3.7234	-3.95	-3.47	-1.53111	-0.924857	-4.52166	-1.78019	0.397201	-1.65643	FALSE	glutamate ionotropic receptor kainate type subunit 1
GRIK2	2898	SigPathway	63	0	-5.86	-1.026	-7.371	-6.958	-3.793	-5.077	-2.676	-3.39	-2.416	-6.308	4.6e-09	0.31	1.7e-13	3.5e-12	0.00015	3.8e-07	0.0075	0.0007	0.016	2.8e-10	-7.59308	-2.45518	-6.11	-6.01	-1.45051	-1.45396	-3.90033	-0.715777	-0.0064758	-0.402583	FALSE	glutamate ionotropic receptor kainate type subunit 2
GRIK3	2899	SigPathway	63	0	-3.635	-2.157	-3.64	-3.496	-1.167	-2.755	-3.74	-1.252	-1.983	-3.527	0.00028	0.031	0.00027	0.00047	0.24	0.0059	0.00018	0.21	0.047	0.00042	-5.31762	-1.23134	0.108	0.734	0.694604	0.155241	-4.29828	-1.64506	-1.10877	-0.0753309	FALSE	glutamate ionotropic receptor kainate type subunit 3
GRIK4	2900	SigPathway	68	0	-2.806	-1.894	-2.359	-2.379	-1.051	-1.74	-2.524	-1.322	-0.579	-2.233	0.005	0.058	0.018	0.017	0.29	0.082	0.012	0.19	0.56	0.026	-1.68567	-1.07113	-0.388	-0.0808	-1.36671	0.0843789	-2.96557	-1.02006	-2.57942	-0.47889	FALSE	glutamate ionotropic receptor kainate type subunit 4
GRIK5	2901	SigPathway	81	0	-5.655	-2.38	-6.341	-6.176	-1.237	-6.25	-5.743	-3.619	-3.849	-5.206	1.6e-08	0.017	2.3e-10	6.6e-10	0.22	4.1e-10	9.3e-09	0.0003	0.00012	1.9e-07	-9.85002	-4.06835	-1.62	-1.66	-1.24398	-0.578266	-7.21907	-3.03745	-1.89645	-1.66287	FALSE	glutamate ionotropic receptor kainate type subunit 5
GRIN1	2902	SigPathway	97	0	-1.808	-0.898	-0.18	0.071	2.455	-1.412	-4.783	0.609	-2.762	-0.897	0.071	0.37	0.86	0.94	0.014	0.16	1.7e-06	0.54	0.0058	0.37	-1.48711	-5.97711	0.625	0.953	-1.12559	0.756889	-6.8116	-3.18278	-1.77559	0.288798	FALSE	glutamate ionotropic receptor NMDA type subunit 1
GRIN2A	2903	SigPathway	106	0	-5.326	-2.996	-4.555	-4.227	-0.253	-3.613	-4.362	-2.276	-2.577	-2.311	1e-07	0.0027	5.2e-06	2.4e-05	0.8	0.0003	1.3e-05	0.023	0.01	0.021	-6.22269	-4.27409	-1.99	-0.907	-2.00394	-0.968722	-4.56448	-3.07614	-1.58819	-1.36695	FALSE	glutamate ionotropic receptor NMDA type subunit 2A
GRIN2B	2904	SigPathway	67	0	-1.679	-2.598	-0.906	-0.825	-1.224	-1.026	-2.092	-0.772	-1.24	-1.359	0.093	0.0094	0.37	0.41	0.22	0.3	0.036	0.44	0.22	0.17	-1.66904	-2.65995	0.867	1.63	-3.16727	-0.567772	-4.8354	-1.62472	-1.00002	NA	FALSE	glutamate ionotropic receptor NMDA type subunit 2B
GRIN2C	2905	SigPathway	124	0	-1.951	0.776	3.574	3.692	2.385	-0.542	-2.73	-0.36	-1.567	4.922	0.051	0.44	0.00035	0.00022	0.017	0.59	0.0063	0.72	0.12	8.5e-07	-6.88157	-2.33667	1.52	2.11	2.06885	-0.476157	-4.07461	2.0849	-1.37961	1.3413	FALSE	glutamate ionotropic receptor NMDA type subunit 2C
GRIN2D	2906	SigPathway	79	0	0.056	-1.933	1.757	1.986	-2.521	2.329	-2.515	-1.442	-1.931	2.372	0.96	0.053	0.079	0.047	0.012	0.02	0.012	0.15	0.053	0.018	0.370506	-3.1983	2.54	3.24	-0.225653	-0.634315	-3.98962	-0.954017	-1.08665	5.95081	FALSE	glutamate ionotropic receptor NMDA type subunit 2D
NR3C1	2908	TF	111	0	4.23	3.782	0.853	0.551	0.175	2.923	7.26	-1.6	1.849	1.458	2.3e-05	0.00016	0.39	0.58	0.86	0.0035	3.9e-13	0.11	0.064	0.14	2.15917	3.68468	-0.964	-1.31	-1.68863	2.93421	4.14519	-4.60189	-1.23239	0.689991	FALSE	nuclear receptor subfamily 3 group C member 1
GRM1	2911	SigPathway	72	0	-0.494	-1.6	-0.892	-1.021	0.12	-0.378	-0.646	0.298	0.383	-1.171	0.62	0.11	0.37	0.31	0.9	0.71	0.52	0.77	0.7	0.24	NA	-2.16259	0.388	1.03	-1.3754	-0.857939	-5.93379	-1.58312	-1.99942	NA	FALSE	glutamate metabotropic receptor 1
GRM2	2912	SigPathway	90	0	-1.603	1.554	0.678	0.449	1.521	0.024	-1.147	1.305	0.845	0.97	0.11	0.12	0.5	0.65	0.13	0.98	0.25	0.19	0.4	0.33	-8.89683	-2.06642	-0.628	0.421	-0.335018	-0.0620482	-7.0829	0.79926	-2.16885	-0.000404181	FALSE	glutamate metabotropic receptor 2
GRM3	2913	SigPathway	59	0	-1.284	-0.709	-0.885	-0.825	-1.104	-0.882	-1.495	-0.879	-2.456	-0.726	0.2	0.48	0.38	0.41	0.27	0.38	0.13	0.38	0.014	0.47	0.063501	-0.749055	-1.19	-0.449	-0.394306	-0.0177046	-2.78991	-1.66708	-1.62564	NA	FALSE	glutamate metabotropic receptor 3
GRM4	2914	SigPathway	90	0	-2.592	1.039	0.871	1.156	2.153	-1.525	-2.905	1.91	-1.35	-1.869	0.0096	0.3	0.38	0.25	0.031	0.13	0.0037	0.056	0.18	0.062	-3.13932	-2.0269	0.618	1.2	0.965666	-0.910202	-6.02207	-1.36646	-1.93067	0.3664	FALSE	glutamate metabotropic receptor 4
GRM5	2915	SigPathway	75	0	-0.746	1.411	-0.384	-0.386	0.897	1.011	-0.765	0.841	-0.899	-1.037	0.46	0.16	0.7	0.7	0.37	0.31	0.44	0.4	0.37	0.3	-9.93341	3.78102	-0.179	0.512	2.8342	1.38079	-4.59352	-1.30665	-0.841108	-0.026746	FALSE	glutamate metabotropic receptor 5
GRM6	2916	SigPathway	74	0	-2.41	-1.795	-2.317	-2.279	-1.087	-2.106	-2.225	-1.659	-0.104	-1.421	0.016	0.073	0.021	0.023	0.28	0.035	0.026	0.097	0.92	0.16	-2.20027	0.539694	0.591	1.03	-2.12539	0.528375	-2.79753	-3.12124	-1.71394	NA	FALSE	glutamate metabotropic receptor 6
GRM7	2917	SigPathway	64	0	-5.91	-2.08	-6.221	-5.961	-1.918	-5.186	-5.385	-3.186	-2.328	-4.701	3.4e-09	0.038	4.9e-10	2.5e-09	0.055	2.1e-07	7.2e-08	0.0014	0.02	2.6e-06	-0.781335	NA	-4.94	-1.6	NA	NA	NA	NA	-2.53594	-1.2437	FALSE	glutamate metabotropic receptor 7
GRM8	2918	SigPathway	74	0	-2.134	-1.91	-1.16	-1.319	1.248	-2.196	-2.17	1.05	-0.965	-1.17	0.033	0.056	0.25	0.19	0.21	0.028	0.03	0.29	0.33	0.24	-4.20383	-2.22235	2.46	1.94	2.82907	0.43694	-3.59585	-1.14215	NA	0.553053	FALSE	glutamate metabotropic receptor 8
CXCL2	2920	SigPathway	82	0	0.928	1.572	0.896	0.284	-0.572	2.82	0.447	2.251	-0.552	-2.818	0.35	0.12	0.37	0.78	0.57	0.0048	0.65	0.024	0.58	0.0048	1.56915	-2.78368	1.47	1.6	-0.0987741	2.46237	-6.21432	2.90505	0.601277	-0.149105	FALSE	C-X-C motif chemokine ligand 2
CXCL3	2921	SigPathway	92	0	2.247	-0.338	1.723	1.463	-0.434	4.068	2.208	2.299	1.216	-1.887	0.025	0.74	0.085	0.14	0.66	4.7e-05	0.027	0.022	0.22	0.059	2.63811	1.57301	1.91	2.53	2.0579	3.19603	1.26958	3.36192	0.250964	-0.959205	FALSE	C-X-C motif chemokine ligand 3
PDIA3	2923	SigPathway	110	0	2.082	3.874	3.978	3.64	-0.6	3.294	4.809	4.355	1.849	-1.126	0.037	0.00011	7e-05	0.00027	0.55	0.00099	1.5e-06	1.3e-05	0.065	0.26	3.55146	1.99256	NA	NA	-0.103392	2.39562	8.53509	3.22136	0.0249427	-0.0260468	FALSE	protein disulfide isomerase family A member 3
GRPR	2925	SigPathway	52	0	-1.74	-0.715	-1.734	-1.904	-0.222	-2.243	-1.388	0.794	0.605	-1.761	0.082	0.47	0.083	0.057	0.82	0.025	0.17	0.43	0.54	0.078	-11.4645	-7.38501	-2.32	-1.87	-1.34681	-0.786129	-5.82783	0.865168	-1.18547	-0.397	FALSE	gastrin releasing peptide receptor
GSC2	2928	TF	100	0	-0.503	0.683	0.107	0.119	-0.623	-0.28	-0.736	0.449	-1.043	0.185	0.61	0.49	0.91	0.91	0.53	0.78	0.46	0.65	0.3	0.85	-1.86372	-1.94427	-0.235	0.235	0.124922	-1.0009	-3.26756	-0.0054235	-2.30551	NA	FALSE	goosecoid homeobox 2
GSK3A	2931	SigPathway	82	0	1.943	1.435	0.971	1.137	-1.163	-0.304	-0.867	0.812	-0.352	-1.287	0.052	0.15	0.33	0.26	0.24	0.76	0.39	0.42	0.72	0.2	4.61201	-2.7187	2.82	3.09	-1.47449	0.606525	-7.13892	-3.55663	0.434555	0.165575	FALSE	glycogen synthase kinase 3 alpha
GSK3B	2932	SigPathway	54	0	1.508	4.111	1.328	1.092	0.865	0.812	4.315	-0.852	1.606	1.241	0.13	3.9e-05	0.18	0.27	0.39	0.42	1.6e-05	0.39	0.11	0.21	2.84722	-6.0832	6.54	7.16	2.96031	2.51156	8.1455	6.93483	2.1271	2.46119	FALSE	glycogen synthase kinase 3 beta
GSN	2934	SigPathway	109	0	-6.012	-5.018	-2.989	-2.873	1.147	-6.046	-6.329	-2.594	-2.452	-0.682	1.8e-09	5.2e-07	0.0028	0.0041	0.25	1.5e-09	2.5e-10	0.0095	0.014	0.5	-3.98853	-6.82289	-5.61	-5.69	-3.35214	-3.28861	4.82582	-4.12458	-0.744085	-6.72897	FALSE	gelsolin
GSPT1	2935	SigPathway	113	0	5.396	5.242	2.214	1.913	0.785	5.115	6.505	2.077	1.641	1.073	6.8e-08	1.6e-07	0.027	0.056	0.43	3.1e-07	7.8e-11	0.038	0.1	0.28	4.7937	4.65769	2.13	2.01	1.66946	3.1958	3.74459	4.25129	-0.38034	-0.197283	FALSE	G1 to S phase transition 1
GTF2A1	2957	TFcoFac	247	0	0.132	6.809	1.297	0.666	1.849	2.085	7.733	1.952	6.034	1.138	0.9	9.8e-12	0.19	0.51	0.064	0.037	1.1e-14	0.051	1.6e-09	0.25	-2.9068	3.50826	2.7	2.55	0.565053	0.598976	4.65472	-2.02722	0.0310764	0.133609	FALSE	general transcription factor IIA subunit 1
GTF2A2	2958	TFcoFac	123	0	5.702	0.869	3.695	3.32	1.165	5.658	6.276	2.174	1.496	0.883	1.2e-08	0.38	0.00022	0.0009	0.24	1.5e-08	3.5e-10	0.03	0.13	0.38	3.45704	2.89591	2.02	2.12	-1.45543	2.33405	2.8489	-0.530667	-0.924473	0.0315202	FALSE	general transcription factor IIA subunit 2
GTF2E1	2960	SigPathway	104	0	2.695	2.871	1.828	1.752	2.848	1.579	3.023	0.202	1.742	1.86	0.007	0.0041	0.068	0.08	0.0044	0.11	0.0025	0.84	0.082	0.063	4.32537	3.30944	5.34	5.8	1.88822	0.828661	5.56614	4.66702	1.96414	1.83668	FALSE	general transcription factor IIE subunit 1
GTF2E2	2961	SigPathway	138	0	3.707	0.931	2.555	2.84	-1.401	1.473	3.174	-0.963	0.664	2.307	0.00021	0.35	0.011	0.0045	0.16	0.14	0.0015	0.34	0.51	0.021	5.64725	1.82412	3.19	3.08	-0.720726	-0.852468	7.96918	0.632524	1.2751	0.00476745	FALSE	general transcription factor IIE subunit 2
GTF2F1	2962	TFcoFac	103	0	1.206	-2.782	0.883	0.937	0.507	-1.164	-1.152	0.834	0.325	-1.088	0.23	0.0054	0.38	0.35	0.61	0.24	0.25	0.4	0.75	0.28	0.240943	-4.23644	-0.232	-0.242	-2.00322	-2.40469	-2.21863	-1.04148	0.684249	-0.111893	FALSE	general transcription factor IIF subunit 1
GTF2H2	2966	TF	114	0	0.634	0.888	0.247	0.146	-1.053	0.601	2.007	0.76	0.707	-0.169	0.53	0.37	0.8	0.88	0.29	0.55	0.045	0.45	0.48	0.87	1.92806	NA	NA	NA	NA	NA	NA	NA	NA	0.0256646	FALSE	general transcription factor IIH subunit 2
GTF2H3	2967	TF	147	0	4.46	7.864	3.896	3.918	2.261	6.225	8	3.121	3.217	1.622	8.2e-06	3.7e-15	9.8e-05	8.9e-05	0.024	4.8e-10	1.2e-15	0.0018	0.0013	0.1	1.36181	1.94515	2.02	2.06	1.64696	-0.612208	4.78464	4.31458	1.10298	0.0817432	FALSE	general transcription factor IIH subunit 3
GTF2H4	2968	TF	105	0	2.037	1.77	3.357	3.318	1.969	1.645	1.721	2.914	0.563	2.245	0.042	0.077	0.00079	0.00091	0.049	0.1	0.085	0.0036	0.57	0.025	-5.63429	0.976552	4.05	4.1	0.780609	1.46503	4.46236	4.21566	NA	0.344447	FALSE	general transcription factor IIH subunit 4
GTF2I	2969	TF	77	0	-1.548	1.467	-0.445	-0.623	1.17	0.471	1.919	-0.025	1.809	1.71	0.12	0.14	0.66	0.53	0.24	0.64	0.055	0.98	0.07	0.087	2.49098	0.118215	0.434	1.43	-0.813887	0.642072	1.00396	-2.35703	NA	1.07903	FALSE	general transcription factor IIi
GUCY1A2	2977	SigPathway	38	0	-3.265	-0.789	-4.108	-3.982	NA	NA	-1.852	NA	NA	-3.693	0.0011	0.43	4e-05	6.8e-05	NA	NA	0.064	NA	NA	0.00022	-3.80768	1.52047	-7.18	-8.1	-1.96454	-1.95787	-3.71043	-1.3903	-0.408441	-3.86654	FALSE	guanylate cyclase 1 soluble subunit alpha 2
GUCA1A	2978	SigPathway	55	0	-0.851	0.598	0.742	0.661	0.523	-0.285	-0.672	1.813	-0.96	-1.976	0.39	0.55	0.46	0.51	0.6	0.78	0.5	0.07	0.34	0.048	-8.63817	1.7837	0.631	0.94	-2.19742	-0.795076	-5.82317	-3.06869	-1.55312	NA	FALSE	guanylate cyclase activator 1A
GUCA1B	2979	SigPathway	76	0	-1.498	1.168	0.228	-0.108	0.644	-1.205	-1.673	1.165	0.545	-1.068	0.13	0.24	0.82	0.91	0.52	0.23	0.094	0.24	0.59	0.29	-1.4543	2.16812	-1.07	-0.891	1.80222	0.48067	-6.74521	-2.20141	0.284166	-0.178176	FALSE	guanylate cyclase activator 1B
GUCY1A1	2982	SigPathway	60	0	-11.13	1.493	-11.991	-11.243	-4.486	-9.855	-2.415	-2.078	-2.145	-7.619	9e-29	0.14	4e-33	2.5e-29	7.2e-06	6.5e-23	0.016	0.038	0.032	2.6e-14	-6.21341	2.20754	-4.43	-5.08	-1.92087	-5.04693	-3.12311	-0.481925	-0.486466	-1.26912	FALSE	guanylate cyclase 1 soluble subunit alpha 1
GUCY1B1	2983	SigPathway	49	0	-3.102	0.311	-6.214	-5.875	-1.202	-7.275	-1.809	-1.713	-1.87	-4.599	0.0019	0.76	5.2e-10	4.2e-09	0.23	3.5e-13	0.07	0.087	0.061	4.2e-06	-2.28784	4.54696	-2.25	-2.81	1.56831	-4.07028	-2.89151	1.12262	-0.125087	-0.923301	FALSE	guanylate cyclase 1 soluble subunit beta 1
GUCY2C	2984	SigPathway	77	0	-1.186	-2.229	-0.949	-1.094	-0.168	0.543	-2.551	-1.259	-1.161	1.845	0.24	0.026	0.34	0.27	0.87	0.59	0.011	0.21	0.25	0.065	-3.25289	0.506763	0.174	-0.0166	-0.740075	1.36326	-4.89864	-2.00066	-0.728382	-0.054639	FALSE	guanylate cyclase 2C
GUCY2F	2986	SigPathway	60	0	-0.402	-1.355	0.159	0.115	1.26	0.333	-1.475	0.982	0.101	-0.201	0.69	0.18	0.87	0.91	0.21	0.74	0.14	0.33	0.92	0.84	-2.6749	-3.83504	-2.63	-2.93	1.67464	-0.147999	-3.69863	-0.853988	-1.19983	NA	FALSE	guanylate cyclase 2F, retinal
GUCY2D	3000	SigPathway	66	0	0.804	-2.17	0.205	0.448	-1.288	0.791	-2.336	-1.448	-2.686	1.121	0.42	0.03	0.84	0.65	0.2	0.43	0.02	0.15	0.0072	0.26	-1.86849	-0.879513	-0.375	0.328	0.173406	-0.022594	-7.69944	-3.85186	-1.97554	NA	FALSE	guanylate cyclase 2D, retinal
GZMB	3002	SigPathway	34	0	2.85	0.488	2.473	2.837	NA	NA	0.742	NA	-0.848	1.675	0.0044	0.63	0.013	0.0046	NA	NA	0.46	NA	0.4	0.094	5.50262	3.21436	3.71	4.29	3.56594	2.3248	3.2744	3.20296	0.979769	0.803852	NA	granzyme B
HIST1H1C	3006	SigPathway	86	0	2.438	0.583	4.472	4.531	1.464	4.116	0.92	2.553	-0.676	4.669	0.015	0.56	7.7e-06	5.9e-06	0.14	3.9e-05	0.36	0.011	0.5	3e-06	6.3197	2.50748	5.75	6.17	2.8323	4.01627	6.37048	3.89237	NA	7.95676	FALSE	histone cluster 1 H1 family member c
HIST1H1D	3007	SigPathway	68	0	3.007	0.781	2.734	2.687	0.598	1.523	0.667	0.866	-1.726	3.902	0.0026	0.43	0.0063	0.0072	0.55	0.13	0.51	0.39	0.084	9.6e-05	6.86272	2.27175	4.39	5.15	2.33082	0.868764	-1.12244	-0.674463	NA	4.76329	FALSE	histone cluster 1 H1 family member d
HIST1H1E	3008	SigPathway	75	0	3.003	0.879	3.192	3.184	0.511	1.53	1.35	1.431	0.225	2.834	0.0027	0.38	0.0014	0.0015	0.61	0.13	0.18	0.15	0.82	0.0046	7.68994	-0.638533	3.09	4.13	1.66309	-0.81213	-1.25602	0.267649	NA	7.85063	FALSE	histone cluster 1 H1 family member e
H2AFX	3014	SigPathway	59	0	3.783	2.447	6.993	7.155	2.444	3.564	0.721	4.732	-0.453	3.556	0.00015	0.014	2.7e-12	8.4e-13	0.015	0.00037	0.47	2.2e-06	0.65	0.00038	5.81885	7.14068	5.69	6.38	3.04025	2.28783	-5.20961	5.72215	1.04676	2.12921	TRUE	H2A histone family member X
H3F3A	3020	SigPathway	67	0	1.232	-1.197	0.419	0.138	2.568	-0.403	0.472	2.11	2.421	0.328	0.22	0.23	0.68	0.89	0.01	0.69	0.64	0.035	0.015	0.74	4.57639	-1.98793	NA	NA	1.31223	0.736926	-5.61527	-0.3532	NA	1.93427	FALSE	H3 histone family member 3A
HBZ	3050	SigPathway	156	0	-0.871	-1.901	0.273	0.2	-0.37	0.388	-1.65	-1.013	-0.13	-0.765	0.38	0.057	0.79	0.84	0.71	0.7	0.099	0.31	0.9	0.44	-6.62979	-5.87219	-1.01	-0.917	0.0234965	-0.792583	-5.52479	-3.19353	-2.72942	NA	FALSE	hemoglobin subunit zeta
HCFC1	3054	TF	190	0	-1.704	1.752	4.516	4.73	3.202	-0.974	-3.269	3.046	1.448	3.086	0.088	0.08	6.3e-06	2.2e-06	0.0014	0.33	0.0011	0.0023	0.15	0.002	3.5611	0.578503	4.28	4.53	-2.11498	0.631806	-6.83719	-1.96022	1.80266	1.98355	FALSE	host cell factor C1
HCLS1	3059	SigPathway	116	0	0.257	0.787	0.821	1.807	-0.491	0.97	-3.214	0.883	1.759	5.68	0.8	0.43	0.41	0.071	0.62	0.33	0.0013	0.38	0.079	1.3e-08	4.06316	3.36461	1.09	1.52	0.579977	1.23584	2.47164	1.9119	1.00999	1.72884	FALSE	hematopoietic cell-specific Lyn substrate 1
HCRT	3060	SigPathway	80	0	-1.631	-1.072	-0.621	-0.571	1.043	-1.41	-1.174	0.096	-0.581	-0.556	0.1	0.28	0.53	0.57	0.3	0.16	0.24	0.92	0.56	0.58	2.58001	-0.99469	-1.33	-0.38	-2.68738	-0.176786	-5.55689	-3.71794	-1.85061	NA	FALSE	hypocretin neuropeptide precursor
HCRTR1	3061	SigPathway	53	0	-0.881	-1.284	-0.273	-0.238	-0.457	-0.066	-1.736	-1.13	-0.354	-0.044	0.38	0.2	0.78	0.81	0.65	0.95	0.083	0.26	0.72	0.96	5.12932	-2.78045	-0.865	-0.421	2.19997	-0.512053	-6.14447	-1.01793	-1.45558	-0.379716	FALSE	hypocretin receptor 1
HCRTR2	3062	SigPathway	67	0	0.607	0.461	-0.422	-0.341	0.177	-0.739	-1.139	0.506	-0.187	-0.494	0.54	0.64	0.67	0.73	0.86	0.46	0.25	0.61	0.85	0.62	-0.158878	-1.98068	-0.452	-0.552	-1.28344	0.875243	-3.51951	-2.30391	-0.94148	NA	FALSE	hypocretin receptor 2
HTT	3064	SigPathway	116	0	-2.283	-2.318	0.73	0.77	-0.992	-0.726	-2.543	-1.267	0.621	0.315	0.022	0.02	0.47	0.44	0.32	0.47	0.011	0.21	0.53	0.75	-2.37459	-1.50649	-0.61	-0.506	0.834587	-1.7991	-0.746775	1.95766	1.34239	0.308048	FALSE	huntingtin
HDAC1	3065	TF	173	0	1.753	-0.256	1.4	0.717	-1.835	3.743	3.712	-2.975	0.778	3.655	0.08	0.8	0.16	0.47	0.066	0.00018	0.00021	0.0029	0.44	0.00026	3.12556	1.20847	4.72	3.64	1.86829	0.709522	6.22058	4.16642	0.857681	1.21613	FALSE	histone deacetylase 1
HDAC2	3066	SigPathway	243	0	3.64	7.062	2.424	2.366	2.85	1.774	7.984	1.853	2.731	-2.748	0.00027	1.6e-12	0.015	0.018	0.0044	0.076	1.4e-15	0.064	0.0063	0.006	4.8349	3.74812	1.34	1.36	0.703271	0.740569	5.41023	2.53094	1.15513	-0.0619735	FALSE	histone deacetylase 2
HDGF	3068	TFcoFac	71	0	3.875	2.404	5.78	5.671	1.525	5.904	3.714	4.508	-0.1	2.78	0.00011	0.016	7.5e-09	1.4e-08	0.13	3.6e-09	0.0002	6.6e-06	0.92	0.0054	4.97991	4.4759	5.75	5.84	1.59005	3.15365	1.00235	7.45298	0.610182	1.37238	FALSE	heparin binding growth factor
HELLS	3070	SigPathway	163	0	2.246	3.458	1.992	1.463	3.518	5.088	5.038	2.894	2.218	2.558	0.025	0.00054	0.046	0.14	0.00043	3.6e-07	4.7e-07	0.0038	0.027	0.011	9.25013	6.90346	8.02	9.04	4.59902	4.04678	11.7707	10.6392	1.73701	2.38105	TRUE	helicase, lymphoid specific
HGF	3082	SigPathway	55	0	-2.633	-1.676	-2.836	-2.615	-1.345	-3.225	-2.524	-2.369	-0.722	-0.964	0.0085	0.094	0.0046	0.0089	0.18	0.0013	0.012	0.018	0.47	0.33	-2.62062	0.829685	-5.81	-6.94	-3.47164	-3.32875	-4.21802	-2.42668	0.325493	-3.36216	FALSE	hepatocyte growth factor
NRG1	3084	TFcoFac	66	0	-2.185	1.418	-1.222	-1.085	-1.849	-0.978	-0.63	-1.8	-4.185	-2.673	0.029	0.16	0.22	0.28	0.064	0.33	0.53	0.072	2.9e-05	0.0075	-1.69147	3.81346	-2.07	-2.96	2.27005	-1.97156	-4.73981	-4.12905	-2.13427	-0.00762838	FALSE	neuregulin 1
HHEX	3087	TF	142	0	0.611	1.128	0.361	0.709	-0.742	-0.538	-0.945	0.75	1.416	1.014	0.54	0.26	0.72	0.48	0.46	0.59	0.34	0.45	0.16	0.31	-6.78681	4.98745	0.379	0.566	-1.61636	-1.96186	2.13802	1.62959	0.473709	0.473307	FALSE	hematopoietically expressed homeobox
HIC1	3090	TF	71	0	-6.289	-2.029	-4.612	-5.755	-2.202	-6.173	-5.365	-1.282	-3.73	-4.876	3.2e-10	0.042	4e-06	8.7e-09	0.028	6.7e-10	8.1e-08	0.2	0.00019	1.1e-06	-8.13153	-1.16111	-3.22	-2.07	-1.22269	0.272909	-5.2625	-2.82174	-1.81026	-4.85105	FALSE	HIC ZBTB transcriptional repressor 1
HIF1A	3091	TF	101	0	1.048	1.229	0.731	0.252	-0.616	3.097	2.971	0.339	0.711	-1.773	0.29	0.22	0.46	0.8	0.54	0.002	0.003	0.73	0.48	0.076	3.92633	2.55104	1.29	0.729	-0.446365	3.70909	4.73146	1.11242	0.466896	-0.0399686	FALSE	hypoxia inducible factor 1 alpha subunit
HIP1	3092	SigPathway	76	0	-2.932	1.93	-3.559	-3.786	0.011	-3.618	-1.591	-0.584	3.219	-4.144	0.0034	0.054	0.00037	0.00015	0.99	0.0003	0.11	0.56	0.0013	3.4e-05	-4.34371	-2.23696	-0.807	-1.4	-2.12439	1.16768	-3.49967	-1.97339	0.181087	-0.261319	FALSE	huntingtin interacting protein 1
HINT1	3094	SigPathway	67	0	2.711	-1.682	1.613	1.507	-2.059	1.291	2.484	-0.966	0.299	-1.626	0.0067	0.093	0.11	0.13	0.039	0.2	0.013	0.33	0.76	0.1	4.72768	1.38845	2.62	1.9	-2.13379	2.25417	4.52906	-1.35271	0.479738	-0.175376	FALSE	histidine triad nucleotide binding protein 1
HIVEP1	3096	TF	60	0	0.221	3.84	0.645	0.258	1.255	1.296	4.653	-0.248	3.873	0.679	0.83	0.00012	0.52	0.8	0.21	0.19	3.3e-06	0.8	0.00011	0.5	2.35095	0.467296	1.06	0.757	1.7446	1.72023	4.70185	-1.07821	1.80559	0.0991856	FALSE	human immunodeficiency virus type I enhancer binding protein 1
HIVEP2	3097	TF	75	0	2.125	1.517	-1.163	-1.632	-0.41	2.292	3.399	-1.284	0.055	-2.564	0.034	0.13	0.24	0.1	0.68	0.022	0.00068	0.2	0.96	0.01	2.63072	2.82132	1.9	2.46	-3.58303	1.50791	4.97402	0.827269	0.35781	-0.795267	FALSE	human immunodeficiency virus type I enhancer binding protein 2
ZBTB48	3104	TF	69	0	-0.635	-0.935	2.001	1.829	0.779	-1.747	-2.97	-0.982	-0.527	2.674	0.53	0.35	0.045	0.067	0.44	0.081	0.003	0.33	0.6	0.0075	-1.74147	-0.465327	2.56	2.91	-0.322619	-1.5234	0.843205	2.92553	-0.39752	3.89193	FALSE	zinc finger and BTB domain containing 48
MNX1	3110	TF	124	0	-2.125	-1.835	-0.717	-0.962	1.127	-0.755	-3.453	1.412	-1.283	-1.536	0.034	0.067	0.47	0.34	0.26	0.45	0.00055	0.16	0.2	0.12	1.70769	2.54761	-0.965	-0.495	3.29095	1.05137	-1.71519	3.29768	-1.06876	0.349839	FALSE	motor neuron and pancreas homeobox 1
HLF	3131	TF	243	0	-2.913	-0.347	-3.803	-3.61	0.246	-3.601	-2.528	-3.201	-1.475	1.404	0.0036	0.73	0.00014	0.00031	0.81	0.00032	0.011	0.0014	0.14	0.16	-4.68731	-3.8059	-6.63	-5.98	-1.73907	-2.35757	-2.99153	-4.68822	-0.112904	-0.158288	FALSE	HLF, PAR bZIP transcription factor
HLX	3142	TF	141	0	-1.656	-1.704	-2.019	-1.75	-1.317	-3.246	-4.914	-1.116	-2.052	-1.45	0.098	0.088	0.044	0.08	0.19	0.0012	8.9e-07	0.26	0.04	0.15	-6.65142	-1.8515	-0.0386	0.682	1.15112	1.3995	1.38685	1.45813	-0.38869	-0.238759	FALSE	H2.0 like homeobox
HMGB1	3146	TFcoFac	116	0	4.481	4.293	2.358	2.112	3.836	2.414	5.392	2.968	2.276	-0.734	7.4e-06	1.8e-05	0.018	0.035	0.00013	0.016	7e-08	0.003	0.023	0.46	4.65653	1.52499	NA	NA	4.10213	-1.03792	6.26366	2.73331	0.144688	0.185943	FALSE	high mobility group box 1
HMGN1	3150	SigPathway	122	0	2.917	0.941	2.248	2.293	0.268	1.828	3.462	1.838	2.399	1.413	0.0035	0.35	0.025	0.022	0.79	0.068	0.00054	0.066	0.016	0.16	5.12956	0.988098	2.84	2.71	0.152839	1.17512	8.2946	-2.11977	NA	-0.0573304	FALSE	high mobility group nucleosome binding domain 1
HMGN2	3151	SigPathway	186	0	4.293	3.748	7.349	7.236	5.241	3.446	2.985	6.552	4.159	2.583	1.8e-05	0.00018	2e-13	4.6e-13	1.6e-07	0.00057	0.0028	5.7e-11	3.2e-05	0.0098	6.62169	4.81299	7.08	7.25	3.58813	1.14125	9.55795	5.22158	NA	0.991492	TRUE	high mobility group nucleosomal binding domain 2
HMGCR	3156	SigPathway	69	0	2.356	1.407	0.806	0.554	-1.859	2.578	2.398	-2.443	-1.16	1.078	0.018	0.16	0.42	0.58	0.063	0.0099	0.016	0.015	0.25	0.28	-10.5442	-2.09428	-2.12	-3.01	-5.5633	-0.456335	3.54958	-6.03109	-3.0274	-0.0148077	FALSE	3-hydroxy-3-methylglutaryl-CoA reductase
HMGA1	3159	TF	103	0	4.649	2.511	4.726	4.862	1.264	3.267	1.315	1.767	-0.496	2.245	3.3e-06	0.012	2.3e-06	1.2e-06	0.21	0.0011	0.19	0.077	0.62	0.025	-2.71683	6.83023	2.82	3.44	2.44509	2.18346	-4.28248	2.19666	0.770613	0.17856	FALSE	high mobility group AT-hook 1
HMOX1	3162	SigPathway	35	0	2.01	0.526	1.164	1.248	NA	NA	-1.002	NA	-0.349	1.993	0.044	0.6	0.24	0.21	NA	NA	0.32	NA	0.73	0.046	2.45314	0.150754	-1.17	-0.928	-2.88389	1.28909	-2.72209	-3.08683	-1.22951	0.398753	FALSE	heme oxygenase 1
NR4A1	3164	TF	80	0	-0.075	0.56	-1.632	-1.96	-0.618	1.155	-0.697	0.834	-1.046	-3.137	0.94	0.58	0.1	0.05	0.54	0.25	0.49	0.4	0.3	0.0017	-1.75251	-6.73421	-6.69	-7.38	-2.18147	-2.3593	-5.10583	-2.40495	-0.589603	-0.558328	FALSE	nuclear receptor subfamily 4 group A member 1
HMX1	3166	TF	95	0	-1.494	-1.675	-0.453	-0.241	-1.876	-0.178	-2.103	-1.443	-1.871	0.24	0.14	0.094	0.65	0.81	0.061	0.86	0.035	0.15	0.061	0.81	-3.15273	-1.79786	-1.35	-0.589	0.638335	-0.287852	-5.55098	-2.17994	-0.82398	NA	FALSE	H6 family homeobox 1
HMX2	3167	TF	117	0	2.591	2.253	3.213	3.55	1.727	2.89	1.368	1.682	0.274	4.223	0.0096	0.024	0.0013	0.00039	0.084	0.0039	0.17	0.093	0.78	2.4e-05	3.64389	2.43593	1.88	2.33	NA	NA	-0.231033	NA	NA	1.62194	FALSE	H6 family homeobox 2
FOXA1	3169	TF	213	0	-1.315	1.354	1.379	0.84	1.489	1.764	2.504	2.603	5.033	1.693	0.19	0.18	0.17	0.4	0.14	0.078	0.012	0.0092	4.8e-07	0.09	5.62846	3.65529	3.16	3.92	-0.663887	2.8154	1.78917	0.986658	2.27904	0.821628	FALSE	forkhead box A1
FOXA2	3170	TF	165	0	-4.925	-1.87	-4.504	-5.802	-1.626	-3.839	-1.416	1.432	0.783	-7.94	8.4e-07	0.062	6.7e-06	6.5e-09	0.1	0.00012	0.16	0.15	0.43	2e-15	-5.89701	-2.0169	-0.76	-1.24	-2.27848	-1.19666	-5.73799	-0.581292	-1.52177	-0.968209	FALSE	forkhead box A2
FOXA3	3171	TF	150	0	-3.478	-5.214	-0.878	-0.748	-2.279	0.866	-3.841	1.053	0.166	-1.53	0.0005	1.8e-07	0.38	0.45	0.023	0.39	0.00012	0.29	0.87	0.13	4.01474	-0.949778	1.2	1.05	NA	NA	-1.83814	NA	-0.797668	0.075943	FALSE	forkhead box A3
HNF4A	3172	TF	180	0	-1.959	-4.446	-0.903	-1.931	-0.324	1.688	-4.867	0.61	-0.011	-1.891	0.05	8.7e-06	0.37	0.053	0.75	0.091	1.1e-06	0.54	0.99	0.059	-8.88761	-6.92591	0.502	0.737	-2.62588	-0.587597	-7.37331	-4.14308	-1.9102	-0.0265769	FALSE	hepatocyte nuclear factor 4 alpha
HNF4G	3174	TF	194	0	-2.767	-1.946	-1.543	-2.13	-1.582	0.166	-0.532	1.251	5.018	-1.011	0.0057	0.052	0.12	0.033	0.11	0.87	0.59	0.21	5.2e-07	0.31	-8.60563	-1.5223	0.612	-0.0277	1.86564	0.711101	-4.46012	-0.870706	1.59288	0.070339	FALSE	hepatocyte nuclear factor 4 gamma
ONECUT1	3175	TF	100	0	-1.846	2.222	0.052	0.091	1.124	-1.193	-1.484	-0.716	0.645	0.874	0.065	0.026	0.96	0.93	0.26	0.23	0.14	0.47	0.52	0.38	1.58546	-2.90782	1.95	2.58	2.83044	-0.186476	-3.35498	1.03894	-0.65535	-0.165892	FALSE	one cut homeobox 1
HNRNPAB	3182	TF	72	0	4.921	4.265	3.707	3.608	3.463	3.426	3.899	2.667	1.099	0.735	8.6e-07	2e-05	0.00021	0.00031	0.00053	0.00061	9.6e-05	0.0076	0.27	0.46	6.39557	3.0098	4.59	4.6	0.915246	3.69606	6.76031	3.12645	0.0833807	0.0143513	FALSE	heterogeneous nuclear ribonucleoprotein A/B
HNRNPD	3184	SigPathway	166	0	4.891	4.929	3.037	3.016	3.154	2.517	5.591	3.475	2.603	0.572	1e-06	8.3e-07	0.0024	0.0026	0.0016	0.012	2.3e-08	0.00051	0.0092	0.57	3.51202	5.41552	1.88	2.06	2.00207	-1.24791	6.91991	4.7285	1.31088	-0.187094	FALSE	heterogeneous nuclear ribonucleoprotein D
HNRNPK	3190	TF	77	0	5.26	5.137	2.28	2.038	4.066	3.753	8.051	3.529	2.508	0.149	1.4e-07	2.8e-07	0.023	0.042	4.8e-05	0.00017	8.2e-16	0.00042	0.012	0.88	6.22212	3.44064	3.02	2.46	3.01072	0.998687	9.53161	4.70345	0.466123	0.275234	FALSE	heterogeneous nuclear ribonucleoprotein K
TLX1	3195	TF	133	0	-1.582	-2.052	0.795	0.765	0.796	-0.814	-3.191	-0.745	-1.688	0.846	0.11	0.04	0.43	0.44	0.43	0.42	0.0014	0.46	0.091	0.4	-0.855468	-1.63592	0.646	0.854	0.677477	-0.259185	-3.43242	0.17497	-2.56205	NA	FALSE	T cell leukemia homeobox 1
TLX2	3196	TF	198	0	-1.295	-1.862	1.617	1.797	0.729	1.337	-3.114	-0.969	-1.847	3.549	0.2	0.063	0.11	0.072	0.47	0.18	0.0018	0.33	0.065	0.00039	-2.6238	-1.47079	1.2	1.75	-1.47568	0.400859	-6.84389	-2.19121	-1.20966	0.734531	FALSE	T cell leukemia homeobox 2
HOXA1	3198	TF	121	0	3.378	1.326	2.611	2.706	-1.771	4.407	3.354	0.016	-1.151	1.017	0.00073	0.18	0.009	0.0068	0.077	1e-05	0.0008	0.99	0.25	0.31	-0.529859	-1.65313	2.03	2.8	0.0665306	2.4534	0.419276	0.675822	-0.039371	2.39844	FALSE	homeobox A1
HOXA2	3199	TF	107	0	-1.727	0.71	-0.852	-0.714	-0.957	-2.213	-1.257	-0.706	-1.184	-2.289	0.084	0.48	0.39	0.48	0.34	0.027	0.21	0.48	0.24	0.022	1.0895	-0.44009	0.508	0.563	2.1343	-0.541628	-0.658542	1.44575	0.926178	-0.0161816	FALSE	homeobox A2
HOXA3	3200	TF	126	0	1.164	0.88	0.386	0.219	0.876	0.986	1.557	1.824	-0.735	-1.152	0.24	0.38	0.7	0.83	0.38	0.32	0.12	0.068	0.46	0.25	2.3327	1.80898	0.896	1.47	-0.813362	0.226789	5.18743	0.0645186	-0.353531	-0.0511706	FALSE	homeobox A3
HOXA4	3201	TF	80	0	2.872	4.786	2.719	3.087	1.069	0.983	3.106	0.5	-0.475	1.505	0.0041	1.7e-06	0.0066	0.002	0.29	0.33	0.0019	0.62	0.63	0.13	1.19453	-0.871644	1.51	2.27	-0.476846	-0.401329	-0.696761	-0.76293	-0.820817	0.28477	FALSE	homeobox A4
HOXA5	3202	TF	87	0	-0.795	1.193	-0.42	-0.359	-1.068	-0.56	1.4	-1.696	0.733	0.289	0.43	0.23	0.67	0.72	0.29	0.58	0.16	0.09	0.46	0.77	1.91206	0.511212	2.56	2.76	2.00261	-1.59838	1.46787	2.67256	1.41733	0.37955	FALSE	homeobox A5
HOXA6	3203	TF	36	0	-0.906	-2.206	-0.189	-0.305	NA	NA	-2.05	NA	0.438	2.015	0.36	0.027	0.85	0.76	NA	NA	0.04	NA	0.66	0.044	-6.31704	2.40938	1.32	1.94	1.27553	-0.974593	-4.27814	1.34138	1.19369	0.0419621	FALSE	homeobox A6
HOXA7	3204	TF	113	0	1.301	2.029	1.16	1.139	0.989	1.017	2.41	-0.159	-0.354	0.907	0.19	0.042	0.25	0.25	0.32	0.31	0.016	0.87	0.72	0.36	4.39252	1.77553	2.3	2.76	1.58946	0.840426	-2.14098	1.95161	1.01824	5.42008	FALSE	homeobox A7
HOXA9	3205	TF	71	0	2.092	2.201	1.018	1.467	0.99	-0.173	1.988	0.426	-0.237	1.176	0.036	0.028	0.31	0.14	0.32	0.86	0.047	0.67	0.81	0.24	1.68034	NA	NA	NA	NA	NA	NA	NA	-1.95069	1.80214	FALSE	homeobox A9
HOXA10	3206	TF	90	0	-3.009	-2.294	-1.873	-1.811	0.649	-3.115	-2.753	-0.385	-1.467	-2.697	0.0026	0.022	0.061	0.07	0.52	0.0018	0.0059	0.7	0.14	0.007	-7.48886	2.92908	-4.21	-2.38	-1.92966	-6.5316	2.0451	-1.39495	-0.776415	-1.38757	FALSE	homeobox A10
HOXA11	3207	TF	96	0	-4.629	-1.935	-5.433	-5.186	-2.342	-4.687	-3.295	-0.87	-2.331	-5.373	3.7e-06	0.053	5.5e-08	2.1e-07	0.019	2.8e-06	0.00098	0.38	0.02	7.7e-08	-4.61858	-1.16223	-5.93	-3.78	-1.26674	-6.51061	-4.35252	-2.16569	-1.28486	-2.56479	FALSE	homeobox A11
HOXA13	3209	TF	135	0	-3.547	-2.958	-4.363	-4.529	-2.771	-4.148	-1.373	-2.472	-0.671	-3.348	0.00039	0.0031	1.3e-05	5.9e-06	0.0056	3.4e-05	0.17	0.013	0.5	0.00081	-8.3093	-3.17986	-4.97	-4.53	NA	NA	-5.25911	NA	-0.840056	-0.204366	FALSE	homeobox A13
HOXB1	3211	TF	175	0	-0.521	-2.3	0.921	0.339	-0.76	1.897	-0.966	-1.809	0.023	3.25	0.6	0.021	0.36	0.73	0.45	0.058	0.33	0.07	0.98	0.0012	0.407573	-1.76633	-0.883	-0.445	-0.860899	0.0431754	-6.42333	-1.37241	0.206008	0.0705296	FALSE	homeobox B1
HOXB2	3212	TF	91	0	-3.324	-4.372	-2.624	-2.64	-1.116	-2.475	-2.122	-1.187	-0.593	0.107	0.00089	1.2e-05	0.0087	0.0083	0.26	0.013	0.034	0.24	0.55	0.91	1.75968	-2.75193	-0.247	-0.523	0.305348	0.255476	0.176164	0.907662	0.528303	1.77661	FALSE	homeobox B2
HOXB3	3213	TF	141	0	-1.593	-2.79	-1.796	-2.371	0.804	-2.992	-2.918	0.935	2.439	-1.194	0.11	0.0053	0.073	0.018	0.42	0.0028	0.0035	0.35	0.015	0.23	-2.05422	-2.18137	-0.357	-0.88	0.964623	0.26434	-3.28988	0.725447	1.21677	0.959182	FALSE	homeobox B3
HOXB4	3214	TF	94	0	-2.076	0.856	-1.836	-1.771	1.649	-1.208	-1.032	-0.704	0.699	1.969	0.038	0.39	0.066	0.077	0.099	0.23	0.3	0.48	0.48	0.049	2.38697	-0.492893	0.21	-0.141	NA	NA	-1.80065	NA	0.761516	0.570625	FALSE	homeobox B4
HOXB5	3215	TF	136	0	-1.793	-3.474	-1.533	-1.547	1.709	-3.193	-3.944	1.312	2.838	-1.145	0.073	0.00051	0.13	0.12	0.087	0.0014	8e-05	0.19	0.0045	0.25	0.831432	-5.55712	1.23	0.753	-1.4807	-0.921595	-3.48797	2.63209	1.27779	1.06259	FALSE	homeobox B5
HOXB6	3216	TF	137	0	-3.83	-1.873	-1.237	-1.903	2.166	-1.579	-2.141	2.533	1.44	-1.347	0.00013	0.061	0.22	0.057	0.03	0.11	0.032	0.011	0.15	0.18	-2.65051	-2.32879	0.469	0.138	0.897442	-1.23562	-3.94309	3.98266	1.1983	0.214834	FALSE	homeobox B6
HOXB7	3217	TF	132	0	0.678	-3.263	-0.368	-0.465	-1.09	-0.547	-1.65	0.608	0.186	1.173	0.5	0.0011	0.71	0.64	0.28	0.58	0.099	0.54	0.85	0.24	-6.81403	-1.39833	1.39	1.39	1.61856	0.281171	4.68642	4.06483	0.748545	0.901262	FALSE	homeobox B7
HOXB8	3218	TF	67	0	-2.736	-0.709	-1.45	-1.769	0.835	-1.972	-2.299	-0.231	0.437	-0.967	0.0062	0.48	0.15	0.077	0.4	0.049	0.022	0.82	0.66	0.33	-1.02692	-4.44505	-0.731	-1.23	-1.05298	0.109137	-6.91972	-2.18212	0.46942	0.0638408	FALSE	homeobox B8
HOXB9	3219	TF	73	0	-1.938	0.091	0.323	0.188	2.771	-0.545	-1.477	2.827	1.024	-2.839	0.053	0.93	0.75	0.85	0.0056	0.59	0.14	0.0047	0.31	0.0045	2.46067	-0.548488	0.514	0.434	0.762172	-0.70493	-3.14346	-0.448749	-0.584137	-0.0534311	FALSE	homeobox B9
HOXC4	3221	TF	86	0	-2.532	-1.243	-0.582	-0.859	0.997	-0.655	-1.799	0.803	0.662	0.231	0.011	0.21	0.56	0.39	0.32	0.51	0.072	0.42	0.51	0.82	-4.7272	1.57814	NA	NA	5.17352	0.845682	-0.785934	4.49413	NA	0.125997	FALSE	homeobox C4
HOXC5	3222	TF	101	0	-2.927	1.125	-0.712	-0.411	2.153	-3.198	-4.317	1.535	-0.455	-1.014	0.0034	0.26	0.48	0.68	0.031	0.0014	1.6e-05	0.12	0.65	0.31	-3.58887	-8.31705	2.53	3.01	-1.59802	0.0744512	-3.68058	-2.72582	NA	0.0159992	FALSE	homeobox C5
HOXC6	3223	TF	82	0	-1.591	-1.381	-0.686	-0.821	1.368	-1.946	-0.549	-0.557	0.557	-0.902	0.11	0.17	0.49	0.41	0.17	0.052	0.58	0.58	0.58	0.37	-0.196093	6.11225	NA	NA	6.49627	1.16311	4.68604	6.43601	NA	0.604535	FALSE	homeobox C6
HOXC8	3224	TF	101	0	-1.265	-0.389	0.215	0.474	1.328	-0.794	-1.664	1.591	-0.867	-0.617	0.21	0.7	0.83	0.64	0.18	0.43	0.096	0.11	0.39	0.54	0.558707	-1.2819	3.78	3.92	2.6958	-0.590429	-4.25663	-0.616363	-0.0802332	0.0203839	FALSE	homeobox C8
HOXC9	3225	TF	57	0	-0.615	-0.743	0.405	-0.224	0.84	-0.591	0.439	-0.168	0.682	-0.779	0.54	0.46	0.69	0.82	0.4	0.55	0.66	0.87	0.49	0.44	3.50015	1.78681	4.97	5.24	NA	NA	1.8428	NA	0.925924	0.784264	FALSE	homeobox C9
HOXC10	3226	TF	85	0	-1.405	-0.668	-1.092	-0.96	-0.683	-1.724	-1.352	0.749	0.225	-1.676	0.16	0.5	0.27	0.34	0.49	0.085	0.18	0.45	0.82	0.094	-4.0329	2.55592	3.94	3.92	3.72429	1.25207	1.60356	2.26859	-1.03538	0.375625	FALSE	homeobox C10
HOXC11	3227	TF	89	0	-1.941	-1.3	0.751	0.698	0.308	-0.496	-3.654	1.556	-1.003	-0.843	0.052	0.19	0.45	0.49	0.76	0.62	0.00026	0.12	0.32	0.4	-3.74767	1.68596	2.8	3.22	2.27646	1.14506	-2.78384	4.9325	-1.47375	NA	FALSE	homeobox C11
HOXC12	3228	TF	117	0	1.801	-1.344	0.686	0.812	-1.587	0.642	-1.343	-0.708	-0.723	0.402	0.072	0.18	0.49	0.42	0.11	0.52	0.18	0.48	0.47	0.69	-1.79683	-1.23867	1.18	1.84	NA	NA	-4.63997	NA	-0.716232	NA	FALSE	homeobox C12
HOXC13	3229	TF	95	0	0.044	-1.914	1.65	1.833	-0.485	1.596	-2.385	0.148	-2.331	2.318	0.96	0.056	0.099	0.067	0.63	0.11	0.017	0.88	0.02	0.02	-5.45316	0.943695	3.51	4.44	-0.844927	2.33956	-4.39779	1.90914	0.556812	1.32847	FALSE	homeobox C13
HOXD1	3231	TF	59	0	1.233	-0.878	1.086	1.297	0.392	1.945	0.464	-0.654	-1.129	0.955	0.22	0.38	0.28	0.19	0.7	0.052	0.64	0.51	0.26	0.34	1.90749	3.34372	2.22	2.73	1.09111	3.74429	-2.33991	-1.10338	-1.55939	0.113036	FALSE	homeobox D1
HOXD3	3232	TF	110	0	-3.432	-1.739	-4.694	-4.43	-0.677	-2.971	-2.701	-2.398	-1.123	-1.165	0.0006	0.082	2.7e-06	9.4e-06	0.5	0.003	0.0069	0.016	0.26	0.24	-1.90302	NA	-2.59	-1.56	NA	NA	NA	NA	0.459224	-0.0962368	FALSE	homeobox D3
HOXD4	3233	TF	87	0	-1.674	-2.556	-1.349	-1.044	-0.44	-1.477	-2.122	-1.335	-1.414	-0.465	0.094	0.011	0.18	0.3	0.66	0.14	0.034	0.18	0.16	0.64	-1.686	4.28001	-2.78	-1.64	3.00561	-3.07309	-5.16192	2.29563	-0.0873921	-1.22068	FALSE	homeobox D4
HOXD8	3234	TF	90	0	-0.842	1.248	-0.986	-0.725	-1.681	-0.448	1.31	-1.323	-1.45	0.366	0.4	0.21	0.32	0.47	0.093	0.65	0.19	0.19	0.15	0.71	-5.45836	3.29966	-0.193	0.366	NA	NA	2.62593	NA	0.737076	-0.15528	FALSE	homeobox D8
HOXD9	3235	TF	123	0	-3.081	-1.94	-0.802	-0.591	-1.697	-2.546	-5.281	-1.805	-5.188	0.055	0.0021	0.052	0.42	0.55	0.09	0.011	1.3e-07	0.071	2.1e-07	0.96	-2.19824	4.18983	-1.68	-1.45	-2.31805	-2.99506	-5.60956	1.67137	-0.513414	-0.506347	FALSE	homeobox D9
HOXD10	3236	TF	54	0	-1.11	1.152	0.693	0.886	-1.218	-0.544	0.678	-1.19	-0.637	1.461	0.27	0.25	0.49	0.38	0.22	0.59	0.5	0.23	0.52	0.14	-1.66433	5.37898	1.75	1.86	-1.124	-1.23366	1.89469	3.72469	-0.317484	-0.0986721	FALSE	homeobox D10
HOXD11	3237	TF	92	0	0.378	2.802	1.129	1.477	-0.528	-0.725	1.644	-1.642	-1.497	0.545	0.71	0.0051	0.26	0.14	0.6	0.47	0.1	0.1	0.13	0.59	-2.74624	5.95406	2.33	2.93	1.75468	-1.69094	0.517456	0.56937	-1.03265	-0.175642	FALSE	homeobox D11
HOXD12	3238	TF	94	0	-2.235	-1.037	-0.949	-1.008	0.235	-1.114	-2.821	-0.471	-1.588	-0.335	0.025	0.3	0.34	0.31	0.81	0.27	0.0048	0.64	0.11	0.74	0.308393	-3.18566	-1.07	-0.92	-1.23457	-0.662592	-5.68877	-2.86395	-0.0781004	0.0276755	FALSE	homeobox D12
HOXD13	3239	TF	96	0	0.458	2.701	1.187	1.788	2.206	-1.621	1.038	0.66	-2.255	2.134	0.65	0.0069	0.24	0.074	0.027	0.11	0.3	0.51	0.024	0.033	-5.56221	4.99667	-1.1	-1.45	-1.06098	-1.04577	-5.16112	-3.07803	-1.42403	0.1645	FALSE	homeobox D13
HPGD	3248	SigPathway	76	0	-2.749	-4.567	-4.656	-4.655	-4.108	-1.732	-3.123	-5.519	-1.833	-0.312	0.006	4.9e-06	3.2e-06	3.2e-06	4e-05	0.083	0.0018	3.4e-08	0.067	0.75	-6.05912	-6.07985	-7.56	-8.11	-4.91453	-3.32668	-3.21102	-8.50223	-1.37831	NA	TRUE	15-hydroxyprostaglandin dehydrogenase
HRAS	3265	SigPathway	108	0	3.707	-0.715	4.281	4.785	0.702	1.256	-1.266	0.291	-2.871	1.807	0.00021	0.47	1.9e-05	1.7e-06	0.48	0.21	0.21	0.77	0.0041	0.071	2.88373	-2.07837	1.09	1.35	-0.289085	1.13704	3.10695	-1.82087	-1.69482	0.23031	FALSE	HRas proto-oncogene, GTPase
ERAS	3266	SigPathway	74	0	-2.864	-0.617	-0.153	0.161	1.351	-2.309	-4.452	1.361	-1.422	-2.086	0.0042	0.54	0.88	0.87	0.18	0.021	8.5e-06	0.17	0.15	0.037	-7.48887	NA	-0.307	-0.164	NA	NA	NA	NA	NA	0.00546561	FALSE	ES cell expressed Ras
AGFG1	3267	SigPathway	94	0	4.29	2.327	1.09	0.834	-0.745	4.861	4.609	-0.296	1.903	0.372	1.8e-05	0.02	0.28	0.4	0.46	1.2e-06	4.1e-06	0.77	0.057	0.71	4.40061	2.51099	2.66	2.56	2.21826	4.77437	6.32508	3.03027	0.688854	0.106656	FALSE	ArfGAP with FG repeats 1
AGFG2	3268		98	0	-1.397	-4.9	-1.122	-1.158	-1.077	-1.441	-3.711	-0.216	-0.199	0.912	0.16	9.6e-07	0.26	0.25	0.28	0.15	0.00021	0.83	0.84	0.36	-8.83099	-7.89532	-1.29	-1.12	-3.28268	0.922911	-6.86416	-3.3129	-0.807282	0.216827	FALSE	ArfGAP with FG repeats 2
HRH1	3269	SigPathway	74	0	0.15	-1.124	-0.37	-0.872	-1.916	0.885	1.491	-0.005	-2.121	-3.66	0.88	0.26	0.71	0.38	0.055	0.38	0.14	1	0.034	0.00025	1.91001	-0.676398	1.47	1.09	1.25328	3.17437	1.78957	0.237431	-1.70834	-4.22201	FALSE	histamine receptor H1
HRH2	3274	SigPathway	46	0	-2.313	0.077	-1.653	-1.261	-0.093	-2.593	-2.267	-0.298	-0.535	-1.307	0.021	0.94	0.098	0.21	0.93	0.0095	0.023	0.77	0.59	0.19	-2.18344	1.10639	0.632	1.14	0.752405	0.192997	-5.99945	2.29809	0.386052	0.56404	FALSE	histamine receptor H2
PRMT2	3275	TFcoFac	71	0	-1.08	-1.343	-1.182	-0.952	-0.029	-2.2	-1.357	-0.311	-1.442	-1.4	0.28	0.18	0.24	0.34	0.98	0.028	0.17	0.76	0.15	0.16	-1.23842	-3.20301	-3.68	-4.04	5.71352	-2.06014	-4.5407	-3.9877	0.975809	-0.0649634	FALSE	protein arginine methyltransferase 2
PRMT1	3276	SigPathway	105	0	2.433	2.102	2.412	2.823	-0.129	0.284	1.732	3.697	0.141	-1.543	0.015	0.036	0.016	0.0048	0.9	0.78	0.083	0.00022	0.89	0.12	NA	4.14098	2.73	2.89	-0.576785	-1.38116	0.690673	2.19666	0.194649	-0.212107	FALSE	protein arginine methyltransferase 1
HES1	3280	TF	113	0	3.18	-1.382	0.388	0.204	-0.867	1.256	1.801	-2.251	0.637	1.468	0.0015	0.17	0.7	0.84	0.39	0.21	0.072	0.024	0.52	0.14	5.44612	-0.919968	3.18	3.58	2.89567	1.02257	3.51601	1.56003	0.410752	0.939765	FALSE	hes family bHLH transcription factor 1
HSBP1	3281	TFcoFac	91	0	3.06	-0.418	2.789	2.647	-0.443	3.318	1.769	0.959	-0.963	0.833	0.0022	0.68	0.0053	0.0081	0.66	0.00091	0.077	0.34	0.34	0.4	1.81372	2.57516	0.205	-0.665	-1.45064	-1.39769	3.74817	-1.87964	0.199384	-0.486867	FALSE	heat shock factor binding protein 1
HSD3B1	3283	SigPathway	79	0	1.274	-1.476	-0.23	-0.154	0.844	0.005	1.424	-1.062	-0.235	0.381	0.2	0.14	0.82	0.88	0.4	1	0.15	0.29	0.81	0.7	-6.41743	-2.03455	-0.00451	0.033	0.400353	0.58648	-4.79052	-2.34597	-0.468989	NA	FALSE	hydroxy-delta-5-steroid dehydrogenase, 3 beta- and steroid delta-isomerase 1
HSF1	3297	TF	134	0	0.709	-0.531	2.849	3.121	0.67	0.642	-3.39	1.421	-1.554	1.102	0.48	0.6	0.0044	0.0018	0.5	0.52	0.0007	0.16	0.12	0.27	4.79622	0.90134	2.28	2.44	3.34586	0.924935	-6.00656	-3.6818	NA	0.00103661	FALSE	heat shock transcription factor 1
HSF2	3298	TF	173	0	-0.241	6.812	-1.471	-1.594	4.265	-1.656	5.698	2.323	3.676	-3.325	0.81	9.6e-12	0.14	0.11	2e-05	0.098	1.2e-08	0.02	0.00024	0.00089	-4.69395	5.36701	-1.5	-1.63	2.70828	-1.20793	5.97718	-2.55654	1.68296	-0.784977	FALSE	heat shock transcription factor 2
HSF4	3299	TF	196	0	-4.347	-2.928	-0.214	-0.057	2.422	-2.594	-5.947	0.659	-1.367	1.797	1.4e-05	0.0034	0.83	0.95	0.015	0.0095	2.7e-09	0.51	0.17	0.072	-2.88277	0.451713	0.453	0.463	2.21544	0.278976	-3.63551	-0.0110521	NA	-1.04238	FALSE	heat shock transcription factor 4
DNAJA1	3301	SigPathway	93	0	3.906	3.381	3.445	3.599	1.496	3.843	3.005	2.888	0.685	0.362	9.4e-05	0.00072	0.00057	0.00032	0.13	0.00012	0.0027	0.0039	0.49	0.72	4.88792	4.4392	3.73	3.58	-1.78807	2.85481	5.87522	-3.40721	0.770436	-0.328447	FALSE	DnaJ heat shock protein family (Hsp40) member A1
HSPA5	3309	SigPathway	94	0	3.406	2.221	3.757	3.405	-0.749	4.263	4.336	2.537	1.715	-0.138	0.00066	0.026	0.00017	0.00066	0.45	2e-05	1.5e-05	0.011	0.086	0.89	3.45618	1.41305	4.81	3.88	-0.752985	1.92857	6.15602	-0.465492	0.728485	-0.289208	FALSE	heat shock protein family A (Hsp70) member 5
HSPB1	3315	SigPathway	114	0	0.161	-4.685	1.486	1.851	-2.593	1.286	-0.912	-3.504	-2.646	4.051	0.87	2.8e-06	0.14	0.064	0.0095	0.2	0.36	0.00046	0.0082	5.1e-05	1.81964	-1.90986	-0.64	0.0424	-3.17873	-0.565167	-1.04559	-4.65008	-0.571115	0.592468	FALSE	heat shock protein family B (small) member 1
HSP90AA1	3320	SigPathway	90	0	3.135	3.811	2.512	2.505	0.809	2.988	3.862	3.083	1.167	0.112	0.0017	0.00014	0.012	0.012	0.42	0.0028	0.00011	0.0021	0.24	0.91	4.10806	6.34614	3.89	3.4	4.02983	3.45783	6.97057	6.27175	-1.43e-05	0.0857799	TRUE	heat shock protein 90 alpha family class A member 1
HSP90AB1	3326	SigPathway	125	0	3.556	4.662	3.281	2.994	1.174	1.961	3.693	3.207	1.237	-1.916	0.00038	3.1e-06	0.001	0.0028	0.24	0.05	0.00022	0.0013	0.22	0.055	4.29845	1.17463	1.18	1.07	-1.72399	-0.937989	4.38623	-3.1485	NA	-0.505188	FALSE	heat shock protein 90 alpha family class B member 1
HSPD1	3329	SigPathway	114	0	5.37	5.516	4.818	4.819	1.904	4.279	3.503	4.904	1.621	0.051	7.9e-08	3.5e-08	1.4e-06	1.4e-06	0.057	1.9e-05	0.00046	9.4e-07	0.1	0.96	7.2892	4.17054	3.55	3.83	3.70629	1.57334	5.71565	5.14459	0.75139	0.106561	TRUE	heat shock protein family D (Hsp60) member 1
HSPE1	3336	SigPathway	173	0	9.555	1.806	6.928	7.034	2.871	4.801	1.959	6.547	0.879	0.802	1.2e-21	0.071	4.3e-12	2e-12	0.0041	1.6e-06	0.05	5.9e-11	0.38	0.42	5.91111	1.59625	4.39	3.93	0.172444	1.8504	5.00742	2.93558	0.96534	-0.501277	FALSE	heat shock protein family E (Hsp10) member 1
NDST1	3340	SigPathway	59	0	0.352	-3.198	-1.09	-1.043	-3.392	0.645	-2.335	-4.055	-2.706	0.685	0.73	0.0014	0.28	0.3	0.00069	0.52	0.02	5e-05	0.0068	0.49	4.69515	-4.27484	-2.24	-2.65	-2.22278	-0.345697	-7.06066	-4.21756	-2.00916	0.144415	FALSE	N-deacetylase and N-sulfotransferase 1
FOXN2	3344	TF	59	0	2.623	1.512	1.352	1.238	0.4	2.644	2.185	0.04	0.524	1.524	0.0087	0.13	0.18	0.22	0.69	0.0082	0.029	0.97	0.6	0.13	6.15362	5.82785	0.0921	0.888	1.73892	1.66966	3.67538	-1.52388	-0.357911	-0.0155415	FALSE	forkhead box N2
HTR1A	3350	SigPathway	59	0	0.997	1.29	-0.162	-0.129	-0.277	0.43	1.419	-0.204	-0.297	-0.071	0.32	0.2	0.87	0.9	0.78	0.67	0.16	0.84	0.77	0.94	-5.08617	-0.815162	0.308	0.135	-2.32996	0.330629	-3.33034	0.448	NA	NA	FALSE	5-hydroxytryptamine receptor 1A
HTR1B	3351	SigPathway	69	0	-3.283	2.059	-1.159	-1.051	-1.158	-1.714	-2.273	0.309	-1.909	-1.88	0.001	0.04	0.25	0.29	0.25	0.086	0.023	0.76	0.056	0.06	-3.03327	-1.58248	-0.821	-0.472	-0.666149	-1.06731	-4.56452	-0.225379	NA	0.181882	FALSE	5-hydroxytryptamine receptor 1B
HTR1D	3352	SigPathway	93	0	-1.783	-1.198	0.105	0.228	-0.613	1.226	-1.904	0.421	-2.827	-2.976	0.075	0.23	0.92	0.82	0.54	0.22	0.057	0.67	0.0047	0.0029	-2.75848	-1.48666	2.54	2.46	-0.561225	0.919328	-5.10359	-0.88151	-0.832222	-0.083989	FALSE	5-hydroxytryptamine receptor 1D
HTR1E	3354	SigPathway	69	0	-2.047	1.613	-1.75	-1.814	-0.187	-1.998	-0.695	-0.987	-0.095	-1.057	0.041	0.11	0.08	0.07	0.85	0.046	0.49	0.32	0.92	0.29	-2.72538	-2.0182	-1.9	-1.72	-0.38675	-0.687498	-2.43777	-1.78744	-0.902855	-0.551777	FALSE	5-hydroxytryptamine receptor 1E
HTR1F	3355	SigPathway	71	0	-1.472	-1.088	-1.734	-1.653	-1.554	-1.654	-2.186	-1.59	-0.722	-2.651	0.14	0.28	0.083	0.098	0.12	0.098	0.029	0.11	0.47	0.008	-5.84666	4.32967	-3.79	-4.56	-0.911319	-1.5497	-4.10445	-0.758898	-0.955571	-0.0407361	FALSE	5-hydroxytryptamine receptor 1F
HTR2A	3356	SigPathway	41	0	-2.474	-0.293	-2.321	-2.072	NA	NA	-0.554	NA	-0.701	-2.026	0.013	0.77	0.02	0.038	NA	NA	0.58	NA	0.48	0.043	-4.38948	-1.5283	-4.16	-4.46	1.83872	-2.17631	-3.09012	-1.68207	-1.36241	NA	FALSE	5-hydroxytryptamine receptor 2A
HTR2B	3357	SigPathway	70	0	-8.221	-2.868	-9.859	-9.729	-3.858	-6.486	-3.434	-5.238	-1.064	-5.205	2e-16	0.0041	6.3e-23	2.3e-22	0.00011	8.8e-11	0.00059	1.6e-07	0.29	1.9e-07	-5.7319	-1.03929	-4.3	-5.72	-2.87635	-3.72957	-0.574654	-1.93974	-0.580231	-1.35068	FALSE	5-hydroxytryptamine receptor 2B
HTR2C	3358	SigPathway	78	0	-1.547	-1.678	-0.384	-0.447	0.607	-0.681	-1.536	-0.311	-1.161	-0.702	0.12	0.093	0.7	0.65	0.54	0.5	0.12	0.76	0.25	0.48	-9.41272	-2.4395	-3.14	-3.27	-1.97335	-1.30571	-2.406	-2.297	-0.522773	NA	FALSE	5-hydroxytryptamine receptor 2C
HTR3A	3359	SigPathway	71	0	-1.023	-1.276	-0.202	-0.56	1.355	0.936	-1.913	1.226	0.164	-0.536	0.31	0.2	0.84	0.58	0.18	0.35	0.056	0.22	0.87	0.59	-2.8911	0.62827	1.12	0.772	0.454731	0.668613	-3.44509	-1.94945	0.114437	-0.416972	FALSE	5-hydroxytryptamine receptor 3A
HTR4	3360	SigPathway	49	0	-0.668	-1.48	-0.854	-0.851	0.452	-1.252	-2.019	-0.45	-1.059	-0.443	0.5	0.14	0.39	0.39	0.65	0.21	0.044	0.65	0.29	0.66	-3.85046	-7.83645	-1.86	-1.57	-2.59297	0.405017	-5.15258	-1.60353	-1.25367	NA	FALSE	5-hydroxytryptamine receptor 4
HTR5A	3361	SigPathway	70	0	0.949	-0.97	0.128	0.166	-0.031	-0.083	-0.944	-0.661	-0.266	0.132	0.34	0.33	0.9	0.87	0.98	0.93	0.34	0.51	0.79	0.9	-7.97075	-1.7692	-0.124	0.177	1.40768	-0.621102	-5.86347	-0.830729	-3.13446	NA	FALSE	5-hydroxytryptamine receptor 5A
HTR6	3362	SigPathway	52	0	-0.479	1.22	0.272	0.279	-0.611	0.266	0.177	0.163	1.564	0.182	0.63	0.22	0.79	0.78	0.54	0.79	0.86	0.87	0.12	0.86	-8.43427	-0.984749	0.881	0.41	-0.917228	-0.880005	-7.57655	0.119179	-0.420511	0.0523851	FALSE	5-hydroxytryptamine receptor 6
HTR7	3363	SigPathway	68	0	1.739	-0.136	-0.74	-0.346	-1.597	1.451	0.66	-0.107	-3.238	1.606	0.082	0.89	0.46	0.73	0.11	0.15	0.51	0.91	0.0012	0.11	0.726514	-2.55223	1.31	1.62	0.880858	1.4212	-4.5409	1.11642	-1.46399	-0.00556406	FALSE	5-hydroxytryptamine receptor 7
HUS1	3364	SigPathway	92	0	1.861	-0.519	-0.032	0.049	-0.905	1.755	2.111	-0.667	-0.738	0.453	0.063	0.6	0.97	0.96	0.37	0.079	0.035	0.5	0.46	0.65	0.084307	-1.43001	0.136	0.0343	-1.9202	2.07814	1.55532	-3.0592	1.34602	0.307436	FALSE	HUS1 checkpoint clamp component
ICAM1	3383	SigPathway	330	0	3.935	2.582	4.023	4.376	1.728	5.331	1.445	3.213	0.805	1.945	8.3e-05	0.0098	5.7e-05	1.2e-05	0.084	9.8e-08	0.15	0.0013	0.42	0.052	7.48851	2.97781	6.06	7.08	4.7035	3.47479	-5.23804	6.36506	3.23967	-0.440728	FALSE	intercellular adhesion molecule 1
IRF8	3394	TF	125	0	0.743	0.625	-0.035	1.229	-1.265	1.169	-2.009	-0.195	0.612	4.028	0.46	0.53	0.97	0.22	0.21	0.24	0.045	0.85	0.54	5.6e-05	2.39812	2.44293	0.725	1.29	0.265127	1.03342	0.448241	-0.137578	0.701987	0.666767	FALSE	interferon regulatory factor 8
ID1	3397	TF	116	0	3.735	-1.243	2.054	1.903	-2.893	3.498	2.365	-1.956	-1.485	1.78	0.00019	0.21	0.04	0.057	0.0038	0.00047	0.018	0.051	0.14	0.075	3.56413	-1.04715	2.48	2.5	-1.48668	0.312146	5.2366	-0.794303	1.00295	0.102811	FALSE	inhibitor of DNA binding 1, HLH protein
ID2	3398	TF	309	0	-5.232	-2.355	-5.882	-6.183	-1.518	-4.464	-3.985	-1.534	1.5	-1.82	1.7e-07	0.019	4.1e-09	6.3e-10	0.13	8.1e-06	6.8e-05	0.13	0.13	0.069	-1.14841	-0.371876	-1.37	-1.66	-1.81397	-1.44309	1.85458	-2.2581	-0.624457	-1.17228	FALSE	inhibitor of DNA binding 2
ID3	3399	TF	118	0	-1.566	0.903	-2.156	-1.869	-2.062	-2.409	-3.17	-2.621	-3.32	-2.919	0.12	0.37	0.031	0.062	0.039	0.016	0.0015	0.0088	0.0009	0.0035	-1.43144	0.503243	1.09	0.371	0.973757	-1.7694	2.22331	1.8952	0.420851	-0.210338	FALSE	inhibitor of DNA binding 3, HLH protein
ID4	3400	TF	207	0	-5.834	-0.843	-4.178	-4.028	-1.608	-6.39	-2.586	-1.448	-2.017	-3.475	5.4e-09	0.4	2.9e-05	5.6e-05	0.11	1.7e-10	0.0097	0.15	0.044	0.00051	-6.41507	-4.59388	-5	-6.58	-6.55524	-2.3644	-9.41373	-5.4313	-1.35178	-2.6027	TRUE	inhibitor of DNA binding 4, HLH protein
IDE	3416	SigPathway	57	0	1.514	1.1	0.654	0.325	0.429	1.913	4.701	-0.645	3.456	2.481	0.13	0.27	0.51	0.74	0.67	0.056	2.6e-06	0.52	0.00055	0.013	-2.72623	-3.19514	-1.13	-2.25	-2.95388	2.52109	3.19242	-4.48674	-0.357238	-0.000482492	FALSE	insulin degrading enzyme
IDH1	3417	SigPathway	85	0	0.66	-1.459	0.573	0.491	1.052	2.11	2.029	2.558	3.701	1.788	0.51	0.14	0.57	0.62	0.29	0.035	0.042	0.011	0.00022	0.074	2.99556	-0.695237	-0.102	-0.342	-1.51137	0.570341	8.58652	0.289821	0.96126	1.64165	FALSE	isocitrate dehydrogenase (NADP(+)) 1, cytosolic
IDH2	3418	SigPathway	58	0	0.425	-3.068	0.629	0.712	-1.866	-0.34	-2.391	-1.89	0.51	1.707	0.67	0.0022	0.53	0.48	0.062	0.73	0.017	0.059	0.61	0.088	5.59841	-1.5027	6.23	6.4	-3.00961	3.0316	6.02489	3.19622	0.530232	8.83696	FALSE	isocitrate dehydrogenase (NADP(+)) 2, mitochondrial
IFI16	3428	TF	160	0	5.464	2.491	1.07	1.218	0.543	4.091	3.259	-1.264	0.88	4.036	4.7e-08	0.013	0.28	0.22	0.59	4.3e-05	0.0011	0.21	0.38	5.4e-05	8.68605	2.96234	4.09	3.63	5.51038	1.83397	10.4353	4.77473	1.42135	0.350928	FALSE	interferon gamma inducible protein 16
IFI27	3429	SigPathway	112	0	4.813	-2.658	3.341	3.478	0.585	4.205	0.238	1.456	-2.446	3.18	1.5e-06	0.0079	0.00083	0.00051	0.56	2.6e-05	0.81	0.15	0.014	0.0015	7.68671	0.295015	2.82	2.6	2.37784	3.85909	5.45994	0.518228	-0.811887	1.78438	FALSE	interferon alpha inducible protein 27
SP110	3431	TF	51	0	1.871	1.052	3.908	3.956	0.971	5.469	2.093	2.844	0.436	3.414	0.061	0.29	9.3e-05	7.6e-05	0.33	4.5e-08	0.036	0.0044	0.66	0.00064	1.52834	5.56349	2.93	3.3	1.60362	3.8576	2.04673	3.29283	0.655128	0.726536	FALSE	SP110 nuclear body protein
IFNAR1	3454	SigPathway	49	0	-1.497	-2.236	-0.674	-0.906	-1.09	0.447	-1.287	1.558	0.965	-0.055	0.13	0.025	0.5	0.36	0.28	0.66	0.2	0.12	0.33	0.96	6.96262	4.29162	2.28	1.88	-0.791128	0.878473	3.18924	0.5227	2.2297	-0.451981	FALSE	interferon alpha and beta receptor subunit 1
IFNAR2	3455	SigPathway	66	0	-0.88	0.725	-0.793	-0.756	-0.64	2.021	-1.305	1.207	1.903	-1.986	0.38	0.47	0.43	0.45	0.52	0.043	0.19	0.23	0.057	0.047	1.25342	2.70264	3.81	3.95	5.4174	1.60624	4.13413	5.95615	2.61934	0.122086	FALSE	interferon alpha and beta receptor subunit 2
IFNB1	3456	SigPathway	128	0	1.269	1.601	1.856	1.732	1.799	1.461	0.855	1.863	-0.318	1.046	0.2	0.11	0.063	0.083	0.072	0.14	0.39	0.062	0.75	0.3	0.369488	-1.96943	0.778	-0.0583	0.101022	-0.57348	-4.81502	0.40961	NA	NA	FALSE	interferon beta 1
IFNG	3458	SigPathway	283	0	3.864	2.372	5.433	7.181	2.002	3.116	-0.917	1.337	1.616	10.683	0.00011	0.018	5.5e-08	6.9e-13	0.045	0.0018	0.36	0.18	0.11	1.2e-26	1.18509	2.1456	2.77	2.81	-0.343315	0.492519	1.47078	-0.803811	0.858445	0.995932	FALSE	interferon gamma
IFNGR1	3459	SigPathway	88	0	4.854	1.048	1.807	1.504	-0.075	5.105	4.052	-1.768	2.134	1.441	1.2e-06	0.29	0.071	0.13	0.94	3.3e-07	5.1e-05	0.077	0.033	0.15	5.11159	3.18715	0.646	0.393	-1.3587	2.18546	5.12736	3.07063	1.58241	0.644455	FALSE	interferon gamma receptor 1
IFNGR2	3460	SigPathway	92	0	-0.858	-0.499	0.169	0.083	-1.159	2.16	1.143	1.026	-1.014	0.401	0.39	0.62	0.87	0.93	0.25	0.031	0.25	0.3	0.31	0.69	4.44925	0.0028364	4.43	4.29	-2.80866	1.66111	2.26557	-0.524213	1.04624	0.0829024	FALSE	interferon gamma receptor 2
IGBP1	3476	SigPathway	96	0	1.666	0.302	0.367	0.441	1.003	-0.612	3.029	1.622	1.572	-1.684	0.096	0.76	0.71	0.66	0.32	0.54	0.0025	0.1	0.12	0.092	-0.804994	0.186234	-2.53	-3.04	-0.119291	-2.10887	1.96068	-2.00369	NA	-0.10388	FALSE	immunoglobulin binding protein 1
IGF1R	3480	SigPathway	84	0	0.107	1.307	-1.062	-1.027	-2.155	-0.148	0.886	-2.22	-1.363	-2.523	0.92	0.19	0.29	0.3	0.031	0.88	0.38	0.026	0.17	0.012	-2.29064	-1.48268	-0.627	-0.864	1.85433	-0.33472	-3.7663	1.65953	0.20711	-0.318335	FALSE	insulin like growth factor 1 receptor
IGF2	3481	SigPathway	286	0	-9.971	-3.279	-9.212	-8.981	-7.281	-11.316	-9.184	-3.56	-5.971	-11.38	2.1e-23	0.001	3.2e-20	2.7e-19	3.3e-13	1.1e-29	4.1e-20	0.00037	2.4e-09	5.3e-30	-4.55429	NA	NA	NA	NA	NA	NA	NA	NA	-2.8597	FALSE	insulin like growth factor 2
IGF2R	3482	SigPathway	48	0	-1.226	1.528	-0.467	-0.826	0.152	0.803	0.959	0.746	-1.816	-2.154	0.22	0.13	0.64	0.41	0.88	0.42	0.34	0.46	0.069	0.031	4.82771	1.94484	1.05	1.14	0.371844	0.859721	4.04338	2.48123	0.639253	0.13208	FALSE	insulin like growth factor 2 receptor
IGFBP2	3485	SigPathway	93	0	-3.242	-3.298	-4.353	-4.217	-1.512	-3.806	-3.126	-3.477	-2.69	-2.463	0.0012	0.00097	1.3e-05	2.5e-05	0.13	0.00014	0.0018	0.00051	0.0071	0.014	-0.162735	-2.42621	0.383	0.182	-2.31607	-1.97821	-0.699956	-2.0291	-0.962224	-0.256436	FALSE	insulin like growth factor binding protein 2
IGFBP3	3486	SigPathway	109	0	0.768	-1.396	-1.085	-1.311	-0.499	0.693	-0.704	1.065	-0.798	-2.673	0.44	0.16	0.28	0.19	0.62	0.49	0.48	0.29	0.42	0.0075	-4.3463	1.01256	1.05	0.901	1.70796	-0.963536	5.12445	5.15377	-0.0560715	0.0696743	FALSE	insulin like growth factor binding protein 3
IGFBP6	3489	SigPathway	105	0	-1.998	-1.83	-1.389	-1.134	-2.187	-3.535	-4.369	-2.425	-4.787	-3.421	0.046	0.067	0.16	0.26	0.029	0.00041	1.3e-05	0.015	1.7e-06	0.00062	-4.40561	-4.02158	NA	NA	-0.932963	-3.91945	1.01975	-2.27425	-2.13328	-3.76249	FALSE	insulin like growth factor binding protein 6
IGHMBP2	3508	SigPathway	140	0	0.787	1.707	1.72	1.785	1.037	0.477	-1.691	1.071	1.029	0.561	0.43	0.088	0.085	0.074	0.3	0.63	0.091	0.28	0.3	0.57	-8.47227	-2.43469	0.838	1.13	1.74494	0.259579	-3.00357	-2.83134	-0.0938171	-0.285949	FALSE	immunoglobulin mu binding protein 2
RBPJ	3516	TF	117	0	-3.469	-1.777	-3.36	-2.855	-0.829	-4.8	-4.972	-1.123	-3.021	-3.135	0.00052	0.076	0.00078	0.0043	0.41	1.6e-06	6.6e-07	0.26	0.0025	0.0017	2.1777	-1.66707	-2.41	-1.41	1.87	-3.37634	4.14687	1.93272	-0.723494	-0.127011	FALSE	recombination signal binding protein for immunoglobulin kappa J region
IGSF1	3547	SigPathway	317	0	-3.987	0.954	-3.445	-3.096	-1.768	-3.924	-3.853	-3.012	-3.406	-4.272	6.7e-05	0.34	0.00057	0.002	0.077	8.7e-05	0.00012	0.0026	0.00066	1.9e-05	-7.73991	-2.72885	0.148	-0.27	2.05484	-1.43264	-4.10417	1.66862	-0.911026	-0.97529	FALSE	immunoglobulin superfamily member 1
IHH	3549	SigPathway	129	0	-4.896	-3.517	-2.694	-3.475	-0.792	-2.331	-4.863	0.222	-1.056	-4.938	9.8e-07	0.00044	0.0071	0.00051	0.43	0.02	1.2e-06	0.82	0.29	7.9e-07	NA	-4.60757	-0.19	-0.106	-1.48825	-1.3445	-6.71075	-4.2298	-0.966342	-2.07018	FALSE	indian hedgehog
IKBKB	3551	SigPathway	103	0	-1.54	-3.03	-0.727	-1.174	0.971	-1.421	-3.234	-1.955	0.802	3.232	0.12	0.0024	0.47	0.24	0.33	0.16	0.0012	0.051	0.42	0.0012	-8.51319	-1.89956	1.69	1.78	-1.73968	-1.31198	4.07076	1.74553	1.91811	1.33099	FALSE	inhibitor of nuclear factor kappa B kinase subunit beta
IL1A	3552	SigPathway	86	0	4.159	-1.097	3.523	3.279	-1.679	5.536	2.65	-1.283	-1.594	1.522	3.2e-05	0.27	0.00043	0.001	0.093	3.1e-08	0.0081	0.2	0.11	0.13	1.33494	3.94601	3.36	3.49	2.26578	3.80176	1.87821	4.22624	-0.211208	-0.466612	FALSE	interleukin 1 alpha
IL1B	3553	SigPathway	101	0	2.871	2.523	3.555	3.575	0.01	3.556	1.506	1.215	-1.131	-1.582	0.0041	0.012	0.00038	0.00035	0.99	0.00038	0.13	0.22	0.26	0.11	1.89443	1.17129	3.9	4.17	-3.68495	3.26701	-0.263391	2.2083	0.126979	-0.047573	FALSE	interleukin 1 beta
IL1R1	3554	SigPathway	107	0	-4.504	-2.821	-4.382	-5	-3.029	-5.583	-2.87	-4.789	-1.488	-2.759	6.7e-06	0.0048	1.2e-05	5.7e-07	0.0025	2.4e-08	0.0041	1.7e-06	0.14	0.0058	4.33894	-1.06619	-5.02	-6.45	-3.59117	-1.41558	3.61065	-2.40539	-0.217758	-4.3237	FALSE	interleukin 1 receptor type 1
IL1RAP	3556	SigPathway	78	0	2.517	1.432	1.767	1.638	0.552	6.407	2.441	-0.234	0.264	2.153	0.012	0.15	0.077	0.1	0.58	1.5e-10	0.015	0.82	0.79	0.031	5.20801	4.41641	3.27	3.21	2.35423	4.5056	3.32901	1.47552	0.0540713	1.54248	FALSE	interleukin 1 receptor accessory protein
IL2	3558	SigPathway	250	0	-0.064	1.047	0.833	1.853	0.489	1.128	-3.952	1.208	1.068	3.355	0.95	0.3	0.4	0.064	0.63	0.26	7.7e-05	0.23	0.29	0.00079	-3.95005	-1.5098	-1.67	-2.12	-1.43516	-1.8627	-4.31806	-3.41824	-0.713386	NA	FALSE	interleukin 2
IL3	3562	SigPathway	43	0	-0.537	-0.43	-0.475	-0.507	NA	NA	-1.78	NA	NA	-0.054	0.59	0.67	0.64	0.61	NA	NA	0.075	NA	NA	0.96	1.44012	-1.9106	-2.29	-1.91	0.193246	0.434536	-4.46766	-2.03132	-1.91835	NA	FALSE	interleukin 3
IL3RA	3563	SigPathway	33	0	-3.415	-5.218	-4.758	-4.798	NA	NA	-5.694	NA	-2.713	-3.665	0.00064	1.8e-07	2e-06	1.6e-06	NA	NA	1.2e-08	NA	0.0067	0.00025	-0.645742	-1.57241	-0.352	-0.494	-1.70373	-1.66101	-4.29126	-2.69607	NA	NA	FALSE	interleukin 3 receptor subunit alpha
IL4	3565	SigPathway	159	0	-0.985	-1.222	-1.058	-0.994	-0.14	-0.657	-0.832	-0.33	0.173	-0.183	0.32	0.22	0.29	0.32	0.89	0.51	0.41	0.74	0.86	0.86	1.01696	-1.76337	-0.695	-0.691	1.02089	-1.21894	-3.21458	-1.89728	-0.563785	NA	FALSE	interleukin 4
IL4R	3566	SigPathway	82	0	4.811	-2.208	4.037	3.709	-1.512	6.719	2.571	0.19	-0.069	2.374	1.5e-06	0.027	5.4e-05	0.00021	0.13	1.8e-11	0.01	0.85	0.95	0.018	8.08566	-0.346492	4.38	4.1	1.56155	3.91602	3.62407	1.37183	0.466369	0.228642	FALSE	interleukin 4 receptor
IL5	3567	SigPathway	162	0	0.294	0.913	-0.292	-0.365	-0.519	0.791	0.863	-0.415	0.327	-0.861	0.77	0.36	0.77	0.72	0.6	0.43	0.39	0.68	0.74	0.39	-0.166686	-3.07855	0.529	0.118	-0.596746	1.35803	-4.5211	-1.68785	-0.204006	NA	FALSE	interleukin 5
IL5RA	3568	SigPathway	76	0	-1.7	-1.427	-0.955	-0.94	-0.692	-0.686	-1.293	-0.285	-1.603	-0.894	0.089	0.15	0.34	0.35	0.49	0.49	0.2	0.78	0.11	0.37	-7.40838	-2.27551	-0.385	-0.731	3.42674	-1.60589	-5.99831	-2.42466	-0.607224	-0.227242	FALSE	interleukin 5 receptor subunit alpha
IL6	3569	SigPathway	67	0	0.903	1.051	1.069	1.195	-1.489	1.636	-0.525	1.343	-0.224	-1.818	0.37	0.29	0.29	0.23	0.14	0.1	0.6	0.18	0.82	0.069	3.47534	2.07015	0.404	0.464	-1.21805	1.27076	0.0573859	1.12194	-0.820139	-0.187576	FALSE	interleukin 6
IL6R	3570	SigPathway	51	0	-2.456	0.848	-1.076	-0.967	0.92	-0.376	-1.595	1.509	0.951	0.548	0.014	0.4	0.28	0.33	0.36	0.71	0.11	0.13	0.34	0.58	-0.928297	-1.91393	0.632	0.379	-1.55867	-0.821688	-2.25763	-1.70073	0.770979	-1.48971	FALSE	interleukin 6 receptor
IL6ST	3572	SigPathway	105	0	-1.298	1.512	-3.111	-3.756	-2.452	-0.143	1.361	-3.138	0.016	-1.887	0.19	0.13	0.0019	0.00017	0.014	0.89	0.17	0.0017	0.99	0.059	5.57321	-4.15661	-4.64	-5.5	-4.04456	-2.04266	-5.40072	-5.11567	NA	-4.15773	FALSE	interleukin 6 signal transducer
IL7R	3575	SigPathway	62	0	-1.842	1.028	-1.44	-1.513	-0.839	0.005	-2.941	-1.421	-1.212	-1.071	0.065	0.3	0.15	0.13	0.4	1	0.0033	0.16	0.23	0.28	3.59404	3.56387	1.23	0.779	0.11974	0.457585	-0.762698	1.14793	0.709027	3.02217	FALSE	interleukin 7 receptor
CXCR1	3577	SigPathway	71	0	-1.343	-2.603	0.227	0.188	-1.374	2.57	-2.672	0.53	-2.21	1.829	0.18	0.0093	0.82	0.85	0.17	0.01	0.0075	0.6	0.027	0.067	-0.96847	-1.55592	2.09	1.92	-0.450588	2.85238	-4.22399	-1.04893	0.163147	1.2301	FALSE	C-X-C motif chemokine receptor 1
CXCR2	3579	SigPathway	63	0	-1.203	-5.26	-1.434	-1.452	-4.41	3.089	-1.494	-4.435	-0.703	2.337	0.23	1.4e-07	0.15	0.15	1e-05	0.002	0.14	9.2e-06	0.48	0.019	1.35392	-7.57838	-1.68	-2.1	-7.01849	1.4367	-4.5738	-7.1952	0.17429	0.170584	FALSE	C-X-C motif chemokine receptor 2
IL10	3586	SigPathway	201	0	-1.221	1.747	-1.207	-0.532	-1.759	-0.812	-2.894	-0.319	-1.471	1.137	0.22	0.081	0.23	0.59	0.079	0.42	0.0038	0.75	0.14	0.26	-4.61874	-1.39724	1.62	1.97	2.34598	0.582266	-0.780014	-0.50995	0.198585	0.547043	FALSE	interleukin 10
IL10RA	3587	SigPathway	25	0	NA	1.618	NA	NA	NA	NA	-0.768	NA	NA	NA	NA	0.11	NA	NA	NA	NA	0.44	NA	NA	NA	-9.31267	2.42956	0.643	1.48	0.115896	0.142724	0.938887	1.81114	0.649727	4.36307	NA	interleukin 10 receptor subunit alpha
IL10RB	3588	SigPathway	126	0	1.791	-0.626	0.195	-0.368	-1.728	2.069	0.952	-0.796	1.378	1.418	0.073	0.53	0.85	0.71	0.084	0.039	0.34	0.43	0.17	0.16	4.91192	-1.31579	NA	NA	-1.96933	0.885031	2.92479	2.78179	1.99327	0.674342	FALSE	interleukin 10 receptor subunit beta
IL11	3589	SigPathway	236	0	0.915	1.632	1.669	1.835	-0.404	2.372	-1.146	1.96	-3.631	-2.054	0.36	0.1	0.095	0.067	0.69	0.018	0.25	0.05	0.00028	0.04	4.12333	3.32029	1.92	1.99	-2.8124	2.8985	-5.81839	-3.65234	-1.1503	-0.0567426	FALSE	interleukin 11
IL11RA	3590	SigPathway	78	0	-4.343	-3.578	-2.954	-2.784	-1.534	-4.556	-6.345	-1.76	-1.113	-1.879	1.4e-05	0.00035	0.0031	0.0054	0.13	5.2e-06	2.2e-10	0.078	0.27	0.06	NA	-3.56808	-2.93	-3.12	0.953453	-2.77255	-4.89372	-1.089	NA	-3.088	FALSE	interleukin 11 receptor subunit alpha
IL12RB2	3595	SigPathway	84	0	2.639	-0.07	1.704	2.269	0.538	1.853	1.793	0.456	-2.193	3.375	0.0083	0.94	0.088	0.023	0.59	0.064	0.073	0.65	0.028	0.00074	0.712665	1.44473	3.72	4.27	-0.905891	0.896705	1.07098	5.3348	0.551674	5.4007	FALSE	interleukin 12 receptor subunit beta 2
IL13RA1	3597	SigPathway	96	0	-0.294	0.68	-1.848	-2.11	-0.904	0.14	1.345	-0.792	-0.545	-0.906	0.77	0.5	0.065	0.035	0.37	0.89	0.18	0.43	0.59	0.36	3.81597	-1.54811	0.166	-0.633	-2.92105	3.48228	7.83055	-3.66393	-0.0549976	-0.0276198	FALSE	interleukin 13 receptor subunit alpha 1
IL13RA2	3598	SigPathway	76	0	-0.942	0.686	-1.07	-0.952	-0.827	-2.458	-0.303	1.631	-0.44	-3.586	0.35	0.49	0.28	0.34	0.41	0.014	0.76	0.1	0.66	0.00034	-0.669492	0.0978281	0.882	0.603	0.703333	0.315	-0.330673	0.306175	1.45369	-0.0210289	FALSE	interleukin 13 receptor subunit alpha 2
IL15	3600	SigPathway	27	0	NA	NA	2.346	2.344	NA	NA	NA	NA	NA	NA	NA	NA	0.019	0.019	NA	NA	NA	NA	NA	NA	NA	0.562867	1.26	0.843	-0.98477	1.89036	2.60939	-0.11594	-0.232465	0.142264	FALSE	interleukin 15
IL15RA	3601	SigPathway	55	0	3.561	1.924	4.978	4.724	1.026	4.498	3.429	2.645	1.845	2.754	0.00037	0.054	6.4e-07	2.3e-06	0.3	6.9e-06	0.0006	0.0082	0.065	0.0059	4.08004	3.58609	1.61	1.56	3.28249	0.738529	2.71691	3.62725	0.174456	-0.183341	FALSE	interleukin 15 receptor subunit alpha
IL16	3603	SigPathway	702	0	-0.631	-1.519	-1.66	0.761	-1.916	-1.375	-7.593	-3.118	-0.013	9.597	0.53	0.13	0.097	0.45	0.055	0.17	3.1e-14	0.0018	0.99	8.2e-22	2.22783	4.12002	-4.19	-4.01	-0.488715	-1.59744	-5.26806	-2.96136	-0.622932	0.38653	FALSE	interleukin 16
IL17A	3605	SigPathway	146	0	0.718	-0.643	1.042	1.062	0.926	1.033	-1.18	0.269	-0.438	1.61	0.47	0.52	0.3	0.29	0.35	0.3	0.24	0.79	0.66	0.11	-7.97593	-2.43498	0.0316	0.486	-0.884247	1.41356	-4.71158	-4.17779	-0.264976	0.0131336	FALSE	interleukin 17A
FOXK2	3607	TF	80	0	3.682	3.536	3.256	3.263	2.124	2.963	2.834	2.355	0.193	1.322	0.00023	0.00041	0.0011	0.0011	0.034	0.003	0.0046	0.019	0.85	0.19	4.85458	3.5945	3.09	3.08	1.39278	0.870524	-5.45803	3.82162	-0.295848	-0.0934015	FALSE	forkhead box K2
ILF3	3609	SigPathway	191	0	1.767	3.467	2.829	3.237	3.333	0.431	-1.01	3.66	1.255	-0.187	0.077	0.00053	0.0047	0.0012	0.00086	0.67	0.31	0.00025	0.21	0.85	6.03609	4.15228	5.88	5.67	4.23835	-1.76677	7.55692	4.56034	1.519	0.145682	TRUE	interleukin enhancer binding factor 3
ILK	3611	SigPathway	85	0	-4.277	-4.593	-4.253	-4.495	-2.419	-4.305	-6.458	-1.893	-3.32	-4.958	1.9e-05	4.4e-06	2.1e-05	7e-06	0.016	1.7e-05	1.1e-10	0.058	0.0009	7.1e-07	-5.83831	-1.83127	-2.78	-3.51	-2.6599	-2.04131	-2.3764	-2.5541	-0.980158	-2.86174	FALSE	integrin linked kinase
IMPA1	3612	SigPathway	77	0	-1.776	1.11	-3.014	-3.32	-2.467	-0.477	3.919	-2.524	3.006	-0.44	0.076	0.27	0.0026	0.0009	0.014	0.63	8.9e-05	0.012	0.0026	0.66	4.27148	1.72371	0.378	-0.00716	-0.940981	0.216303	7.3508	1.22354	0.333475	0.309542	FALSE	inositol monophosphatase 1
IMPA2	3613	SigPathway	44	0	0.668	-1.636	1.259	0.94	-1.342	2.38	0.336	-2.009	-1.027	2.703	0.5	0.1	0.21	0.35	0.18	0.017	0.74	0.045	0.3	0.0069	2.46367	-1.31947	1.42	1.1	-4.50391	2.46031	1.0393	-3.77797	-1.56129	0.922605	FALSE	inositol monophosphatase 2
ING1	3621	SigPathway	234	0	-2.984	0.78	-1.846	-1.456	1.454	-1.415	-1.88	1.943	3.198	-3.198	0.0028	0.44	0.065	0.15	0.15	0.16	0.06	0.052	0.0014	0.0014	-2.31481	6.73449	1.94	2.24	2.85708	-2.08934	2.47936	1.98379	-1.10508	-0.360609	FALSE	inhibitor of growth family member 1
ING2	3622	SigPathway	57	0	3.956	3.055	2.786	2.699	2.275	2.298	3.893	3.115	1.193	1.691	7.6e-05	0.0022	0.0053	0.007	0.023	0.022	9.9e-05	0.0018	0.23	0.091	3.53906	1.62798	1.85	2.15	1.32839	5.81364	5.33724	-1.51906	-0.208153	-0.089298	FALSE	inhibitor of growth family member 2
INHBA	3624	SigPathway	380	0	-2.798	2.212	-3.477	-3.519	-1.734	-0.871	-2.343	0.397	-3.134	-6.071	0.0051	0.027	0.00051	0.00043	0.083	0.38	0.019	0.69	0.0017	1.3e-09	4.65675	6.91403	NA	NA	3.29305	0.955051	5.00074	10.7343	0.220037	2.10076	FALSE	inhibin beta A subunit
CXCL10	3627	SigPathway	44	0	4.999	3.109	4.789	5.034	1.397	4.531	2.174	2.922	2.869	5.327	5.8e-07	0.0019	1.7e-06	4.8e-07	0.16	5.9e-06	0.03	0.0035	0.0041	1e-07	5.06514	4.22432	4.04	4.7	1.3732	2.13668	2.40188	3.70552	1.82742	2.27298	FALSE	C-X-C motif chemokine ligand 10
INPP1	3628	SigPathway	82	0	2.218	-2.192	1.895	1.692	-1.357	3.167	0.48	-1.951	-1.886	4.897	0.027	0.028	0.058	0.091	0.17	0.0015	0.63	0.051	0.059	9.8e-07	1.84149	-1.62833	0.981	0.733	-1.35127	-0.0658666	3.95186	-1.32742	0.278604	1.01541	FALSE	inositol polyphosphate-1-phosphatase
INS	3630	SigPathway	143	0	-1.13	-1.102	-0.477	-0.545	-0.63	-0.418	-1.675	-0.352	-0.774	0.332	0.26	0.27	0.63	0.59	0.53	0.68	0.094	0.72	0.44	0.74	-5.68201	-1.35546	NA	NA	-0.440055	-0.14098	-4.75799	-1.68822	NA	NA	FALSE	insulin
INPP4A	3631	SigPathway	45	0	-2.217	0.763	-1.942	-1.64	0.385	-1.151	-2.683	-0.991	-0.426	-0.215	0.027	0.45	0.052	0.1	0.7	0.25	0.0073	0.32	0.67	0.83	-1.25352	5.02553	-0.382	0.643	3.81106	-0.879374	3.62157	2.25287	0.971555	1.90569	FALSE	inositol polyphosphate-4-phosphatase type I A
INPP5B	3633	SigPathway	139	0	-0.462	-1.221	0.733	0.947	0.853	-0.877	-2.401	0.412	0.16	3.315	0.64	0.22	0.46	0.34	0.39	0.38	0.016	0.68	0.87	0.00092	-5.00421	-3.05437	1.02	0.665	-2.87203	-1.25917	-3.92214	3.16904	1.69261	0.178944	FALSE	inositol polyphosphate-5-phosphatase B
INSIG1	3638	SigPathway	73	0	2.528	2.705	2.39	2.163	-0.506	1.87	2.17	1.633	2.632	0.779	0.011	0.0068	0.017	0.031	0.61	0.062	0.03	0.1	0.0085	0.44	2.1604	6.90377	1.61	0.823	-0.808676	1.56237	3.21308	0.529929	-1.59347	0.0163553	FALSE	insulin induced gene 1
INSL4	3641	SigPathway	67	0	0.253	0.644	1.818	1.798	-1.089	2.188	0.609	1.809	-1.15	-0.803	0.8	0.52	0.069	0.072	0.28	0.029	0.54	0.07	0.25	0.42	-2.07442	0.535781	0.667	0.445	-1.69929	0.923035	-5.10216	0.466386	0.535234	NA	FALSE	insulin like 4
INSM1	3642	TF	99	0	-0.524	1.581	-0.065	0.176	0.394	-0.218	-1.491	1.048	-0.414	0.658	0.6	0.11	0.95	0.86	0.69	0.83	0.14	0.29	0.68	0.51	-2.34614	-1.84582	0.0612	0.798	-0.850505	0.944387	-4.91756	1.75405	NA	1.28687	FALSE	INSM transcriptional repressor 1
INSR	3643	SigPathway	57	0	-4.673	-3.183	-3.34	-3.639	-2.042	-2.416	-4.849	-1.345	-1.729	-2.764	3e-06	0.0015	0.00084	0.00027	0.041	0.016	1.2e-06	0.18	0.084	0.0057	-2.24882	2.31483	-0.698	-1.05	1.34849	-1.13821	-5.52691	3.76977	1.377	-2.23772	FALSE	insulin receptor
INSRR	3645	SigPathway	60	0	-3.386	-1.86	-2.482	-2.329	-1.26	-3.083	-2.859	-2.216	-1.699	-2.312	0.00071	0.063	0.013	0.02	0.21	0.002	0.0042	0.027	0.089	0.021	-2.49679	-7.01112	0.642	1.59	-0.345618	0.0728788	-5.22638	-1.17569	-2.15921	-4.96376	FALSE	insulin receptor related receptor
PDX1	3651	TF	105	0	-1.112	-2.224	-0.675	-0.735	-0.297	0.576	-2.84	0.658	0.329	-1.06	0.27	0.026	0.5	0.46	0.77	0.56	0.0045	0.51	0.74	0.29	-5.7867	-7.30752	0.0676	0.586	-2.67901	0.747825	-5.58735	-1.61411	0.247347	NA	FALSE	pancreatic and duodenal homeobox 1
IRAK1	3654	SigPathway	91	0	3.559	1.2	5.234	5.532	1.115	3.35	1.778	2.558	1.74	3.854	0.00037	0.23	1.7e-07	3.2e-08	0.27	0.00081	0.075	0.011	0.082	0.00012	4.77361	1.61453	4.87	4.33	2.45918	4.88272	-5.59149	3.2668	0.150097	2.96579	FALSE	interleukin 1 receptor associated kinase 1
ITGA6	3655	SigPathway	82	0	5.145	2.43	4.831	4.278	-0.335	7.078	5.674	0.997	-1.052	3.414	2.7e-07	0.015	1.4e-06	1.9e-05	0.74	1.5e-12	1.4e-08	0.32	0.29	0.00064	1.44896	1.88975	2.17	1.55	2.77342	2.0879	4.97751	2.43349	-1.60749	0.061066	FALSE	integrin subunit alpha 6
IRAK2	3656	SigPathway	69	0	4.455	-0.511	2.899	2.682	-1.933	6.087	3.417	-0.819	0.592	3.494	8.4e-06	0.61	0.0037	0.0073	0.053	1.2e-09	0.00063	0.41	0.55	0.00048	-4.46779	-2.20762	3.9	4.11	NA	NA	-6.2801	NA	1.10413	0.252547	FALSE	interleukin 1 receptor associated kinase 2
IRF1	3659	TF	150	0	6.286	0.78	5.386	5.472	1.803	4.085	1.952	3.176	1.796	3.541	3.3e-10	0.44	7.2e-08	4.5e-08	0.071	4.4e-05	0.051	0.0015	0.073	0.0004	4.66878	2.68008	7.14	7.17	1.72986	2.63216	3.55658	3.58353	1.81481	-0.0240177	FALSE	interferon regulatory factor 1
IRF2	3660	TF	151	0	2.296	0.639	0.435	-0.066	0.172	2.709	3.591	-1.748	4.38	4.691	0.022	0.52	0.66	0.95	0.86	0.0068	0.00033	0.08	1.2e-05	2.7e-06	-3.94005	3.72223	0.356	0.123	1.82119	0.584147	2.6718	-0.59674	1.61042	0.661874	FALSE	interferon regulatory factor 2
IRF3	3661	TF	50	0	0.248	-3.313	0.56	0.569	0.071	-0.352	-3.878	-0.051	-1.751	1.841	0.8	0.00092	0.58	0.57	0.94	0.72	0.00011	0.96	0.08	0.066	0.126853	0.896574	2.85	2.93	-0.458979	0.0570413	2.36586	3.28769	1.526	1.43844	FALSE	interferon regulatory factor 3
IRF4	3662	TF	127	0	-1.806	1.556	1.279	-0.232	-0.682	1.667	-5.752	-0.32	0.177	7.88	0.071	0.12	0.2	0.82	0.5	0.096	8.8e-09	0.75	0.86	3.3e-15	-3.29751	3.99642	2.02	2.13	1.36405	-0.633833	-6.10862	1.34211	0.313695	-0.0786359	FALSE	interferon regulatory factor 4
IRF5	3663	TF	168	0	1.875	-2.528	1.971	1.887	-1.921	4.522	-2.712	-2.563	-1.256	8.247	0.061	0.011	0.049	0.059	0.055	6.1e-06	0.0067	0.01	0.21	1.6e-16	2.49012	2.44896	3.54	4.45	2.57845	1.15442	-5.2972	1.45894	0.709396	4.76897	FALSE	interferon regulatory factor 5
IRF6	3664	TF	125	0	3.083	-0.516	3.054	3.091	1.633	6.165	4.601	-1.992	-1.805	3.056	0.002	0.61	0.0023	0.002	0.1	7e-10	4.2e-06	0.046	0.071	0.0022	6.47672	-4.44861	3.16	3.14	0.655896	2.8468	6.90324	0.463037	0.163201	NA	FALSE	interferon regulatory factor 6
IRF7	3665	TF	106	0	6.265	-0.392	4.893	4.794	1.49	4.52	0.799	3.775	0.278	5.466	3.7e-10	0.69	9.9e-07	1.6e-06	0.14	6.2e-06	0.42	0.00016	0.78	4.6e-08	7.66283	2.7756	1.96	2.81	3.47731	3.70531	1.84287	4.32694	-1.43654	2.62556	FALSE	interferon regulatory factor 7
IRS1	3667	SigPathway	70	0	-4.273	0.617	-4.125	-4.12	-1.207	-2.127	-0.939	0.082	-1.614	-5.046	1.9e-05	0.54	3.7e-05	3.8e-05	0.23	0.033	0.35	0.93	0.11	4.5e-07	-1.31533	-2.06535	-3.04	-3.68	-3.79439	-3.06992	-2.97282	-2.34148	-0.704381	-13.291	FALSE	insulin receptor substrate 1
ISL1	3670	TF	122	0	-3.465	-2.313	-2.795	-2.542	0.531	-2.233	-3.421	-0.696	-0.888	-0.825	0.00053	0.021	0.0052	0.011	0.6	0.026	0.00062	0.49	0.37	0.41	-0.219666	-2.08799	-3.7	-4.22	-3.61709	-0.785437	-5.24061	-5.45947	-2.58483	NA	FALSE	ISL LIM homeobox 1
ITGA1	3672	SigPathway	90	0	-1.773	3.031	-1.903	-2.099	-1.094	-1.757	-1.036	1.291	-0.42	-4.394	0.076	0.0024	0.057	0.036	0.27	0.079	0.3	0.2	0.67	1.1e-05	1.92942	3.6427	NA	NA	-0.280006	-1.17839	2.04455	4.22012	NA	-0.538776	FALSE	integrin subunit alpha 1
ITGA2	3673	SigPathway	81	0	2.505	0.957	1.356	1.258	-1.868	3.608	3.179	-2.652	-0.946	1.179	0.012	0.34	0.18	0.21	0.062	0.00031	0.0015	0.008	0.34	0.24	4.01366	-4.02952	4.29	3.19	1.56059	2.84308	3.28939	1.0205	1.38334	2.77998	FALSE	integrin subunit alpha 2
ITGA2B	3674	SigPathway	55	0	-3.107	-2.379	0.083	0.317	1.612	-0.827	-3.64	1.491	0.621	-1.322	0.0019	0.017	0.93	0.75	0.11	0.41	0.00027	0.14	0.53	0.19	-7.13104	3.02995	1.31	2	1.56212	-0.651094	-5.47502	2.56944	-1.2774	-0.0141454	FALSE	integrin subunit alpha 2b
ITGA3	3675	SigPathway	100	0	2.044	1.653	3.437	3.135	1.704	4.386	0.209	3.614	0.279	-0.855	0.041	0.098	0.00059	0.0017	0.088	1.2e-05	0.83	0.0003	0.78	0.39	5.7401	-0.722735	4.71	4.16	-0.491366	1.18884	1.38399	5.00084	0.387796	0.0182636	FALSE	integrin subunit alpha 3
ITGA5	3678	SigPathway	130	0	-1.932	1.398	-0.258	0.271	-1.577	-0.626	-1.237	1.929	-4.271	-3.71	0.053	0.16	0.8	0.79	0.11	0.53	0.22	0.054	1.9e-05	0.00021	0.223235	3.47771	0.971	1.1	1.40734	0.161775	-1.3171	3.94282	0.0887719	-2.29563	FALSE	integrin subunit alpha 5
ITGA7	3679	SigPathway	79	0	-6.442	-1.151	-5.397	-4.941	1.553	-8.225	-7.63	-1.837	-3.23	-5.713	1.2e-10	0.25	6.8e-08	7.8e-07	0.12	2e-16	2.3e-14	0.066	0.0012	1.1e-08	-7.821	1.53424	-3.96	-5.31	1.3712	-3.26371	-4.11695	-0.460143	-1.80726	-0.6375	FALSE	integrin subunit alpha 7
ITGA9	3680	SigPathway	22	0	NA	NA	NA	NA	NA	NA	NA	NA	NA	NA	NA	NA	NA	NA	NA	NA	NA	NA	NA	NA	-8.73063	-2.37	-8.71	-6.2	2.20728	-2.25163	-3.85395	-1.14681	-0.698759	-3.76527	NA	integrin subunit alpha 9
ITGAD	3681	SigPathway	36	0	0.808	-1.699	-1.16	-1.166	NA	NA	-3.15	NA	1.102	0.282	0.42	0.089	0.25	0.24	NA	NA	0.0016	NA	0.27	0.78	-3.30933	-1.72168	-0.141	0.739	NA	NA	-5.49711	NA	-1.08999	0.256915	FALSE	integrin subunit alpha D
ITGAL	3683	SigPathway	25	0	1.845	1.166	NA	NA	NA	NA	-1.485	NA	NA	NA	0.065	0.24	NA	NA	NA	NA	0.14	NA	NA	NA	-3.8298	2.10022	1.48	2.16	1.0455	-0.168527	-1.82001	-0.939839	0.4318	5.68758	FALSE	integrin subunit alpha L
ITGAV	3685	SigPathway	87	0	0.094	0.414	-0.975	-1.06	0.553	-0.369	-0.407	-0.091	-1.831	-1.897	0.92	0.68	0.33	0.29	0.58	0.71	0.68	0.93	0.067	0.058	1.18163	2.95691	2.46	1.61	0.66061	-1.02009	6.08242	1.85416	0.924618	-0.00401043	FALSE	integrin subunit alpha V
ITGB1	3688	SigPathway	172	0	0.233	4.836	-1.349	-0.393	0.193	-0.147	3.033	3.039	0.229	-3.559	0.82	1.3e-06	0.18	0.69	0.85	0.88	0.0024	0.0024	0.82	0.00037	1.64132	-7.49129	1.47	1.14	2.16836	-0.822402	7.25001	4.43014	0.420446	-1.66642	FALSE	integrin subunit beta 1
ITGB3	3690	SigPathway	88	0	-2.709	1.08	-1.755	-1.673	0.52	-1.932	-2.127	2.243	-0.427	-4.518	0.0067	0.28	0.079	0.094	0.6	0.053	0.033	0.025	0.67	6.2e-06	-2.45726	5.19385	0.113	-0.664	2.21646	-1.16271	-6.79255	-2.92635	-0.555224	-1.99543	FALSE	integrin subunit beta 3
ITGB4	3691	SigPathway	51	0	2.646	-1.74	1.582	1.307	-2.269	2.884	0.998	-1.154	0.474	2.317	0.0081	0.082	0.11	0.19	0.023	0.0039	0.32	0.25	0.64	0.021	6.2496	-3.4107	5.23	4.43	5.06884	2.86807	-7.03987	3.78051	0.703862	6.2174	FALSE	integrin subunit beta 4
ITGB5	3693	SigPathway	87	0	-2.68	-2.438	-1.172	-1.247	-0.761	-3.058	-2.455	-1.475	-1.564	-1.808	0.0074	0.015	0.24	0.21	0.45	0.0022	0.014	0.14	0.12	0.071	-3.84277	-3.49806	-1.1	-1.1	-3.2543	-2.48627	-4.01975	-3.14861	-0.609841	-0.395653	FALSE	integrin subunit beta 5
ITGB6	3694	SigPathway	68	0	1.854	-2.606	1.217	0.949	-0.685	2.832	-0.577	0.705	1.301	1.492	0.064	0.0092	0.22	0.34	0.49	0.0046	0.56	0.48	0.19	0.14	-0.029303	NA	NA	NA	NA	NA	NA	NA	0.998375	2.80652	FALSE	integrin subunit beta 6
ITGB8	3696	SigPathway	79	0	-1.419	-0.837	-3.43	-3.697	-0.804	-1.151	2.674	-2.894	0.145	0.969	0.16	0.4	0.0006	0.00022	0.42	0.25	0.0075	0.0038	0.88	0.33	-1.60845	-2.51038	0.871	0.339	1.83667	1.75821	3.35302	0.674722	0.21869	0.0857652	FALSE	integrin subunit beta 8
ITK	3702	SigPathway	15	0	NA	NA	NA	NA	NA	NA	NA	NA	NA	NA	NA	NA	NA	NA	NA	NA	NA	NA	NA	NA	3.16711	3.12731	0.269	0.709	-2.22758	0.441057	1.88289	-1.08847	0.402772	2.87903	NA	IL2 inducible T cell kinase
ITPK1	3705	SigPathway	56	0	-1.198	-0.581	-0.404	-0.406	-0.609	-1.636	-1.619	0.899	-1.447	-2.448	0.23	0.56	0.69	0.69	0.54	0.1	0.11	0.37	0.15	0.014	-10.4603	-1.76454	-1.61	-1.93	3.89127	-0.823678	-6.54979	3.1387	-1.03238	-0.872603	FALSE	inositol-tetrakisphosphate 1-kinase
ITPKA	3706	SigPathway	89	0	1.169	3.447	2.611	2.228	2.491	1.22	-0.687	1.879	1.534	1.377	0.24	0.00057	0.009	0.026	0.013	0.22	0.49	0.06	0.12	0.17	1.26265	1.79028	1.48	2.3	4.04114	1.8325	-2.65816	2.50591	-1.27835	0.60877	FALSE	inositol-trisphosphate 3-kinase A
ITPKB	3707	SigPathway	105	0	-2.823	-2.751	-1.929	-1.649	-0.772	-2.62	-4.411	-2.099	-1.927	-0.523	0.0048	0.0059	0.054	0.099	0.44	0.0088	1e-05	0.036	0.054	0.6	-8.81594	3.82055	-3.4	-2.49	0.0588918	-3.0617	-4.96279	-2.16973	-0.150261	-2.80134	FALSE	inositol-trisphosphate 3-kinase B
ITPR1	3708	SigPathway	59	0	-3.889	-3.409	-5.928	-5.96	-2.705	-4.049	-3.486	-3.783	-0.356	-3.044	0.0001	0.00065	3.1e-09	2.5e-09	0.0068	5.1e-05	0.00049	0.00016	0.72	0.0023	-2.67968	-2.40159	-3.6	-3.41	-2.96383	-2.56992	-4.76097	-4.97428	0.0244733	-1.78832	FALSE	inositol 1,4,5-trisphosphate receptor type 1
ITPR2	3709	SigPathway	67	0	1.363	1.642	-0.64	-0.633	-0.941	1.516	1.356	0.899	-0.246	-0.978	0.17	0.1	0.52	0.53	0.35	0.13	0.18	0.37	0.81	0.33	-1.85112	-6.7167	-4.31	-3.2	-4.45861	-4.3613	-6.29741	-6.96909	0.0346992	-0.5343	FALSE	inositol 1,4,5-trisphosphate receptor type 2
ITPR3	3710	SigPathway	64	0	2.773	2.637	1.183	0.85	2.879	4.08	0.736	2.369	0.629	-0.45	0.0056	0.0084	0.24	0.4	0.004	4.5e-05	0.46	0.018	0.53	0.65	6.41808	3.49805	6.82	4.87	3.59541	3.43754	5.61264	3.68241	1.22652	2.47741	TRUE	inositol 1,4,5-trisphosphate receptor type 3
JAG2	3714	SigPathway	52	0	1.74	2.21	0.512	0.813	0.61	-0.7	2.863	1.352	-1.161	-0.046	0.082	0.027	0.61	0.42	0.54	0.48	0.0042	0.18	0.25	0.96	1.80804	1.65732	2.83	2.61	-1.07262	1.0389	2.08984	4.21887	-1.25573	4.22694	FALSE	jagged 2
JAK1	3716	SigPathway	72	0	-1.158	-1.579	-4.606	-4.809	-4.299	-2.261	-0.185	-3.608	0.867	-1.908	0.25	0.11	4.1e-06	1.5e-06	1.7e-05	0.024	0.85	0.00031	0.39	0.056	3.77341	-2.23159	-1.58	-1.9	-1.69055	-1.64516	7.76073	0.810977	1.38031	-0.0535792	FALSE	Janus kinase 1
JAK2	3717	SigPathway	93	0	4.275	0.506	1.937	1.33	-1.213	3.985	5.344	-0.88	3.152	2.262	1.9e-05	0.61	0.053	0.18	0.23	6.7e-05	9.1e-08	0.38	0.0016	0.024	1.60059	-0.525899	-0.162	0.34	-0.367182	-0.828936	4.2862	-4.69677	0.5331	0.530864	FALSE	Janus kinase 2
JARID2	3720	TF	110	0	2.475	1.149	1.717	2.046	-0.571	1.203	2.056	-1.019	-1.812	1.443	0.013	0.25	0.086	0.041	0.57	0.23	0.04	0.31	0.07	0.15	6.67823	0.84488	0.365	0.644	1.41245	1.52827	3.037	-2.55469	-0.121153	0.608656	FALSE	jumonji and AT-rich interaction domain containing 2
JUN	3725	TF	87	0	1.367	1.639	-0.592	-0.859	-1.429	0.629	2.245	-2.379	0.601	-0.758	0.17	0.1	0.55	0.39	0.15	0.53	0.025	0.017	0.55	0.45	-1.33979	1.2764	-7.02	-7	-1.80466	-4.12475	-4.45964	-4.53531	NA	-0.175736	FALSE	Jun proto-oncogene, AP-1 transcription factor subunit
JUNB	3726	TF	103	0	6.127	-0.272	3.167	3.675	-1.06	4.554	1.561	-1.621	-0.817	4.579	8.9e-10	0.79	0.0015	0.00024	0.29	5.3e-06	0.12	0.11	0.41	4.7e-06	2.84618	-0.884103	-0.967	-1.21	-1.88634	-0.734626	-1.32143	-6.01638	NA	-1.54791	FALSE	JunB proto-oncogene, AP-1 transcription factor subunit
JUND	3727	TF	114	0	-2.477	-2.239	-2.456	-2.282	-1.031	-3.914	-3.75	-0.117	-3.5	-3.662	0.013	0.025	0.014	0.022	0.3	9.1e-05	0.00018	0.91	0.00047	0.00025	-2.08827	2.33446	-3.34	-4.16	-2.40055	-2.93031	-8.72277	-3.22826	-0.746553	-2.22296	FALSE	JunD proto-oncogene, AP-1 transcription factor subunit
JUP	3728	TFcoFac	814	0	5.42	-8.221	2.053	2.504	-6.208	7.911	-1.765	-10.5	-9.057	14.585	6e-08	2e-16	0.04	0.012	5.4e-10	2.6e-15	0.078	8.7e-26	1.3e-19	3.5e-48	2.27641	-2.43607	0.425	0.115	-2.80755	1.83913	-1.07131	-4.06086	-0.357144	0.463558	FALSE	junction plakoglobin
KCNH1	3756	SigPathway	81	0	-3.609	0.542	-3.658	-3.558	-1.298	-3.595	-1.209	-2.96	-1.153	-2.348	0.00031	0.59	0.00025	0.00037	0.19	0.00032	0.23	0.0031	0.25	0.019	-8.23671	-2.37834	-0.376	-0.227	0.0157993	-0.605721	-6.10533	-2.10933	-2.24663	-0.317553	FALSE	potassium voltage-gated channel subfamily H member 1
KCNH2	3757	SigPathway	80	0	-4.174	-2.098	-3.264	-2.852	0.003	-3.803	-4.891	-0.827	-2.257	-3.458	3e-05	0.036	0.0011	0.0043	1	0.00014	1e-06	0.41	0.024	0.00054	3.63758	1.02718	-1.17	-1.12	1.22418	-2.89318	-1.81267	0.774414	-2.52236	-0.384021	FALSE	potassium voltage-gated channel subfamily H member 2
KCNK2	3776	SigPathway	46	0	-6.486	-2.816	-6.86	-6.781	-0.746	-6.536	-3.406	-4.007	-2.532	-6.446	8.8e-11	0.0049	6.9e-12	1.2e-11	0.46	6.3e-11	0.00066	6.1e-05	0.011	1.2e-10	-1.1603	-2.62473	-4.15	-4.71	0.977352	0.549749	-4.06613	-2.35835	-0.327307	-0.0720684	FALSE	potassium two pore domain channel subfamily K member 2
KDR	3791	SigPathway	49	0	-2.021	-0.098	-2.403	-2.282	-1.385	-1.921	-1.243	-0.394	-0.341	-2.846	0.043	0.92	0.016	0.022	0.17	0.055	0.21	0.69	0.73	0.0044	-8.14634	-0.769049	-5.05	-6.14	-0.157275	-2.87139	-0.785152	-1.5145	-0.219831	-1.53921	FALSE	kinase insert domain receptor
KEL	3792	SigPathway	80	0	-1.049	-0.578	0.715	0.984	0.681	-1.07	-2.412	-0.948	-1.758	3.186	0.29	0.56	0.47	0.33	0.5	0.28	0.016	0.34	0.079	0.0014	-4.15346	-1.77797	2.3	2.47	1.55108	0.0210793	-4.61735	-2.00458	0.474803	-0.0949561	FALSE	Kell blood group, metallo-endopeptidase
KIF5B	3799	SigPathway	41	0	0.978	2.852	-1.439	-1.883	NA	NA	5.043	NA	2.402	-1.191	0.33	0.0044	0.15	0.06	NA	NA	4.6e-07	NA	0.016	0.23	4.65765	3.8396	NA	NA	-2.24078	2.00577	6.3046	-2.04301	1.53664	-1.46964	FALSE	kinesin family member 5B
KIR2DL1	3802	SigPathway	40	0	1.502	1.026	0.623	0.503	NA	NA	-0.718	NA	0.533	1.12	0.13	0.3	0.53	0.62	NA	NA	0.47	NA	0.59	0.26	NA	5.10148	NA	NA	1.21725	-0.35858	-4.16924	-1.85203	NA	NA	FALSE	killer cell immunoglobulin like receptor, two Ig domains and long cytoplasmic tail 1
KIR3DL1	3811	SigPathway	31	0	NA	NA	NA	NA	NA	NA	NA	NA	NA	NA	NA	NA	NA	NA	NA	NA	NA	NA	NA	NA	-0.563721	0.215264	NA	NA	0.0937563	0.471097	-5.28759	1.23819	NA	NA	FALSE	killer cell immunoglobulin like receptor, three Ig domains and long cytoplasmic tail 1
KIT	3815	SigPathway	76	0	-5.61	0.723	-7.099	-6.844	0.552	-5.901	-1.766	-1.678	-0.243	-4.813	2e-08	0.47	1.3e-12	7.7e-12	0.58	3.6e-09	0.077	0.093	0.81	1.5e-06	-6.89772	-0.871067	-6.6	-6.19	-1.31744	-1.36842	-0.568923	-1.13239	NA	0.213295	FALSE	KIT proto-oncogene receptor tyrosine kinase
KNG1	3827	SigPathway	69	0	-2.287	-2.021	-0.615	-0.555	-1.517	-0.427	-3.999	-1.029	-1.094	-0.604	0.022	0.043	0.54	0.58	0.13	0.67	6.4e-05	0.3	0.27	0.55	-8.40126	-2.49484	0.341	0.049	-1.44961	-0.860874	-6.37333	0.551121	-0.828714	NA	FALSE	kininogen 1
KRAS	3845	SigPathway	32	0	1.961	1.73	-1.234	-1.428	NA	NA	3.725	NA	1.501	-0.579	0.05	0.084	0.22	0.15	NA	NA	0.00019	NA	0.13	0.56	4.07523	-3.25363	0.913	0.343	-3.83316	-1.8929	9.63557	3.31317	0.835145	0.440826	NA	KRAS proto-oncogene, GTPase
KRT17	3872	SigPathway	115	0	1.548	-0.841	3.007	2.909	-1.547	3.189	0.438	-1.596	-2.581	1.325	0.12	0.4	0.0026	0.0036	0.12	0.0014	0.66	0.11	0.0099	0.19	4.73879	NA	4.25	4.53	NA	NA	NA	NA	NA	1.12818	FALSE	keratin 17
L1CAM	3897	SigPathway	86	0	-1.948	1.194	0.426	0.444	-0.26	0.889	-1.925	1.462	0.56	-3.049	0.051	0.23	0.67	0.66	0.79	0.37	0.054	0.14	0.58	0.0023	-4.53643	2.13315	1.42	1.22	1.01367	0.629889	-7.19261	-0.620802	0.0618073	-1.10437	FALSE	L1 cell adhesion molecule
AFF3	3899	TF	85	0	-6.696	-2.631	-4.745	-4.785	-2.333	-4.859	-5.943	-4.337	-1.39	-4.979	2.1e-11	0.0085	2.1e-06	1.7e-06	0.02	1.2e-06	2.8e-09	1.4e-05	0.16	6.4e-07	-8.97617	-2.15421	-5.33	-5.51	1.42173	-0.802064	-5.69446	-1.32619	-0.182909	-5.34521	FALSE	AF4/FMR2 family member 3
LAG3	3902	SigPathway	35	0	1.677	1.868	3.105	3.47	0.844	1.667	0.303	2.26	-0.224	2.977	0.094	0.062	0.0019	0.00052	0.4	0.096	0.76	0.024	0.82	0.0029	3.20178	-0.161847	0.306	0.521	1.13316	0.281763	0.880397	0.139942	-0.403268	1.65901	FALSE	lymphocyte activating 3
LALBA	3906	SigPathway	59	0	-2.238	-1.451	-0.051	-0.107	-0.471	0.239	1.465	0.353	-0.554	0.046	0.025	0.15	0.96	0.92	0.64	0.81	0.14	0.72	0.58	0.96	-3.46246	-1.82373	1.73	2.07	1.58316	-0.585654	-4.18187	-2.08987	-1.44544	NA	FALSE	lactalbumin alpha
STMN1	3925	SigPathway	109	0	1.473	4.845	2.35	2.388	3.64	1.386	5.428	3.094	1.243	0.993	0.14	1.3e-06	0.019	0.017	0.00027	0.17	5.7e-08	0.002	0.21	0.32	7.66944	6.13759	8.65	10.2	5.82331	2.77164	7.23288	5.08663	2.06209	0.0132433	TRUE	stathmin 1
LASP1	3927	SigPathway	64	0	-1.35	1.453	2.491	2.284	0.892	0.29	-1.128	2.212	-0.88	0.183	0.18	0.15	0.013	0.022	0.37	0.77	0.26	0.027	0.38	0.86	-6.90635	3.58211	2.85	3.6	3.09336	0.286233	6.03856	5.51005	2.66463	0.0106854	FALSE	LIM and SH3 protein 1
LBP	3929	SigPathway	72	0	-0.183	-0.999	0.028	-0.059	-0.338	0.604	-1.124	0.358	-0.575	-1.248	0.85	0.32	0.98	0.95	0.74	0.55	0.26	0.72	0.56	0.21	-3.11685	-1.00536	1.08	0.911	-1.00369	-1.24267	-4.254	-2.31334	1.1009	-0.679471	FALSE	lipopolysaccharide binding protein
LCP2	3937	SigPathway	12	0	NA	NA	NA	NA	NA	NA	NA	NA	NA	NA	NA	NA	NA	NA	NA	NA	NA	NA	NA	NA	4.17245	4.14169	3.21	3.81	0.718932	1.89727	-3.49051	3.0374	1.52831	2.5618	NA	lymphocyte cytosolic protein 2
LECT2	3950	SigPathway	78	0	-0.739	0.743	-0.439	-0.303	1.561	-0.282	-0.453	0.386	-0.208	-0.458	0.46	0.46	0.66	0.76	0.12	0.78	0.65	0.7	0.84	0.65	-1.57028	-2.91136	-0.0429	0.194	-1.54195	0.0224305	-2.86358	-0.547812	0.592599	NA	FALSE	leukocyte cell derived chemotaxin 2
LEPR	3953	SigPathway	66	0	-3.844	-1.443	-3.769	-3.435	-1.896	-3.384	-3.27	-1.891	-0.532	-4.443	0.00012	0.15	0.00016	0.00059	0.058	0.00072	0.0011	0.059	0.59	8.9e-06	-7.17445	0.662498	NA	NA	NA	NA	-2.21907	NA	NA	-0.837826	FALSE	leptin receptor
LGALS1	3956	SigPathway	101	0	-2.661	1.983	-1.529	-1.151	-0.763	-3.475	-2.8	2.129	-3.826	-5.656	0.0078	0.047	0.13	0.25	0.45	0.00051	0.0051	0.033	0.00013	1.5e-08	-3.97775	0.834022	-3.06	-3.17	-0.405955	-4.50522	1.32954	1.71178	-0.791997	-4.99225	FALSE	galectin 1
LGALS3BP	3959	SigPathway	82	0	0.201	-1.184	3.139	2.932	-0.798	1.303	0.452	3.709	1.115	0.023	0.84	0.24	0.0017	0.0034	0.42	0.19	0.65	0.00021	0.26	0.98	-3.52563	0.298082	2.55	2.48	0.850182	0.88807	1.37852	2.29345	-0.513322	1.08255	FALSE	galectin 3 binding protein
LGALS9	3965	SigPathway	107	0	-1.854	-5.309	-0.86	-0.655	-0.11	-1.384	-4.398	-0.278	2.959	3.597	0.064	1.1e-07	0.39	0.51	0.91	0.17	1.1e-05	0.78	0.0031	0.00032	5.94393	1.35129	2.06	2.25	1.27817	0.490897	-2.15272	1.67285	NA	6.03869	FALSE	galectin 9
LHB	3972	SigPathway	59	0	0.122	-0.474	1.611	1.633	0.097	0.645	-0.733	0.831	-3.645	0.18	0.9	0.64	0.11	0.1	0.92	0.52	0.46	0.41	0.00027	0.86	0.671684	NA	-0.0422	-0.112	NA	NA	NA	NA	-1.88722	-0.202533	FALSE	luteinizing hormone beta polypeptide
LHCGR	3973	SigPathway	72	0	0.826	-0.196	-0.301	-0.261	-0.605	0.229	0.755	0.261	-0.333	0.096	0.41	0.84	0.76	0.79	0.55	0.82	0.45	0.79	0.74	0.92	-0.321956	-1.56782	-0.794	-0.814	-0.635611	-0.852025	-2.42495	0.192909	-0.634584	NA	FALSE	luteinizing hormone/choriogonadotropin receptor
LHX1	3975	TF	136	0	-1.43	-1.375	-0.857	-0.903	0.823	-1.431	-2.522	0.667	-1.833	-2.227	0.15	0.17	0.39	0.37	0.41	0.15	0.012	0.5	0.067	0.026	-1.2717	-1.26222	-0.767	-0.395	0.239108	0.73807	-2.92774	0.192655	-1.89012	-0.11006	FALSE	LIM homeobox 1
LIF	3976	SigPathway	561	0	-6.646	-0.918	-3.778	-5.336	1.428	-3.068	-4.132	2.336	-0.425	-14.201	3e-11	0.36	0.00016	9.5e-08	0.15	0.0022	3.6e-05	0.02	0.67	9e-46	-6.90175	0.877826	-0.722	-1.09	1.41697	0.296709	-0.574904	3.8545	-1.39134	-0.878555	FALSE	LIF, interleukin 6 family cytokine
LIFR	3977	SigPathway	67	0	-2.96	-1.374	-3.157	-3.028	0.693	-2.417	-1.862	1.378	0.797	-4.652	0.0031	0.17	0.0016	0.0025	0.49	0.016	0.063	0.17	0.43	3.3e-06	-8.41366	-1.42319	-8.28	-8.42	-3.10038	-2.03613	-2.89879	-1.46335	0.0572569	-3.95035	FALSE	LIF receptor alpha
LIMK1	3984	SigPathway	42	0	0.053	-1.38	1.308	1.407	0.307	0.765	-1.598	1.016	-1.014	0.782	0.96	0.17	0.19	0.16	0.76	0.44	0.11	0.31	0.31	0.43	3.16513	-3.43237	4.41	4.24	5.67077	-0.785286	-4.87477	-1.65533	1.35184	0.0682359	TRUE	LIM domain kinase 1
FADS1	3992	SigPathway	281	0	-3.874	0.554	-1.512	-1.7	1.525	-2.939	-1.09	1.76	0.346	-4.749	0.00011	0.58	0.13	0.089	0.13	0.0033	0.28	0.078	0.73	2e-06	1.30294	NA	2.33	1.99	NA	NA	NA	NA	NA	0.0542511	FALSE	fatty acid desaturase 1
LMO1	4004	SigPathway	118	0	0.568	-0.751	1.106	1.103	0.663	0.789	-1.511	0.643	-1.49	-1.318	0.57	0.45	0.27	0.27	0.51	0.43	0.13	0.52	0.14	0.19	1.11578	-0.382597	0.0419	0.615	1.78831	0.92371	-4.88397	0.527826	-0.897175	0.384768	FALSE	LIM domain only 1
LMO2	4005	TF	106	0	-4.795	-6.718	-5.993	-5.879	-5.355	-3.366	-5.296	-5.26	-2.73	-1.242	1.6e-06	1.8e-11	2.1e-09	4.1e-09	8.6e-08	0.00076	1.2e-07	1.4e-07	0.0063	0.21	-4.9017	-2.02006	-1.95	-1.49	-1.88806	-3.58585	-2.21886	-0.638357	-1.15753	-0.0243185	FALSE	LIM domain only 2
LMX1A	4009	TF	94	0	-2.179	-1.185	-1.57	-1.442	-1.405	-1.018	-2.338	-1.815	-2	-1.359	0.029	0.24	0.12	0.15	0.16	0.31	0.019	0.07	0.045	0.17	-2.97325	2.69449	0.0819	0.353	NA	NA	-4.8727	NA	-1.62907	NA	FALSE	LIM homeobox transcription factor 1 alpha
LMX1B	4010	TF	98	0	-0.722	-1.555	-0.008	0.219	-0.78	-0.76	-2.775	0.782	-1.553	-0.911	0.47	0.12	0.99	0.83	0.44	0.45	0.0055	0.43	0.12	0.36	-7.97284	-0.171777	-0.0767	0.51	-0.971463	-0.346256	-6.57385	-0.963157	-1.41643	0.00998884	FALSE	LIM homeobox transcription factor 1 beta
LOXL2	4017	SigPathway	500	0	-6.018	1.983	-3.098	-3.138	-2.054	-3.144	-3.939	1.647	-2.782	-11.723	1.8e-09	0.047	0.0019	0.0017	0.04	0.0017	8.2e-05	0.1	0.0054	9.7e-32	3.6094	5.41971	3.2	3.49	1.65721	0.335755	-4.90079	5.21451	1.06361	-4.22128	FALSE	lysyl oxidase like 2
LPP	4026	SigPathway	41	0	-0.65	0.754	-1.069	-1.315	0.917	0.998	2.147	-0.081	1.219	-0.38	0.52	0.45	0.28	0.19	0.36	0.32	0.032	0.94	0.22	0.7	-4.20579	-6.44341	0.732	0.127	3.76628	2.85817	5.12624	4.19938	1.40646	-1.10669	FALSE	LIM domain containing preferred translocation partner in lipoma
LRCH4	4034	SigPathway	284	0	-0.391	-4.642	1.757	2.043	0.361	0.763	-7.457	-0.087	0.407	3.548	0.7	3.4e-06	0.079	0.041	0.72	0.45	8.8e-14	0.93	0.68	0.00039	NA	-1.80867	0.951	1.3	-2.8643	0.869666	-6.15551	-2.73301	-0.240966	0.699354	FALSE	leucine rich repeats and calponin homology domain containing 4
LRP1	4035	SigPathway	88	0	-3.351	-1.594	-3.823	-3.391	-3.242	-2.88	-2.176	-5.218	-4.876	0.33	0.0008	0.11	0.00013	0.0007	0.0012	0.004	0.03	1.8e-07	1.1e-06	0.74	-5.87437	1.92473	-3.48	-3.37	-0.387018	-4.46184	-5.45167	1.11568	-0.422051	-2.92571	FALSE	LDL receptor related protein 1
LRP6	4040	SigPathway	89	0	-2.637	0.636	-4.238	-4.477	-0.959	-5.989	0.593	0.999	2.077	-4.997	0.0084	0.53	2.3e-05	7.6e-06	0.34	2.1e-09	0.55	0.32	0.038	5.8e-07	2.68055	7.01798	-3.44	-3.74	1.60069	-1.82623	-5.55525	-1.26945	0.465371	-2.542	FALSE	LDL receptor related protein 6
LRP5	4041	SigPathway	62	0	-3.683	-1.337	-0.771	-0.871	-0.445	-0.459	-2.071	1.812	0.74	-2.893	0.00023	0.18	0.44	0.38	0.66	0.65	0.038	0.07	0.46	0.0038	-3.80011	4.55992	1.5	1.45	-1.6195	0.832267	-5.44541	1.60486	1.17843	-0.490444	FALSE	LDL receptor related protein 5
LTB	4050	SigPathway	16	0	NA	NA	NA	NA	NA	NA	NA	NA	NA	NA	NA	NA	NA	NA	NA	NA	NA	NA	NA	NA	4.59595	-0.542426	1.86	2.6	1.7054	2.45003	-4.3083	3.23399	-0.614318	NA	NA	lymphotoxin beta
LTBR	4055	SigPathway	76	0	3.659	-0.067	3.793	3.777	0.116	3.527	0.163	1.244	-2.16	-0.026	0.00025	0.95	0.00015	0.00016	0.91	0.00042	0.87	0.21	0.031	0.98	2.22416	4.42913	2.65	2.09	-1.85715	0.510669	-6.45598	-0.701159	-0.0054214	-0.00339243	FALSE	lymphotoxin beta receptor
LTK	4058	SigPathway	73	0	-3.623	-2.378	-3.14	-3.234	-0.564	-1.671	-5.533	-1.261	-1.276	-1.475	0.00029	0.017	0.0017	0.0012	0.57	0.095	3.1e-08	0.21	0.2	0.14	1.71899	1.22653	0.998	0.97	-2.28061	-0.413893	-5.97997	-1.87483	-1.67847	0.0642804	FALSE	leukocyte receptor tyrosine kinase
BCAM	4059	SigPathway	86	0	-2.597	-2.859	-2.014	-1.858	-0.592	-1.978	-3.379	1.324	-3.415	-3.017	0.0094	0.0043	0.044	0.063	0.55	0.048	0.00073	0.19	0.00064	0.0026	3.25818	1.72689	-0.131	-0.625	-2.18565	-1.07708	-6.48283	3.04255	0.616502	-1.8725	FALSE	basal cell adhesion molecule (Lutheran blood group)
LY6E	4061	SigPathway	62	0	0.452	-3.102	3.126	3.276	-0.928	1.656	-1.725	0.731	-1.262	2.359	0.65	0.0019	0.0018	0.0011	0.35	0.098	0.085	0.46	0.21	0.018	1.73707	-0.340914	3.2	2.94	-1.53255	0.484123	2.20558	2.4768	-0.133453	2.23603	FALSE	lymphocyte antigen 6 family member E
LYL1	4066	TF	151	0	-1.661	-3.293	-0.514	0.556	-1.086	-3.525	-7.602	0.237	-4.933	1.806	0.097	0.00099	0.61	0.58	0.28	0.00042	2.9e-14	0.81	8.1e-07	0.071	-4.7318	0.739029	0.0409	0.551	2.51983	-2.39435	-5.38309	1.01674	-1.09501	0.388168	FALSE	LYL1, basic helix-loop-helix family member
LYN	4067	SigPathway	69	0	3.96	-1.649	2.415	2.163	-0.626	5.012	2.698	-0.949	2.862	4.784	7.5e-05	0.099	0.016	0.031	0.53	5.4e-07	0.007	0.34	0.0042	1.7e-06	4.32207	3.08391	6.88	6.98	4.6471	3.87019	9.93366	8.38049	1.60247	8.73056	FALSE	LYN proto-oncogene, Src family tyrosine kinase
TACSTD2	4070	SigPathway	63	0	3.716	-3.699	0.565	0.573	-4.413	3.84	1.521	-5.333	-0.235	4.962	0.0002	0.00022	0.57	0.57	1e-05	0.00012	0.13	9.6e-08	0.81	7e-07	3.71482	-7.00168	2.94	2.11	-1.11625	2.79368	5.54943	-4.805	NA	0.755966	FALSE	tumor associated calcium signal transducer 2
M6PR	4074	SigPathway	71	0	2.535	2.125	1.468	1.419	1.448	2.487	2.535	2.314	1.933	1.239	0.011	0.034	0.14	0.16	0.15	0.013	0.011	0.021	0.053	0.22	7.04608	2.61265	3.85	2.81	1.48924	1.85975	3.68023	1.27938	1.82334	0.629276	FALSE	mannose-6-phosphate receptor, cation dependent
MXD1	4084	TF	158	0	4.299	-1.699	0.383	0.234	-2.044	6.504	2.021	-3.484	-3.325	5.13	1.7e-05	0.089	0.7	0.82	0.041	7.8e-11	0.043	0.00049	0.00088	2.9e-07	-5.15513	-3.05564	-1.25	-1.1	-4.44196	0.533032	-3.02001	-6.26684	-0.712961	0.341639	FALSE	MAX dimerization protein 1
SMAD1	4086	TF	93	0	1.109	3.006	-1.186	-1.299	2.859	0.332	4.935	-2.048	2.344	3.556	0.27	0.0026	0.24	0.19	0.0042	0.74	8e-07	0.041	0.019	0.00038	1.73604	1.92297	-1.26	-1.38	4.77461	-1.7398	7.90683	2.38875	0.27679	0.262377	FALSE	SMAD family member 1
SMAD2	4087	TF	68	0	2.953	2.705	-0.081	-0.097	0.098	2.357	4.06	-0.889	1.129	0.282	0.0031	0.0068	0.94	0.92	0.92	0.018	4.9e-05	0.37	0.26	0.78	4.73465	3.6188	-1.26	-1.7	1.78839	4.58936	6.10508	1.88317	1.85405	1.05082	FALSE	SMAD family member 2
SMAD3	4088	TF	96	0	2.417	-1.255	0.452	-0.182	-0.775	3.859	0.882	-0.921	-0.996	2.159	0.016	0.21	0.65	0.86	0.44	0.00011	0.38	0.36	0.32	0.031	1.94598	-5.37375	2.95	3.06	3.81993	1.16413	7.66806	-2.71614	0.357673	-0.496845	FALSE	SMAD family member 3
SMAD4	4089	TF	36	0	-0.496	-0.927	-0.857	-1.109	0.913	-0.799	1.529	0.138	1.152	-1.761	0.62	0.35	0.39	0.27	0.36	0.42	0.13	0.89	0.25	0.078	-0.863537	2.39401	-2.37	-2.86	-1.29846	-1.19835	5.83367	-2.38779	NA	-0.0666738	FALSE	SMAD family member 4
SMAD5	4090	TF	39	0	-1.086	1.758	-3.426	-3.548	0.566	-2.289	-0.167	-0.086	-0.16	-3.455	0.28	0.079	0.00061	0.00039	0.57	0.022	0.87	0.93	0.87	0.00055	-4.8601	1.67794	-4.32	-4.09	2.46828	1.69511	5.45611	-0.404144	-1.4534	-1.40191	FALSE	SMAD family member 5
SMAD6	4091	TF	103	0	-6.152	-3.305	-4.464	-4.411	-3.258	-4.182	-4.241	-3.694	-2.501	-2.986	7.7e-10	0.00095	8e-06	1e-05	0.0011	2.9e-05	2.2e-05	0.00022	0.012	0.0028	-6.9235	3.49267	1.25	0.678	1.77507	-2.20471	-5.98448	-2.59639	0.312584	-0.728103	FALSE	SMAD family member 6
SMAD7	4092	TF	162	0	-1.964	1.875	-1.964	-1.914	-2.486	-3.229	-1.09	-1.489	-1.447	-3.068	0.05	0.061	0.05	0.056	0.013	0.0012	0.28	0.14	0.15	0.0022	-2.03778	-0.326775	-3.35	-2.64	-2.51768	-1.62658	0.500738	-3.01925	-0.899216	-0.521495	FALSE	SMAD family member 7
SMAD9	4093	TF	82	0	-3.621	-0.416	-5.303	-5.215	-0.683	-3.789	-0.977	-1.87	-0.384	-5.624	0.00029	0.68	1.1e-07	1.8e-07	0.49	0.00015	0.33	0.061	0.7	1.9e-08	-11.5878	1.7811	-4.37	-5.08	1.97591	-1.98744	-4.35662	-1.45198	0.211014	-2.62466	FALSE	SMAD family member 9
MAF	4094	TF	137	0	-0.15	1.869	-1.357	-1.676	0.903	-3.511	-0.912	-2.156	-1.712	0.696	0.88	0.062	0.17	0.094	0.37	0.00045	0.36	0.031	0.087	0.49	-7.34023	-2.46362	-2.2	-2.49	-2.95889	-1.63149	-3.44807	-4.89965	-2.57143	0.000640382	FALSE	MAF bZIP transcription factor
MAFG	4097	TF	80	0	0.306	0.683	1.907	1.872	0.864	0.78	0.709	1.636	-0.473	1.322	0.76	0.49	0.057	0.061	0.39	0.44	0.48	0.1	0.64	0.19	1.94786	2.03812	2.86	2.64	0.430228	0.702263	-3.42206	-2.29133	-2.08665	-0.745618	FALSE	MAF bZIP transcription factor G
MAK	4117	TFcoFac	551	0	-4.885	-1.907	-2.368	-3.478	0.98	-3.762	-4.317	3.152	4.107	-7.723	1e-06	0.056	0.018	0.0005	0.33	0.00017	1.6e-05	0.0016	4e-05	1.1e-14	2.0151	-1.03051	1.16	0.595	-1.11551	-0.542594	-5.25408	1.50304	2.08091	-0.887035	FALSE	male germ cell associated kinase
MARK1	4139	SigPathway	95	0	-0.118	2.756	1.213	0.913	1.264	1.1	3.77	-1.351	0.854	3.337	0.91	0.0059	0.22	0.36	0.21	0.27	0.00016	0.18	0.39	0.00085	2.6199	2.86481	0.819	1	1.98069	0.261063	6.15683	0.463577	-0.715	0.467738	FALSE	microtubule affinity regulating kinase 1
MAS1	4142	SigPathway	53	0	-0.973	-1.602	-0.783	-0.793	NA	NA	-1.334	NA	-0.298	-0.528	0.33	0.11	0.43	0.43	NA	NA	0.18	NA	0.77	0.6	-5.77236	-2.31816	-2.17	-2.75	1.75396	0.515293	-4.79158	-2.20565	NA	-0.366117	FALSE	MAS1 proto-oncogene, G protein-coupled receptor
MAX	4149	TF	81	0	3.844	1.399	2.927	3.083	0.83	2.353	2.487	-0.408	1.143	5.436	0.00012	0.16	0.0034	0.002	0.41	0.019	0.013	0.68	0.25	5.5e-08	2.70311	1.7428	-1.95	-1.98	-3.47373	-1.57461	3.97253	-5.64852	-0.496074	0.293307	FALSE	MYC associated factor X
MAZ	4150	TF	181	0	4.176	2.109	8.411	8.878	4.368	3.164	-2.503	5.311	-1.192	4.447	3e-05	0.035	4.1e-17	6.8e-19	1.3e-05	0.0016	0.012	1.1e-07	0.23	8.7e-06	-6.68215	-2.33312	4.09	4.76	1.23799	0.469102	-4.72003	6.80953	-0.86549	2.63319	FALSE	MYC associated zinc finger protein
MBD1	4152	TF	141	0	1.938	1.26	2.213	2.158	-1.498	3.302	1.7	-0.987	-1.414	1.423	0.053	0.21	0.027	0.031	0.13	0.00096	0.089	0.32	0.16	0.15	2.35508	2.95475	3	3.21	2.28541	0.891243	2.34393	1.86629	1.75702	1.95706	FALSE	methyl-CpG binding domain protein 1
MC1R	4157	SigPathway	77	0	-0.47	-0.768	0.576	0.707	-0.808	1.119	-2.651	0.326	-1.309	-0.838	0.64	0.44	0.56	0.48	0.42	0.26	0.008	0.74	0.19	0.4	-8.57604	0.531652	1.84	1.82	0.465211	-0.513571	-2.68083	0.256547	NA	-0.914865	FALSE	melanocortin 1 receptor
MC2R	4158	SigPathway	57	0	-0.551	0.671	-0.668	-0.622	-0.916	-0.628	-2.469	-0.294	-0.92	-0.352	0.58	0.5	0.5	0.53	0.36	0.53	0.014	0.77	0.36	0.73	-5.73519	-0.895666	0.214	0.0668	1.02888	1.89605	-4.38851	1.48399	-0.692726	NA	FALSE	melanocortin 2 receptor
MC3R	4159	SigPathway	52	0	0.321	0.937	-0.085	0.017	-0.047	0.105	0.071	0.158	0.16	0.379	0.75	0.35	0.93	0.99	0.96	0.92	0.94	0.87	0.87	0.7	-5.72869	-1.76769	-1.02	-0.886	2.12668	-1.24695	-3.75353	0.686191	NA	NA	FALSE	melanocortin 3 receptor
MC4R	4160	SigPathway	52	0	0.171	-0.468	-0.143	-0.125	-0.842	-0.477	-1.142	-0.545	-0.633	0.624	0.86	0.64	0.89	0.9	0.4	0.63	0.25	0.59	0.53	0.53	-4.31477	-5.30204	-1.3	-1.84	0.359474	0.956335	-2.75821	-1.89609	NA	NA	FALSE	melanocortin 4 receptor
MC5R	4161	SigPathway	65	0	-1.654	-1.619	-0.511	-0.598	-1.496	-0.965	-1.981	-0.824	-0.512	-0.52	0.098	0.11	0.61	0.55	0.13	0.33	0.048	0.41	0.61	0.6	-9.23375	-0.708471	1.8	1.39	-2.04654	0.903057	-5.42365	-1.94632	NA	NA	FALSE	melanocortin 5 receptor
MCC	4163	SigPathway	88	0	1.306	1.459	-1.511	-1.336	0.568	0.107	1.895	-1.35	-1.909	0.647	0.19	0.14	0.13	0.18	0.57	0.91	0.058	0.18	0.056	0.52	-0.540169	-3.17197	-1.56	-1.16	-2.61173	0.599406	2.61319	-2.499	-1.02077	-0.459344	FALSE	mutated in colorectal cancers
MCF2	4168	SigPathway	69	0	-1.774	0.426	-0.843	-0.548	-0.565	-0.812	-0.755	0.577	0.658	-1.452	0.076	0.67	0.4	0.58	0.57	0.42	0.45	0.56	0.51	0.15	-0.86313	-2.84395	-0.143	-0.461	-0.253887	-0.781425	-3.04658	-2.08067	-1.04601	NA	FALSE	MCF.2 cell line derived transforming sequence
MCL1	4170	SigPathway	55	0	1.803	3.173	-1.428	-1.475	-1.596	2.304	2.792	-1.93	-1.045	-1.226	0.071	0.0015	0.15	0.14	0.11	0.021	0.0052	0.054	0.3	0.22	4.02696	2.20862	0.595	1.07	-4.48485	2.49767	-4.5583	-4.33106	-0.0853236	0.0396177	FALSE	MCL1, BCL2 family apoptosis regulator
MCM3	4172	SigPathway	119	0	3.636	4.214	5.15	4.863	5.472	3.411	4.616	5.913	5.91	3.074	0.00028	2.5e-05	2.6e-07	1.2e-06	4.5e-08	0.00065	3.9e-06	3.4e-09	3.4e-09	0.0021	9.40092	6.45599	9.61	11.4	5.40748	3.98266	10.4937	9.97365	2.70499	1.8771	TRUE	minichromosome maintenance complex component 3
MCM5	4174	SigPathway	136	0	4.195	1.52	6.03	6.253	4.776	4.629	2.575	4.583	1.766	5.762	2.7e-05	0.13	1.6e-09	4e-10	1.8e-06	3.7e-06	0.01	4.6e-06	0.077	8.3e-09	10.7319	5.16501	10.3	11.6	7.44794	5.70922	8.58258	10.3859	2.58627	6.87113	TRUE	minichromosome maintenance complex component 5
MCM7	4176	SigPathway	196	0	3.758	2.391	7.976	7.772	4.117	2.825	-1.054	4.339	1.703	8.414	0.00017	0.017	1.5e-15	7.7e-15	3.8e-05	0.0047	0.29	1.4e-05	0.089	4e-17	7.33101	4.56059	9.31	9.04	7.25835	3.69139	6.21667	8.63093	2.09475	3.34425	TRUE	minichromosome maintenance complex component 7
ADAM11	4185	SigPathway	88	0	-3.059	0.392	-0.223	0.238	0.962	-2.858	-4.075	0.98	-0.131	0.066	0.0022	0.7	0.82	0.81	0.34	0.0043	4.6e-05	0.33	0.9	0.95	-1.51866	-1.06946	-0.135	0.519	0.0064747	-0.425706	-4.38019	-1.34947	-1.71347	-0.29718	FALSE	ADAM metallopeptidase domain 11
MDFI	4188	SigPathway	90	0	3.272	-1.178	2.693	2.873	-1.474	2.587	-1.764	-1.809	-3.396	2.406	0.0011	0.24	0.0071	0.0041	0.14	0.0097	0.078	0.07	0.00068	0.016	5.0084	-3.58231	2.57	3.62	0.587811	1.76097	-5.64503	1.55253	-1.35989	2.32394	FALSE	MyoD family inhibitor
MDM2	4193	SigPathway	46	0	2.255	-1.351	0.987	1.034	-0.706	0.99	0.949	-0.983	0.77	1.774	0.024	0.18	0.32	0.3	0.48	0.32	0.34	0.33	0.44	0.076	7.3419	3.85375	3.66	3.94	3.41923	1.66789	5.68788	-2.24479	3.22153	2.05551	FALSE	MDM2 proto-oncogene
MDM4	4194	SigPathway	197	0	-2.873	1.194	-2.413	-2.355	1.575	-3.91	-2.241	-0.821	1.727	-0.931	0.0041	0.23	0.016	0.019	0.12	9.2e-05	0.025	0.41	0.084	0.35	3.62855	-5.06125	-1.37	-1.21	2.17365	-0.433827	-2.94977	0.162351	0.974232	-0.0179566	FALSE	MDM4, p53 regulator
MECP2	4204	TF	152	0	-2.462	1.909	0.666	0.403	1.723	-1.816	-1.207	1.52	1.787	-0.002	0.014	0.056	0.51	0.69	0.085	0.069	0.23	0.13	0.074	1	5.37343	-6.33417	-0.666	-0.603	1.26121	-2.93464	-1.95244	3.26367	0.564986	-0.578641	FALSE	methyl-CpG binding protein 2
MEF2A	4205	TF	92	0	-2.649	0.656	-2.755	-2.49	-0.577	-0.409	1.729	-4.272	0.144	-2.115	0.0081	0.51	0.0059	0.013	0.56	0.68	0.084	1.9e-05	0.89	0.034	-3.94573	2.77252	-4.83	-3.62	2.30913	-1.80197	7.26401	1.66008	-1.58257	-0.328997	FALSE	myocyte enhancer factor 2A
BORCS8-MEF2B	4207	TF	78	0	0.434	-3.137	3.292	3.519	1.296	-2.184	-3.504	1.845	-1.113	1.332	0.66	0.0017	0.00099	0.00043	0.2	0.029	0.00046	0.065	0.27	0.18	3.04372	NA	NA	NA	NA	NA	NA	NA	NA	0.415268	FALSE	BORCS8-MEF2B readthrough
MEF2C	4208	TF	126	0	-9.52	-1.22	-7.007	-6.642	-5.499	-12.58	-6.858	-4.062	-2.028	-1.93	1.7e-21	0.22	2.4e-12	3.1e-11	3.8e-08	2.7e-36	7e-12	4.9e-05	0.043	0.054	-4.68883	3.50894	-5.75	-4.47	-1.24041	-3.94834	-3.17073	-1.08664	0.290304	-0.165542	FALSE	myocyte enhancer factor 2C
MEF2D	4209	TF	138	0	-2.107	-1.796	-2.597	-2.212	-2.534	-0.805	-4.479	-2.405	-1.737	-2.448	0.035	0.072	0.0094	0.027	0.011	0.42	7.5e-06	0.016	0.082	0.014	5.03245	-2.90366	-0.504	-0.664	2.32349	1.22204	-4.82161	3.90027	0.44812	-1.61494	FALSE	myocyte enhancer factor 2D
MEIS1	4211	TF	171	0	-5.168	-4.275	-3.642	-3.748	-1.048	-3.56	-3.116	-4.218	1.128	-0.684	2.4e-07	1.9e-05	0.00027	0.00018	0.29	0.00037	0.0018	2.5e-05	0.26	0.49	-5.3315	-3.10419	-4.14	-4.28	-0.907777	-2.61047	0.853639	-2.8857	-0.14602	-0.737842	FALSE	Meis homeobox 1
MEIS2	4212	TF	129	0	-3.606	-1.824	-3.476	-3.609	-1.677	-4.162	-1.702	-2.406	0.226	-2.149	0.00031	0.068	0.00051	0.00031	0.094	3.2e-05	0.089	0.016	0.82	0.032	-3.3382	-0.377883	-3.95	-4.19	-3.02658	-3.50399	-2.04612	-5.33122	-0.647284	-3.75206	FALSE	Meis homeobox 2
MEIS3P1	4213	SigPathway	176	0	-6.565	-1.342	-5.856	-6.392	-1.419	-2.35	-2.857	0.751	0.087	-9.132	5.2e-11	0.18	4.7e-09	1.6e-10	0.16	0.019	0.0043	0.45	0.93	6.7e-20	-3.24969	-0.0746823	NA	NA	-0.0876221	-1.17103	1.51228	-0.182202	NA	-0.725764	FALSE	Meis homeobox 3 pseudogene 1
MAP3K1	4214	SigPathway	65	0	-1.951	-1.225	-3.18	-3.229	-1.834	-2.808	0.837	-3.04	2.285	-0.286	0.051	0.22	0.0015	0.0012	0.067	0.005	0.4	0.0024	0.022	0.77	-5.28942	-3.43384	-0.538	-1.01	-3.05055	0.893726	-1.32323	-4.71253	NA	3.14514	FALSE	mitogen-activated protein kinase kinase kinase 1
MAP3K3	4215	SigPathway	68	0	-2.688	1.344	-2.489	-2.295	-0.713	-2.414	-1.173	-2.627	0.382	0.623	0.0072	0.18	0.013	0.022	0.48	0.016	0.24	0.0086	0.7	0.53	-3.24883	-2.07113	-2.72	-2.53	0.539971	-1.43258	-3.37743	1.26788	0.155519	-0.131148	FALSE	mitogen-activated protein kinase kinase kinase 3
MAP3K4	4216	SigPathway	79	0	1.293	1.793	-0.22	-0.339	0.615	1.17	1.987	-0.098	0.281	-0.947	0.2	0.073	0.83	0.73	0.54	0.24	0.047	0.92	0.78	0.34	2.69042	2.14676	-1.93	-2.53	0.94868	-1.87264	3.57548	0.406073	1.59954	-0.211162	FALSE	mitogen-activated protein kinase kinase kinase 4
MAP3K5	4217	SigPathway	91	0	0.232	0.817	0.643	0.129	1.238	1.556	2.66	-1.905	2.668	1.5	0.82	0.41	0.52	0.9	0.22	0.12	0.0078	0.057	0.0076	0.13	6.31539	1.09288	3.63	3.17	-0.902879	2.75968	2.71877	2.17912	2.62765	0.37066	FALSE	mitogen-activated protein kinase kinase kinase 5
RAB8A	4218	SigPathway	50	0	2.289	0.836	1.971	2.236	-0.321	2.34	1.33	1.46	-0.537	2.01	0.022	0.4	0.049	0.025	0.75	0.019	0.18	0.14	0.59	0.044	3.45967	2.22303	4.07	4.06	-1.31244	1.98913	7.23266	3.11262	NA	0.896587	FALSE	RAB8A, member RAS oncogene family
MEN1	4221	SigPathway	77	0	-1.458	-1.141	2.324	2.472	1.157	-1.805	-3.048	1.169	-0.393	0.06	0.14	0.25	0.02	0.013	0.25	0.071	0.0023	0.24	0.69	0.95	-2.66191	1.3653	1.37	1.57	-0.642966	0.194551	-0.394856	0.970953	0.068688	0.268802	FALSE	menin 1
MEOX1	4222	TF	114	0	-2.795	-1.752	-2.257	-1.935	-2.52	-2.08	-5.799	-2.044	-2.914	-0.276	0.0052	0.08	0.024	0.053	0.012	0.038	6.7e-09	0.041	0.0036	0.78	-6.66882	0.238117	-3.66	-4.36	-2.20618	-1.89749	-2.82436	-2.875	-3.48575	0.0919844	FALSE	mesenchyme homeobox 1
MEOX2	4223	TF	102	0	-4.662	-4.629	-6.326	-6.607	-2.231	-5.916	-3.743	-3.561	-3.055	-3.516	3.1e-06	3.7e-06	2.5e-10	3.9e-11	0.026	3.3e-09	0.00018	0.00037	0.0023	0.00044	-8.49073	-2.36457	-6.66	-6.97	2.34893	-1.74327	-4.39411	-2.91368	-2.51434	-0.187547	FALSE	mesenchyme homeobox 2
MET	4233	SigPathway	92	0	4.738	1.502	3.079	2.66	0.43	5.156	3.602	2.318	1.736	-0.352	2.2e-06	0.13	0.0021	0.0078	0.67	2.5e-07	0.00032	0.02	0.082	0.72	4.03075	2.64335	5.74	3.5	3.81912	4.91221	5.90177	4.2711	1.133	0.310852	FALSE	MET proto-oncogene, receptor tyrosine kinase
KITLG	4254	SigPathway	70	0	1.222	1.879	-0.212	-0.482	-0.395	0.946	2.523	-0.241	-0.419	-0.927	0.22	0.06	0.83	0.63	0.69	0.34	0.012	0.81	0.68	0.35	-7.3521	-4.30438	-0.593	-0.725	2.38013	3.49274	3.82431	1.04157	0.564779	-0.0614188	FALSE	KIT ligand
MGST2	4258	SigPathway	71	0	0.702	-2.707	-0.41	-0.805	-1.936	1.763	0.579	-3.166	0.86	2.623	0.48	0.0068	0.68	0.42	0.053	0.078	0.56	0.0015	0.39	0.0087	-0.51544	-3.61679	-0.873	-0.992	-2.81093	1.16018	2.01353	-3.78171	0.461497	0.577333	FALSE	microsomal glutathione S-transferase 2
MGST3	4259	SigPathway	65	0	-0.795	-1.177	0.263	0.076	-1.287	1.586	-0.233	-0.338	0.324	-1.385	0.43	0.24	0.79	0.94	0.2	0.11	0.82	0.74	0.75	0.17	0.388549	-2.66489	NA	NA	-0.0981707	2.1264	-5.38001	-1.41485	-0.0313019	-0.518593	FALSE	microsomal glutathione S-transferase 3
CIITA	4261	TFcoFac	454	0	2.027	0.96	3.904	3.984	2.623	4.112	-2.499	2.542	2.9	5.982	0.043	0.34	9.5e-05	6.8e-05	0.0087	3.9e-05	0.012	0.011	0.0037	2.2e-09	5.74646	-3.85877	2.41	2.76	2.77783	3.76972	-6.99903	3.23473	1.89276	8.39278	FALSE	class II major histocompatibility complex transactivator
MICB	4277	SigPathway	97	0	3.142	2.362	3.8	3.809	2.087	4.108	3.275	3.57	2.091	1.722	0.0017	0.018	0.00014	0.00014	0.037	4e-05	0.0011	0.00036	0.036	0.085	5.93988	6.33636	6.82	5.78	3.85162	6.29833	4.85291	5.81745	0.342573	0.00504992	TRUE	MHC class I polypeptide-related sequence B
MIF	4282	SigPathway	161	0	5.236	-1.778	6.485	7.841	-1.026	2.584	-1.7	3.133	-1.457	1.933	1.6e-07	0.075	8.9e-11	4.5e-15	0.3	0.0098	0.089	0.0017	0.15	0.053	4.98352	-0.647094	NA	NA	-1.38958	1.83483	0.401256	0.270031	-1.0136	-0.105238	FALSE	macrophage migration inhibitory factor
MITF	4286	TF	206	0	-7.644	-4.722	-6.374	-7.039	-1.636	-5.48	-7.692	-1.517	1.328	-4.406	2.1e-14	2.3e-06	1.8e-10	1.9e-12	0.1	4.2e-08	1.4e-14	0.13	0.18	1.1e-05	-14.4489	-1.67619	-9.62	-11.3	-0.579086	-4.2104	-2.672	-1.60494	0.166064	-14.0141	FALSE	melanogenesis associated transcription factor
ATXN3	4287	SigPathway	283	0	-0.626	2.088	-1.887	-2.21	-0.816	-0.238	4.031	-1.692	-0.828	1.51	0.53	0.037	0.059	0.027	0.41	0.81	5.5e-05	0.091	0.41	0.13	5.64201	2.4645	NA	NA	3.43141	1.58828	4.17042	-1.15454	-0.186469	-0.0213555	FALSE	ataxin 3
MKI67	4288	SigPathway	60	0	3.691	4.76	6.423	6.494	3.248	5.131	4.886	3.619	3.572	5.381	0.00022	1.9e-06	1.3e-10	8.4e-11	0.0012	2.9e-07	1e-06	0.0003	0.00035	7.4e-08	3.49347	6.80645	7.71	11.2	5.73385	4.87348	7.05556	8.77428	NA	1.58671	TRUE	marker of proliferation Ki-67
MLF1	4291	SigPathway	67	0	1.36	2.177	0.969	0.832	1.68	1.19	1.211	1.851	0.143	-0.414	0.17	0.029	0.33	0.41	0.093	0.23	0.23	0.064	0.89	0.68	2.61503	6.43843	4.71	5.05	4.63227	1.02772	6.60108	7.05763	2.13305	-0.206365	FALSE	myeloid leukemia factor 1
MLH1	4292	SigPathway	77	0	1.839	1.736	1.057	1.078	0.657	1.204	1.979	0.354	1.816	0.471	0.066	0.082	0.29	0.28	0.51	0.23	0.048	0.72	0.069	0.64	4.00676	2.47251	1.03	0.748	0.4087	0.0510919	3.29015	-0.0440951	1.89389	0.0870466	FALSE	mutL homolog 1
MAP3K9	4293	SigPathway	43	0	-0.767	-0.754	1.273	1.253	-1.653	1.421	-2.135	-0.852	-1.222	0.485	0.44	0.45	0.2	0.21	0.098	0.16	0.033	0.39	0.22	0.63	3.07469	-2.47514	0.852	0.761	-1.71104	3.80432	-2.38043	-2.64935	-0.646319	2.42971	FALSE	mitogen-activated protein kinase kinase kinase 9
MAP3K10	4294	TFcoFac	84	0	-1.264	-0.668	0.089	0.374	0.032	-0.427	-3.387	-0.308	-1.538	-0.094	0.21	0.5	0.93	0.71	0.97	0.67	0.00071	0.76	0.12	0.93	4.53254	-6.56555	0.313	0.669	-1.80786	-0.207473	-5.85051	-1.97042	-0.153617	0.187298	FALSE	mitogen-activated protein kinase kinase kinase 10
MAP3K11	4296	SigPathway	105	0	-3.488	-5.898	0.063	0.427	-1.693	-1.94	-6.817	-0.962	-1.958	1.213	0.00049	3.7e-09	0.95	0.67	0.09	0.052	9.3e-12	0.34	0.05	0.22	4.07313	-2.28013	2.21	2.14	-0.928566	-0.635415	-4.84025	1.23079	0.514355	0.687592	FALSE	mitogen-activated protein kinase kinase kinase 11
MLLT1	4298	TF	236	0	-1.289	-0.699	1.184	1.803	1.875	-3.228	-4.824	-0.174	-1.186	1.539	0.2	0.48	0.24	0.071	0.061	0.0012	1.4e-06	0.86	0.24	0.12	-3.90468	-1.47305	2.25	1.83	-1.19404	-1.67668	-5.08819	-0.22053	1.45746	-0.51232	FALSE	MLLT1, super elongation complex subunit
AFF1	4299	TF	74	0	-2.958	1.218	-4.576	-4.753	0.356	-2.606	1.029	-1.203	3.11	-1.857	0.0031	0.22	4.7e-06	2e-06	0.72	0.0091	0.3	0.23	0.0019	0.063	5.12116	2.10752	-3.17	-3.66	-1.72912	0.879183	-6.19463	-3.2539	NA	-1.79253	FALSE	AF4/FMR2 family member 1
MLLT3	4300	TF	177	0	-4.332	0.167	-3.538	-3.913	0.644	-3.69	-1.909	0.937	0.778	-5.132	1.5e-05	0.87	0.0004	9.1e-05	0.52	0.00022	0.056	0.35	0.44	2.9e-07	-1.48163	1.25682	-2.26	-1.88	1.47782	-1.96265	2.3647	-0.849854	0.632907	-0.134086	FALSE	MLLT3, super elongation complex subunit
AFDN	4301	SigPathway	40	0	0.229	-0.728	-2.083	-2.867	-1.091	-1.558	3.431	-1.217	1.841	-0.735	0.82	0.47	0.037	0.0041	0.28	0.12	0.0006	0.22	0.066	0.46	-7.37179	-3.05779	-4.34	-5.45	-4.98483	-0.407396	-5.59304	-8.12925	-2.03457	-1.02114	FALSE	afadin, adherens junction formation factor
MLLT6	4302	SigPathway	172	0	-3.823	-1.391	-1.198	-1.208	0.853	-3.211	-3.104	0.882	3.466	0.252	0.00013	0.16	0.23	0.23	0.39	0.0013	0.0019	0.38	0.00053	0.8	-7.23746	-2.1144	-1	-0.661	NA	NA	-5.19312	NA	0.559731	0.000378348	FALSE	MLLT6, PHD finger containing
FOXO4	4303	TF	116	0	0.386	-2.388	-1.175	-1.073	0.164	-0.567	-1.41	-1.967	2.526	2.152	0.7	0.017	0.24	0.28	0.87	0.57	0.16	0.049	0.012	0.031	-6.95578	0.918479	-2.26	-3.11	-0.720527	-0.400144	-4.04092	-0.747408	0.443877	-0.267283	FALSE	forkhead box O4
NR3C2	4306	TF	268	0	-6.654	-5.81	-6.875	-7.086	-1.263	-4.802	-4.082	-2.685	1.714	-1.204	2.8e-11	6.2e-09	6.2e-12	1.4e-12	0.21	1.6e-06	4.5e-05	0.0073	0.086	0.23	-5.54977	-1.00388	-5.54	-5.43	-1.18134	-1.57317	-0.0035444	-2.70864	0.354708	0.0763104	FALSE	nuclear receptor subfamily 3 group C member 2
MMP14	4323	SigPathway	302	0	-1.697	2.641	-0.273	-0.182	-1.117	0.248	2.249	-0.528	-1.78	-2.048	0.09	0.0083	0.78	0.86	0.26	0.8	0.025	0.6	0.075	0.041	1.97318	-2.97449	3.89	3.76	3.02488	0.63019	-5.38678	3.78506	0.258927	0.104138	FALSE	matrix metallopeptidase 14
MN1	4330		84	0	1.95	-0.136	-1.061	-0.977	-0.092	-0.329	0.727	-1.136	-3.314	-1.899	0.051	0.89	0.29	0.33	0.93	0.74	0.47	0.26	0.00092	0.058	2.84427	-0.0809598	-0.798	-0.0541	-1.06905	-0.203082	2.33317	-4.82405	-1.18288	-0.940553	FALSE	MN1 proto-oncogene, transcriptional regulator
MNAT1	4331	SigPathway	283	0	2.181	3.218	1.587	1.32	1.983	1.806	7.002	4.468	1.2	-1.271	0.029	0.0013	0.11	0.19	0.047	0.071	2.5e-12	7.9e-06	0.23	0.2	5.41954	5.12702	3.61	3.17	0.955059	1.42893	4.39786	7.50068	0.730016	-0.478598	FALSE	MNAT1, CDK activating kinase assembly factor
MNDA	4332	SigPathway	482	0	-0.473	1.489	-0.251	1.316	-1.231	-0.638	-4.4	-1.062	1.319	4.246	0.64	0.14	0.8	0.19	0.22	0.52	1.1e-05	0.29	0.19	2.2e-05	2.97726	1.52291	1.7	2.19	-0.960638	1.23987	2.75653	0.246796	0.855697	1.05402	FALSE	myeloid cell nuclear differentiation antigen
MNT	4335	TF	63	0	-1.673	-0.52	0.448	0.52	-1.582	1.387	-1.089	-2.048	-1.005	0.552	0.094	0.6	0.65	0.6	0.11	0.17	0.28	0.041	0.31	0.58	2.54643	-2.88087	-0.623	-0.768	0.0391186	-1.16309	-5.15734	-2.9755	-2.2284	-0.966638	FALSE	MAX network transcriptional repressor
MOV10	4343	SigPathway	251	0	5.934	0.34	6.584	7.142	3.752	4.452	1.893	3.488	1.016	6.878	3e-09	0.73	4.6e-11	9.2e-13	0.00018	8.5e-06	0.058	0.00049	0.31	6.1e-12	4.45488	-3.43912	4.54	4.33	NA	NA	-4.55248	NA	2.06881	4.75092	FALSE	Mov10 RISC complex RNA helicase
MPL	4352	SigPathway	67	0	-2.126	-0.987	-0.982	-0.991	-0.373	-3.104	-3.669	0.413	-0.775	-1.077	0.034	0.32	0.33	0.32	0.71	0.0019	0.00024	0.68	0.44	0.28	-2.58055	-2.29036	0.441	0.715	-1.4025	-1.05478	-4.84589	-3.02299	-2.40351	-0.108498	FALSE	MPL proto-oncogene, thrombopoietin receptor
MPP1	4354	SigPathway	36	0	1.054	0.678	-0.314	0.216	-0.824	-0.96	-1.094	-1.803	-2.679	-0.959	0.29	0.5	0.75	0.83	0.41	0.34	0.27	0.071	0.0074	0.34	3.29845	0.322993	-0.0957	-0.0292	-1.81563	-1.18097	-0.0061924	-0.201822	0.681388	0.109326	FALSE	membrane palmitoylated protein 1
MPP2	4355	SigPathway	142	0	-4.764	-0.727	-1.564	-1.778	0.486	-4.145	-3.875	-0.202	-2.381	-3.932	1.9e-06	0.47	0.12	0.075	0.63	3.4e-05	0.00011	0.84	0.017	8.4e-05	-1.14108	1.57052	-1.47	-1.04	2.12098	-1.65691	-5.03677	1.72184	-0.612613	-2.25084	FALSE	membrane palmitoylated protein 2
MPP3	4356		93	0	1.523	2.093	1.959	2.093	1.541	2.346	0.96	1.022	0.694	0.558	0.13	0.036	0.05	0.036	0.12	0.019	0.34	0.31	0.49	0.58	2.07818	5.59234	-0.106	-0.0875	-1.20672	-0.819759	-0.116925	-2.73391	0.32746	-0.0578832	FALSE	membrane palmitoylated protein 3
CITED1	4435	TF	66	0	-1.937	-1.573	-2.353	-2.168	-0.836	-2.459	-5.125	-0.623	-0.961	-2.737	0.053	0.12	0.019	0.03	0.4	0.014	3e-07	0.53	0.34	0.0062	-6.59878	0.810315	-0.514	0.92	1.33114	-0.873587	-2.48327	1.12471	-0.740623	-0.37833	FALSE	Cbp/p300 interacting transactivator with Glu/Asp rich carboxy-terminal domain 1
MSH2	4436	SigPathway	75	0	2.857	6.251	3.702	3.886	4.305	2.206	4.764	3.928	5.729	1.348	0.0043	4.1e-10	0.00021	0.0001	1.7e-05	0.027	1.9e-06	8.6e-05	1e-08	0.18	6.97311	3.82098	5.44	6.01	1.12457	3.28236	6.88511	3.63034	1.65664	0.376882	FALSE	mutS homolog 2
MSH3	4437	SigPathway	67	0	0.326	1.291	-0.821	-0.962	-0.639	0.933	2.566	-0.991	1.514	0.738	0.74	0.2	0.41	0.34	0.52	0.35	0.01	0.32	0.13	0.46	0.994901	-1.36771	0.805	0.707	1.42603	1.04191	-3.5267	1.43756	1.35395	0.486143	FALSE	mutS homolog 3
MSN	4478	SigPathway	118	0	1.759	0.392	0.159	0.797	-1.891	0.923	1.274	-1.229	-2.713	-0.544	0.079	0.69	0.87	0.43	0.059	0.36	0.2	0.22	0.0067	0.59	-5.76522	-7.83971	1.44	1.61	0.547989	0.44259	7.59367	5.87812	-1.03345	-0.0211333	FALSE	moesin
MST1R	4486	SigPathway	90	0	2.504	-1.709	2.083	1.739	1.308	3.294	0.669	3.582	2.064	0.212	0.012	0.087	0.037	0.082	0.19	0.00099	0.5	0.00034	0.039	0.83	7.12225	0.0666462	4.83	3.87	2.33913	4.43823	0.0399962	3.24596	0.315925	5.71488	FALSE	macrophage stimulating 1 receptor
MSX1	4487	TF	88	0	-3.796	-1.58	-4.46	-4.481	-1.814	-5.151	-5.211	-2.214	-2.845	-5.259	0.00015	0.11	8.2e-06	7.4e-06	0.07	2.6e-07	1.9e-07	0.027	0.0044	1.4e-07	-11.0285	-3.46728	-4.53	-5.62	-2.15678	-4.68959	-5.91075	-1.44839	-0.873632	-0.815868	FALSE	msh homeobox 1
MSX2	4488	TF	154	0	-4.18	-2.916	-2.906	-3.051	-1.225	-2.785	-3.744	0.344	-1.762	-4.784	2.9e-05	0.0035	0.0037	0.0023	0.22	0.0053	0.00018	0.73	0.078	1.7e-06	-5.80487	-3.51041	1.17	0.879	1.24621	-2.51268	-2.65045	-1.98685	1.21219	-0.07904	FALSE	msh homeobox 2
MT1H	4496	SigPathway	84	0	1.602	-1.496	1.501	1.499	0.527	1.132	-2.246	0.991	-1.76	1.585	0.11	0.13	0.13	0.13	0.6	0.26	0.025	0.32	0.078	0.11	2.3952	0.329321	0.933	1.33	0.423809	2.56663	-1.92471	1.30644	NA	0.0218308	FALSE	metallothionein 1H
MTF1	4520	TF	73	0	1.566	1.702	1.308	1.247	0.876	1.598	2.142	-0.228	2.384	2.636	0.12	0.089	0.19	0.21	0.38	0.11	0.032	0.82	0.017	0.0084	-3.85533	-1.99428	0.982	0.427	-2.28882	0.779122	-1.96862	-3.14799	NA	0.120872	FALSE	metal regulatory transcription factor 1
MTNR1A	4543	SigPathway	56	0	-2.305	-1.248	-0.513	-0.729	NA	NA	-1.54	NA	0.709	0.168	0.021	0.21	0.61	0.47	NA	NA	0.12	NA	0.48	0.87	-5.20704	-0.943409	1.1	0.545	-1.18953	-0.391612	-6.06386	-3.23331	-0.998437	-0.261272	FALSE	melatonin receptor 1A
MTNR1B	4544	SigPathway	80	0	0.847	1.182	0.111	0.089	0.179	0.507	0.357	0.592	-0.285	-0.037	0.4	0.24	0.91	0.93	0.86	0.61	0.72	0.55	0.78	0.97	1.70842	0.332367	-0.399	-0.0502	1.56201	-0.481778	-7.668	-1.01036	-1.21088	NA	FALSE	melatonin receptor 1B
MUC1	4582	TFcoFac	392	0	-0.839	-5.693	0.71	-0.22	-1.05	2.372	-5.366	1.229	2.375	-1.664	0.4	1.2e-08	0.48	0.83	0.29	0.018	8.1e-08	0.22	0.018	0.096	2.79019	-0.856635	2.46	2.13	1.91354	4.82791	4.9851	8.96371	0.604043	0.490302	FALSE	mucin 1, cell surface associated
MUSK	4593	SigPathway	69	0	2.018	1.613	0.386	0.554	1.509	2.096	1.75	-0.82	0.29	-0.055	0.044	0.11	0.7	0.58	0.13	0.036	0.08	0.41	0.77	0.96	-8.15918	-2.24063	-0.992	-0.871	-0.792447	0.307403	-3.83069	-2.0212	-0.224956	0.0684574	FALSE	muscle associated receptor tyrosine kinase
MUTYH	4595	SigPathway	63	0	0.693	1.406	1.882	1.688	1.026	-1.42	1.448	1.323	1.559	1.087	0.49	0.16	0.06	0.091	0.3	0.16	0.15	0.19	0.12	0.28	3.79409	1.05782	2.02	2.01	2.54497	0.137702	-0.409601	5.08756	-0.0382281	0.290909	FALSE	mutY DNA glycosylase
MX1	4599	SigPathway	74	0	7.057	6.809	7.421	7.547	4.744	8.544	4.754	4.614	0.978	10.875	1.7e-12	9.8e-12	1.2e-13	4.4e-14	2.1e-06	1.3e-17	2e-06	3.9e-06	0.33	1.5e-27	5.32153	3.17505	3.66	3.3	2.71545	3.06851	4.43299	1.76606	-0.255197	9.72661	FALSE	MX dynamin like GTPase 1
MXI1	4601	TF	188	0	1.591	1.25	-1.383	-1.136	1.114	1.318	3.137	-2.623	-0.548	1.469	0.11	0.21	0.17	0.26	0.27	0.19	0.0017	0.0087	0.58	0.14	0.344677	0.436343	-1.95	-1.51	-0.981332	-1.27481	4.83591	-3.25007	-1.4299	-0.446651	FALSE	MAX interactor 1, dimerization protein
MYB	4602	TF	116	0	-1.177	-0.546	-0.383	-0.757	1.141	-0.51	1.49	1.224	1.978	1.802	0.24	0.58	0.7	0.45	0.25	0.61	0.14	0.22	0.048	0.072	-1.7608	3.17863	NA	NA	1.93032	-0.739913	3.05938	2.26155	2.33303	0.270586	FALSE	MYB proto-oncogene, transcription factor
MYBL1	4603	TF	98	0	-1.026	2.384	0.885	0.93	2.67	-0.413	1.196	2.905	1.76	-1.362	0.3	0.017	0.38	0.35	0.0076	0.68	0.23	0.0037	0.078	0.17	-4.7574	4.40235	1.96	2.09	0.92311	0.622709	-4.08182	1.80383	0.267483	-0.0873916	FALSE	MYB proto-oncogene like 1
MYC	4609	TF	169	0	3.987	2.362	1.935	2.162	-0.8	2.214	3.277	-1.013	-1.635	1.519	6.7e-05	0.018	0.053	0.031	0.42	0.027	0.001	0.31	0.1	0.13	-5.44329	1.37643	-1.17	-0.713	-1.56494	-0.366712	-0.779687	-4.02066	NA	-1.50392	FALSE	MYC proto-oncogene, bHLH transcription factor
MYCN	4613	TF	108	0	-5.051	-3.51	-3.551	-3.249	-2.301	-3.509	-5.282	-3.046	-0.861	-1.269	4.4e-07	0.00045	0.00038	0.0012	0.021	0.00045	1.3e-07	0.0023	0.39	0.2	1.41191	2.60357	2.06	2.19	1.69405	-1.03071	-6.50964	1.57518	-1.53188	0.253218	FALSE	MYCN proto-oncogene, bHLH transcription factor
MYD88	4615	SigPathway	72	0	1.714	1.125	0.848	0.601	-1.071	1.654	3.056	-2.594	-0.382	2.214	0.087	0.26	0.4	0.55	0.28	0.098	0.0022	0.0095	0.7	0.027	4.5494	-1.70944	0.658	0.641	-1.99888	2.12394	0.203614	-4.8468	-0.704093	0.924898	FALSE	myeloid differentiation primary response 88
GADD45B	4616	SigPathway	54	0	-1.683	-1.158	-1.296	-1.035	-1.035	-1.567	-2.076	-0.698	-1.169	-1.118	0.092	0.25	0.19	0.3	0.3	0.12	0.038	0.49	0.24	0.26	-2.71441	2.52195	-2.8	-2.02	-2.10838	-2.11509	-5.56292	-4.87646	-0.81377	-1.77216	FALSE	growth arrest and DNA damage inducible beta
MYF5	4617	TF	87	0	-0.826	-1.393	-0.02	0.111	0.878	-0.111	0.431	0.632	-0.144	-0.773	0.41	0.16	0.98	0.91	0.38	0.91	0.67	0.53	0.89	0.44	0.722987	-2.4891	-1.57	-1.58	-0.148459	-0.454446	-3.65324	0.296171	0.361497	NA	FALSE	myogenic factor 5
MYF6	4618	TF	131	0	-1.158	-1.996	-0.711	-0.486	0.338	-0.324	-2.205	-0.636	-0.99	0.318	0.25	0.046	0.48	0.63	0.74	0.75	0.027	0.52	0.32	0.75	-0.201454	-3.77582	1	0.793	0.709086	-0.290704	-2.70761	-0.176579	-2.48773	NA	FALSE	myogenic factor 6
MYH9	4627	SigPathway	95	0	-1.718	0.852	0.359	0.283	-1.106	0.387	0.786	-1.669	-4.162	-1.361	0.086	0.39	0.72	0.78	0.27	0.7	0.43	0.095	3.2e-05	0.17	1.38749	0.995912	4.1	3.42	-0.709069	1.70273	2.23677	0.638745	0.368505	-0.375615	FALSE	myosin heavy chain 9
MYH11	4629	SigPathway	54	0	-8.737	-0.555	-5.022	-5.271	-1.122	-9.541	-6.867	-3.739	-2.525	-6.252	2.4e-18	0.58	5.1e-07	1.4e-07	0.26	1.4e-21	6.5e-12	0.00018	0.012	4.1e-10	-7.62127	-7.41358	-5.46	-6.27	2.55169	-4.97278	-6.0164	-2.58695	-0.536075	-2.29027	FALSE	myosin heavy chain 11
MYO1E	4643	SigPathway	56	0	1.949	-0.76	0.238	-0.254	-1.693	4.52	1.853	-2.358	-0.306	1.356	0.051	0.45	0.81	0.8	0.09	6.2e-06	0.064	0.018	0.76	0.18	4.50673	-3.61572	4.1	3.4	-3.6175	2.70883	2.89025	0.623688	-0.397545	-0.00509938	FALSE	myosin IE
MYO6	4646	SigPathway	98	0	-0.471	-0.099	-1.314	-1.841	0.553	1.504	5.088	-0.199	3.477	0.644	0.64	0.92	0.19	0.066	0.58	0.13	3.6e-07	0.84	0.00051	0.52	2.47669	-3.03638	-0.322	-0.817	-1.74473	1.95277	6.27105	-3.01162	0.961926	0.644001	FALSE	myosin VI
MYO9A	4649	SigPathway	49	0	0.312	3.915	-1.702	-1.563	-1.428	-0.763	1.361	-0.832	2.528	-1.867	0.75	9e-05	0.089	0.12	0.15	0.45	0.17	0.41	0.011	0.062	-1.87438	-1.69803	-3.48	-3.71	-0.381427	-0.673826	-5.10645	-0.278761	-0.163064	-2.40042	FALSE	myosin IXA
MYO9B	4650	SigPathway	109	0	-2.617	-3.671	0.791	0.942	-0.412	-2.516	-3.689	0.748	-2.365	1.184	0.0089	0.00024	0.43	0.35	0.68	0.012	0.00023	0.45	0.018	0.24	4.8445	2.59759	3.79	4.43	-2.05589	-1.23417	-4.85121	3.53683	1.25767	0.0493759	FALSE	myosin IXB
MYO10	4651	SigPathway	59	0	1.452	0.987	0.537	0.437	-1.001	1.858	2.12	-0.307	-0.696	-1.608	0.15	0.32	0.59	0.66	0.32	0.063	0.034	0.76	0.49	0.11	4.8677	3.89933	7.17	7.1	3.38107	2.73143	5.13422	7.2615	-0.373097	0.403388	FALSE	myosin X
MYOD1	4654	TF	95	0	-1.274	1.492	0.407	0.638	1.176	1.058	1.591	0.941	0.351	-0.63	0.2	0.14	0.68	0.52	0.24	0.29	0.11	0.35	0.73	0.53	1.36675	-2.00409	-0.378	0.299	-0.977583	0.684668	-5.72129	-1.3781	-1.68205	NA	FALSE	myogenic differentiation 1
MYOG	4656	TF	132	0	-0.748	-1.461	0.012	0.153	0.796	-0.645	-2.641	-0.81	-1.346	0.384	0.45	0.14	0.99	0.88	0.43	0.52	0.0083	0.42	0.18	0.7	-6.32688	-0.951054	-0.302	0.173	0.0210067	0.16362	-4.63619	-0.102042	-1.15296	NA	FALSE	myogenin
PPP1R12A	4659	SigPathway	90	0	-1.008	0.77	-4.313	-4.429	-3.318	-1.346	3.961	-3.609	0.138	-2.486	0.31	0.44	1.6e-05	9.5e-06	0.00091	0.18	7.5e-05	0.00031	0.89	0.013	-4.58158	4.63011	-1.82	-1.86	2.58904	-2.37615	6.11492	3.45955	0.486484	-1.11879	FALSE	protein phosphatase 1 regulatory subunit 12A
PPP1R12B	4660	SigPathway	97	0	-5.051	-3.432	-5.692	-5.641	-2.064	-4.938	-5.434	-4.179	-0.217	-1.93	4.4e-07	0.0006	1.3e-08	1.7e-08	0.039	7.9e-07	5.5e-08	2.9e-05	0.83	0.054	-3.38887	3.20072	-0.737	-0.488	-1.96326	-2.36116	-4.75312	-1.93479	0.243481	-0.95101	FALSE	protein phosphatase 1 regulatory subunit 12B
MYT1	4661	TF	131	0	-2.991	-2.774	-1.936	-1.74	-0.13	-2.215	-3.268	-0.775	-2.15	-0.735	0.0028	0.0055	0.053	0.082	0.9	0.027	0.0011	0.44	0.032	0.46	-5.71792	-1.3992	0.814	0.881	2.26931	-0.558027	-5.13043	-1.72946	-1.6864	0.346026	FALSE	myelin transcription factor 1
NAB1	4664	SigPathway	249	0	2.341	6.104	0.599	0.114	1.016	3.301	6.275	0.812	2.492	-0.49	0.019	1e-09	0.55	0.91	0.31	0.00096	3.5e-10	0.42	0.013	0.62	4.62673	4.30895	0.425	0.358	-2.97133	2.74123	-3.40975	2.54504	0.990485	0.261272	FALSE	NGFI-A binding protein 1
NAB2	4665	TFcoFac	383	0	1.541	2.35	0.842	1.95	0.385	-1.895	1.03	-1.767	-4.81	0.804	0.12	0.019	0.4	0.051	0.7	0.058	0.3	0.077	1.5e-06	0.42	-4.78574	2.07796	1.07	0.538	4.97254	-2.69895	-8.80134	-3.39787	-0.406477	-0.601982	FALSE	NGFI-A binding protein 2
NACA	4666	SigPathway	176	0	1.142	1.808	0.857	1.088	0.468	0.954	1.684	-0.214	-1.79	-1.196	0.25	0.071	0.39	0.28	0.64	0.34	0.092	0.83	0.073	0.23	-0.708763	-2.4234	-2.12	-2.7	2.5677	-2.59663	4.38222	-4.23755	0.269889	-1.0667	FALSE	nascent polypeptide-associated complex alpha subunit
CEACAM6	4680	SigPathway	136	0	-1.398	-8.88	-1.043	-1.866	-3.137	1.91	-2.726	-3.654	0.722	3.9	0.16	6.7e-19	0.3	0.062	0.0017	0.056	0.0064	0.00026	0.47	9.6e-05	1.56667	-2.55656	-0.245	-0.616	-2.29739	3.13974	1.77569	-2.71645	NA	1.31781	FALSE	carcinoembryonic antigen related cell adhesion molecule 6
NBN	4683	SigPathway	73	0	1.289	2.911	-2.408	-2.336	0.723	-0.462	3.537	0.347	2.678	-0.882	0.2	0.0036	0.016	0.02	0.47	0.64	0.0004	0.73	0.0074	0.38	3.73427	5.5331	0.868	0.898	2.8142	3.05977	5.2185	5.83926	1.02311	0.0141259	FALSE	nibrin
NCAM1	4684	SigPathway	45	0	-3.387	-2.263	-3.474	-3.157	NA	NA	-3.383	NA	-2.767	-3.095	0.00071	0.024	0.00051	0.0016	NA	NA	0.00072	NA	0.0057	0.002	-9.42954	-3.6501	-7.57	-5.03	-3.64107	-4.01908	-5.7006	-2.58563	-1.00659	-3.16409	NA	neural cell adhesion molecule 1
NCK1	4690	SigPathway	117	0	4.096	0.444	1.799	1.959	-1.982	6.299	4.136	-1.966	1.521	3.63	4.2e-05	0.66	0.072	0.05	0.047	3e-10	3.5e-05	0.049	0.13	0.00028	3.68243	2.38992	2.62	2.53	0.223559	6.01137	6.06575	-1.30761	1.22124	1.07741	FALSE	NCK adaptor protein 1
NDP	4693	SigPathway	82	0	-5.226	-4.438	-5.183	-5.366	-2.98	-5.026	-4.434	-3.587	-2.125	-3.635	1.7e-07	9.1e-06	2.2e-07	8e-08	0.0029	5e-07	9.2e-06	0.00033	0.034	0.00028	-9.13277	-2.71806	-5.94	-6.53	-0.501255	-3.72357	-6.7603	-2.75964	-1.01975	-0.287635	FALSE	NDP, norrin cystine knot growth factor
NDUFS4	4724	SigPathway	68	0	1.421	1.131	0.131	0.163	-0.516	-0.267	-0.64	-0.576	-1.339	-2.294	0.16	0.26	0.9	0.87	0.61	0.79	0.52	0.56	0.18	0.022	0.577533	2.09956	-1.81	-1.89	-2.46361	-0.96679	-0.312992	-3.8233	-0.336669	-0.259838	FALSE	NADH:ubiquinone oxidoreductase subunit S4
NEDD4	4734	SigPathway	109	0	1.95	1.417	-0.712	-0.985	-1.314	3.933	3.915	-1.549	-0.809	0.88	0.051	0.16	0.48	0.32	0.19	8.4e-05	9e-05	0.12	0.42	0.38	2.948	6.76817	0.341	0.58	1.98104	-1.00131	5.87129	0.43651	-0.0894061	-0.3898	FALSE	neural precursor cell expressed, developmentally down-regulated 4, E3 ubiquitin protein ligase
NEDD8	4738	SigPathway	98	0	5.156	1.39	3.87	3.843	0.128	2.451	3.509	2.771	-0.229	-0.932	2.5e-07	0.16	0.00011	0.00012	0.9	0.014	0.00045	0.0056	0.82	0.35	3.26178	0.0044457	NA	NA	-2.13583	1.55868	4.21342	-2.45445	0.286178	-0.426269	FALSE	neural precursor cell expressed, developmentally down-regulated 8
NEDD9	4739	SigPathway	57	0	-0.954	1.197	-1.741	-1.899	0.24	-1.414	-0.226	1.08	1.139	-4.361	0.34	0.23	0.082	0.058	0.81	0.16	0.82	0.28	0.25	1.3e-05	0.967096	2.89452	-1.42	-1.94	1.11092	-0.629486	-3.02107	1.46697	0.464583	-0.0337879	FALSE	neural precursor cell expressed, developmentally down-regulated 9
NEO1	4756	SigPathway	138	0	-4.822	-2.38	-3.115	-3.008	-2.122	-3.503	-2.962	-1.222	-0.588	-2.71	1.4e-06	0.017	0.0018	0.0026	0.034	0.00046	0.0031	0.22	0.56	0.0067	2.33349	-1.86094	-0.679	-0.767	0.420896	0.677536	2.61159	-0.789086	1.97249	-1.29296	FALSE	neogenin 1
NEUROD1	4760	TF	89	0	-0.628	-1.402	-0.232	-0.31	-0.049	-0.739	-1.596	-0.146	0.201	-1.102	0.53	0.16	0.82	0.76	0.96	0.46	0.11	0.88	0.84	0.27	1.92566	-1.33813	NA	NA	0.778211	-0.299086	-4.0343	0.247862	-1.99391	NA	FALSE	neuronal differentiation 1
NEUROD2	4761	TF	87	0	-1.176	-1.378	-0.408	-0.504	-1.193	-0.709	-2.383	-0.108	-0.652	-1.585	0.24	0.17	0.68	0.61	0.23	0.48	0.017	0.91	0.51	0.11	-7.82644	4.1035	-1.26	-0.514	-0.900225	-0.337431	-4.53259	-3.09751	-2.2285	NA	FALSE	neuronal differentiation 2
NEUROG1	4762	TF	124	0	1.555	1.766	0.929	0.898	0.926	0.336	2.682	0.658	1.357	1.651	0.12	0.077	0.35	0.37	0.35	0.74	0.0073	0.51	0.17	0.099	-0.676393	-2.50835	-0.622	0.0986	-0.621385	-0.737425	-3.66937	-2.99819	NA	NA	FALSE	neurogenin 1
NF1	4763	SigPathway	43	0	-2.209	2.639	-1.696	-2.059	NA	NA	2.834	NA	2.819	-2.232	0.027	0.0083	0.09	0.04	NA	NA	0.0046	NA	0.0048	0.026	-10.2186	-1.73286	0.74	0.779	-0.164766	-0.350238	3.02266	0.390544	NA	0.022987	FALSE	neurofibromin 1
NF2	4771	SigPathway	58	0	-1.864	1.012	1.8	1.742	1.765	-0.357	-2.212	3.292	-0.414	-0.343	0.062	0.31	0.072	0.081	0.077	0.72	0.027	0.001	0.68	0.73	-8.6887	-4.66276	0.699	1.26	-1.88345	1.17176	-4.50959	-2.42028	-0.541826	-0.0826953	FALSE	neurofibromin 2
NFATC1	4772	TF	140	0	-2.665	-0.828	-1.11	-0.915	0.909	-2.127	-1.92	1.219	-1.448	-2.357	0.0077	0.41	0.27	0.36	0.36	0.033	0.055	0.22	0.15	0.018	-1.88562	5.618	0.854	1.16	1.02498	-1.48982	-6.65095	-1.96003	-0.0586211	-1.27777	FALSE	nuclear factor of activated T cells 1
NFATC2	4773	TF	92	0	-2.854	-0.742	-2.82	-2.871	-0.666	-1.654	-2.124	-1.389	0.564	-0.727	0.0043	0.46	0.0048	0.0041	0.51	0.098	0.034	0.16	0.57	0.47	-3.46472	5.71254	NA	NA	NA	NA	-7.22543	NA	0.774546	-2.07814	FALSE	nuclear factor of activated T cells 2
NFIA	4774	TF	78	0	-1.462	-1.111	-1.305	-1.306	-2.077	-2.031	-1.012	-1.983	1.172	-1.561	0.14	0.27	0.19	0.19	0.038	0.042	0.31	0.047	0.24	0.12	-4.66252	-2.90325	-2.91	-2.59	NA	NA	-2.23571	NA	0.446725	-0.0135412	FALSE	nuclear factor I A
NFATC3	4775	TF	127	0	0.414	1.467	1.405	1.766	1.712	-0.842	-2.187	-0.518	0.334	4.203	0.68	0.14	0.16	0.077	0.087	0.4	0.029	0.6	0.74	2.6e-05	NA	4.22933	0.795	0.152	0.808041	-0.563204	3.85663	5.23748	1.88773	0.0524286	FALSE	nuclear factor of activated T cells 3
NFATC4	4776	TF	130	0	-7.357	-4.887	-7.286	-7.195	-2.489	-7.462	-7.74	-2.741	-5.197	-8.277	1.9e-13	1e-06	3.2e-13	6.2e-13	0.013	8.5e-14	9.9e-15	0.0061	2e-07	1.3e-16	-4.47316	-2.53612	-7.43	-8.92	-1.25751	-3.70424	-5.21132	-4.45256	-0.476806	-5.62657	FALSE	nuclear factor of activated T cells 4
NFE2	4778	TF	135	0	-2.322	-3.959	-0.648	-1.037	-1.336	0.263	-2.405	1.078	-0.012	-1.902	0.02	7.5e-05	0.52	0.3	0.18	0.79	0.016	0.28	0.99	0.057	1.62757	-1.76889	0.734	0.607	-1.0109	-0.387716	-4.74512	-0.784135	-1.56879	0.288187	FALSE	nuclear factor, erythroid 2
NFE2L1	4779	TF	77	0	0.707	3.459	0.4	0.64	2.194	0.341	2.778	1.684	-1.212	-0.935	0.48	0.00054	0.69	0.52	0.028	0.73	0.0055	0.092	0.23	0.35	1.35202	1.6928	1.82	1.67	3.97185	-2.45499	5.34632	3.85826	0.649237	0.0649967	FALSE	nuclear factor, erythroid 2 like 1
NFE2L2	4780	TF	90	0	3.352	2.748	1.013	0.722	0.596	1.448	4.368	-1.566	2.264	3.59	0.0008	0.006	0.31	0.47	0.55	0.15	1.3e-05	0.12	0.024	0.00033	-2.30114	3.62635	1.48	0.905	-0.829029	-0.0673473	6.22561	-0.586237	0.791932	0.197559	FALSE	nuclear factor, erythroid 2 like 2
NFIB	4781	TF	41	0	-0.853	2.107	-0.562	-0.709	1.84	-0.874	-1.993	2.068	1.216	-3.053	0.39	0.035	0.57	0.48	0.066	0.38	0.046	0.039	0.22	0.0023	-2.15833	1.74285	-1.47	-1.65	-2.8846	-2.08648	-4.02271	-2.9626	-0.461196	-0.191806	FALSE	nuclear factor I B
NFIC	4782	TF	80	0	-1.178	1.311	1.204	1.506	0.018	-1.291	0.111	0.675	0.542	1.382	0.24	0.19	0.23	0.13	0.99	0.2	0.91	0.5	0.59	0.17	-6.64355	-3.5805	-0.81	-1.08	2.02629	-0.868216	-7.70178	2.20717	0.0581412	-2.77255	FALSE	nuclear factor I C
NFIL3	4783	TF	85	0	2.619	2.088	0.529	0.459	0.588	1.603	1.707	-0.064	-0.939	-0.115	0.0088	0.037	0.6	0.65	0.56	0.11	0.088	0.95	0.35	0.91	0.909968	3.28482	0.319	-0.0536	0.402208	1.75983	4.80091	1.32253	-0.894712	-2.94832	FALSE	nuclear factor, interleukin 3 regulated
NFIX	4784	TF	119	0	-3.572	-2.802	-4.08	-3.862	-0.488	-4.841	-5.23	-2.41	-2.501	-1.779	0.00035	0.0051	4.5e-05	0.00011	0.63	1.3e-06	1.7e-07	0.016	0.012	0.075	-6.05689	-3.59166	-6.92	-6.17	-0.262331	0.225278	-5.74812	-1.32027	-0.818247	-5.62872	FALSE	nuclear factor I X
NFKB1	4790	TF	91	0	3.925	0.496	1.958	1.843	-2.251	4.474	2.576	-0.525	1.499	2.505	8.7e-05	0.62	0.05	0.065	0.024	7.7e-06	0.01	0.6	0.13	0.012	5.16147	0.104513	1.9	2.13	-1.52595	1.89205	1.61008	-1.51439	1.32272	0.145972	FALSE	nuclear factor kappa B subunit 1
NFKB2	4791	TF	173	0	4.298	-0.446	3.605	3.147	-0.044	4.206	-1.581	0.527	-1.057	1.736	1.7e-05	0.66	0.00031	0.0016	0.97	2.6e-05	0.11	0.6	0.29	0.083	0.472976	-1.66293	4.09	4.57	-2.5007	1.02926	-3.68196	4.1029	1.48313	-0.28269	FALSE	nuclear factor kappa B subunit 2
NFKBIA	4792	SigPathway	37	0	2.014	-0.891	0.542	0.351	-0.47	2.246	1.933	-0.462	-0.2	1.258	0.044	0.37	0.59	0.73	0.64	0.025	0.053	0.64	0.84	0.21	3.68033	-0.275401	1.07	0.931	-0.0376596	1.35775	-5.3934	-1.23259	-0.202708	-0.300049	FALSE	NFKB inhibitor alpha
NFKBIB	4793	TFcoFac	61	0	2.303	0.993	3.183	3.461	-0.157	3.41	1.087	0.297	-1.408	4.366	0.021	0.32	0.0015	0.00054	0.88	0.00065	0.28	0.77	0.16	1.3e-05	-8.26149	2.19367	3.91	3.82	1.71299	0.580589	-4.36956	0.964873	0.266568	1.40929	FALSE	NFKB inhibitor beta
TONSL	4796	TFcoFac	218	0	4.803	2.288	7.101	7.532	5.591	3.702	0.322	5.559	1.099	5.555	1.6e-06	0.022	1.2e-12	5e-14	2.3e-08	0.00021	0.75	2.7e-08	0.27	2.8e-08	1.76945	6.68967	4.15	4.81	-2.01506	-0.0986772	-4.96599	0.916133	-0.0027269	8.00467	FALSE	tonsoku like, DNA repair protein
NFRKB	4798	SigPathway	110	0	-1.061	-0.952	0.512	0.587	-0.04	-0.618	-1.027	-0.366	-0.254	-0.369	0.29	0.34	0.61	0.56	0.97	0.54	0.3	0.71	0.8	0.71	-0.693095	6.3914	0.987	0.78	-2.21539	-1.99068	-1.61294	-2.55899	-0.096635	-0.115107	FALSE	nuclear factor related to kappaB binding protein
NFX1	4799	TF	104	0	2.386	1.377	0.73	0.627	-0.681	2.47	3.319	-0.938	1.183	1.605	0.017	0.17	0.47	0.53	0.5	0.014	0.0009	0.35	0.24	0.11	-0.401405	-1.59581	1.87	1.51	1.6297	-0.932014	2.62921	2.79118	1.28903	0.735784	FALSE	nuclear transcription factor, X-box binding 1
NFYA	4800	TF	33	0	0.836	2.687	0.797	0.99	NA	NA	1.776	NA	1.594	-0.47	0.4	0.0072	0.43	0.32	NA	NA	0.076	NA	0.11	0.64	3.72984	3.19494	2.37	2.58	-1.94264	1.09441	6.27163	3.14163	1.31949	0.0881934	FALSE	nuclear transcription factor Y subunit alpha
NFYB	4801	TF	143	0	0.285	3.449	-1.855	-1.841	1.627	-2.658	4.101	0.99	2.128	-2.591	0.78	0.00056	0.064	0.066	0.1	0.0079	4.1e-05	0.32	0.033	0.0096	6.96608	3.57671	-0.729	-1.21	-1.81795	-1.46511	6.7299	1.85343	1.49854	-0.0111411	FALSE	nuclear transcription factor Y subunit beta
NFYC	4802	TF	154	0	1.804	1.107	0.545	0.897	-0.769	0.504	2.255	-2.05	0.365	3.342	0.071	0.27	0.59	0.37	0.44	0.61	0.024	0.04	0.72	0.00083	-4.00608	1.7971	2.76	2.15	2.44409	1.32529	-3.87842	-2.90631	1.25922	1.12841	FALSE	nuclear transcription factor Y subunit gamma
NGF	4803	SigPathway	99	0	-5.495	-1.526	-6.364	-6.076	-3.311	-6.793	-3.645	-2.386	-4.788	-7.384	3.9e-08	0.13	2e-10	1.2e-09	0.00093	1.1e-11	0.00027	0.017	1.7e-06	1.5e-13	-4.80915	0.811304	-3.15	-2.23	-1.68862	-1.02335	-4.01823	-0.258398	-2.17142	-0.36882	FALSE	nerve growth factor
NGFR	4804	SigPathway	66	0	0.082	1.632	-0.522	-0.473	-1.659	-0.701	0.867	-1.102	-3.003	0.975	0.93	0.1	0.6	0.64	0.097	0.48	0.39	0.27	0.0027	0.33	-0.509455	-0.637437	2.12	2.28	1.91163	0.443274	-0.810779	0.780124	-0.382403	0.491318	FALSE	nerve growth factor receptor
NHLH1	4807	TF	152	0	-0.321	1.129	0.72	0.935	1.864	0.43	-2.972	-1.024	-0.408	1.647	0.75	0.26	0.47	0.35	0.062	0.67	0.003	0.31	0.68	0.1	-3.93837	1.8534	0.991	1.21	0.905945	-0.392626	-5.85875	0.100585	-1.4509	NA	FALSE	nescient helix-loop-helix 1
NHLH2	4808	TF	67	0	-0.96	-3.47	-1.702	-1.54	-2.372	-1.692	-0.478	-3.387	-1.581	0.501	0.34	0.00052	0.089	0.12	0.018	0.091	0.63	0.00071	0.11	0.62	-2.72606	-2.3557	-1.85	-1.95	0.950753	1.22785	-4.73695	-1.21628	-0.578378	1.1201	FALSE	nescient helix-loop-helix 2
NKX2-2	4821	TF	103	0	-1.26	-0.878	-0.017	0.193	1.391	-0.702	-2.577	1.087	-2.071	-0.323	0.21	0.38	0.99	0.85	0.16	0.48	0.01	0.28	0.038	0.75	0.426531	0.908239	-0.926	-0.292	-0.260575	0.0193932	-2.17226	1.54288	-1.79317	NA	FALSE	NK2 homeobox 2
NKX3-1	4824	TF	141	0	-1.568	-1.803	0.6	0.414	-1.298	0.91	-1.194	1.265	0.162	-0.409	0.12	0.071	0.55	0.68	0.19	0.36	0.23	0.21	0.87	0.68	-2.35784	-2.19041	0.329	0.506	2.24527	1.52826	-6.21746	-2.22777	2.56334	-0.930466	FALSE	NK3 homeobox 1
NKX6-1	4825	TF	132	0	-2.527	0.668	-1.604	-1.299	-0.859	-2.437	-2.398	-0.566	-0.519	-2.014	0.012	0.5	0.11	0.19	0.39	0.015	0.016	0.57	0.6	0.044	2.92227	6.35576	0.553	1.37	0.257273	-1.12767	-5.97829	0.137892	-1.83154	NA	FALSE	NK6 homeobox 1
NMBR	4829	SigPathway	72	0	1.287	0.998	0.429	0.346	0.426	0.232	1.21	0.965	1.548	0.536	0.2	0.32	0.67	0.73	0.67	0.82	0.23	0.33	0.12	0.59	-1.33812	-0.182351	-0.582	-0.351	0.0031855	-0.563091	-3.07954	-0.343868	-2.25968	NA	FALSE	neuromedin B receptor
NME2	4831	TFcoFac	296	0	6.832	-0.441	0.06	0.418	-1.654	0.408	1.291	-0.608	-0.132	-0.955	8.4e-12	0.66	0.95	0.68	0.098	0.68	0.2	0.54	0.9	0.34	3.77137	NA	0.0887	0.441	NA	NA	NA	NA	NA	-0.084511	FALSE	NME/NM23 nucleoside diphosphate kinase 2
NODAL	4838	SigPathway	65	0	-1.418	0.687	-0.965	-0.952	0.519	-0.934	-2.231	-1.635	-1.717	-0.189	0.16	0.49	0.33	0.34	0.6	0.35	0.026	0.1	0.086	0.85	-2.94753	-6.48431	1.16	1.35	-0.230628	-0.700215	-4.47309	-1.02535	-0.967304	NA	FALSE	nodal growth differentiation factor
NONO	4841	TF	201	0	1.128	3.819	1.263	1.241	2.47	0.305	3.194	3.962	3.295	0.219	0.26	0.00013	0.21	0.21	0.014	0.76	0.0014	7.4e-05	0.00099	0.83	5.60816	4.77498	4.53	4.42	2.94674	1.60146	8.46569	7.73185	2.35717	0.267272	FALSE	non-POU domain containing octamer binding
NOS2	4843	SigPathway	85	0	-1.451	-1.295	-1.816	-1.723	-0.415	-2.489	-1.155	-1.07	-1.433	0.837	0.15	0.2	0.069	0.085	0.68	0.013	0.25	0.28	0.15	0.4	0.492779	-0.863125	1.42	1.69	1.69271	1.03411	-1.29284	-1.45625	-0.177072	1.91826	FALSE	nitric oxide synthase 2
CNOT2	4848	TFcoFac	182	0	2.623	1.116	0.846	0.632	1.015	1.399	2.784	-0.532	1.736	0.542	0.0087	0.26	0.4	0.53	0.31	0.16	0.0054	0.6	0.083	0.59	7.32432	4.09612	-0.611	-0.974	-2.87922	-1.55628	5.42829	2.17148	2.1404	-0.00507468	FALSE	CCR4-NOT transcription complex subunit 2
CNOT3	4849	SigPathway	207	0	1.477	1.623	3.024	3.316	1.708	-0.127	-2.77	2.658	-0.398	1.462	0.14	0.1	0.0025	0.00091	0.088	0.9	0.0056	0.0079	0.69	0.14	-0.228238	-3.216	3.35	3.27	-1.86237	0.481857	-3.76332	2.24937	0.239868	0.324619	FALSE	CCR4-NOT transcription complex subunit 3
CNOT4	4850	SigPathway	159	0	1.05	0.632	-0.665	-0.583	-0.696	0.554	1.595	-1.79	-0.41	1.853	0.29	0.53	0.51	0.56	0.49	0.58	0.11	0.073	0.68	0.064	3.69209	-2.9252	-2.01	-2.27	-1.76327	-1.45401	5.93968	-2.61325	-0.781666	-0.237622	FALSE	CCR4-NOT transcription complex subunit 4
NOTCH1	4851	TF	106	0	-0.583	2.094	-1.231	-0.612	-0.619	-2.057	-1.637	-2.593	-3.563	2.162	0.56	0.036	0.22	0.54	0.54	0.04	0.1	0.0095	0.00037	0.031	-2.81476	-3.65539	2.42	2.83	0.148122	-1.094	-3.62383	2.45715	1.3337	1.13002	FALSE	notch 1
NOTCH2	4853	SigPathway	54	0	-2.111	-1.757	-2.404	-2.352	-2.476	-1.573	-0.763	-2.298	-0.586	1.888	0.035	0.079	0.016	0.019	0.013	0.12	0.45	0.022	0.56	0.059	-2.32509	-5.18685	-2.96	-2.81	-3.20915	-1.23155	2.61709	-4.77215	0.904443	0.163991	FALSE	notch 2
NOTCH3	4854	SigPathway	124	0	-1.139	-0.566	-1.723	-1.296	-1.273	-1.165	-0.287	-4.895	-2.912	0.513	0.25	0.57	0.085	0.19	0.2	0.24	0.77	9.8e-07	0.0036	0.61	-5.47338	1.0511	2.37	2.69	3.36839	1.00947	-6.78067	-2.27944	-0.70791	0.896989	FALSE	notch 3
NOTCH4	4855	SigPathway	101	0	-4.77	-2.803	-2.861	-2.477	-1.27	-3.037	-8.164	-1.644	-5.449	-2.658	1.8e-06	0.0051	0.0042	0.013	0.2	0.0024	3.2e-16	0.1	5.1e-08	0.0079	-2.80152	-2.27458	-4.76	-4.41	-0.575645	-1.68876	-5.43064	-0.471453	-0.959202	-0.0717686	FALSE	notch 4
NPAS1	4861	TF	132	0	0.131	-2.868	1.124	1.077	-1.216	0.908	-2.345	-0.93	-3.201	3.277	0.9	0.0041	0.26	0.28	0.22	0.36	0.019	0.35	0.0014	0.0011	-7.7773	-3.29986	1.17	1.64	-0.957174	-0.169469	-3.63889	-3.21548	-2.50638	3.85491	FALSE	neuronal PAS domain protein 1
NPAS2	4862	TF	178	0	-2.619	-5.344	-3.454	-3.808	-4.543	-0.962	-4.598	-4.693	-2.536	-1.83	0.0088	9.1e-08	0.00055	0.00014	5.5e-06	0.34	4.3e-06	2.7e-06	0.011	0.067	-4.05763	-5.44071	-1.05	-0.917	-3.90408	1.38222	-3.73487	-3.72631	-1.38142	-1.60159	FALSE	neuronal PAS domain protein 2
NPAT	4863	TFcoFac	29	0	-0.162	1.409	-0.313	-0.686	NA	NA	2.641	NA	NA	1.744	0.87	0.16	0.75	0.49	NA	NA	0.0083	NA	NA	0.081	5.4579	4.18994	0.555	0.565	-0.858336	1.07313	4.87562	-1.74978	0.505373	0.413854	FALSE	nuclear protein, coactivator of histone transcription
NPHP1	4867	SigPathway	170	0	-6.053	-5.556	-5.068	-5.858	0.453	-5.267	-6.105	-0.11	1.776	-9.209	1.4e-09	2.8e-08	4e-07	4.7e-09	0.65	1.4e-07	1e-09	0.91	0.076	3.3e-20	-4.07192	-2.09945	-4.05	-3.78	-1.29008	-0.0967686	-3.40878	0.490901	1.13788	-3.92731	FALSE	nephrocystin 1
NPHS1	4868	SigPathway	83	0	-1.95	-1.697	-0.884	-0.866	-1.011	-1.242	-2.924	-0.445	-1.28	-1.57	0.051	0.09	0.38	0.39	0.31	0.21	0.0035	0.66	0.2	0.12	0.467293	-0.69953	0.68	0.5	-1.38825	-1.02847	-3.94771	-0.536106	NA	-0.0386467	FALSE	NPHS1, nephrin
NPM1	4869	TFcoFac	146	0	2.393	2.282	-0.592	-0.482	1.616	-0.139	5.912	-0.313	1.06	-1.526	0.017	0.022	0.55	0.63	0.11	0.89	3.4e-09	0.75	0.29	0.13	2.74459	1.98634	-1.63	-1.19	2.59425	1.40437	4.23815	2.35257	-0.147871	-0.942558	FALSE	nucleophosmin 1
NPR1	4881	SigPathway	41	0	-3.787	-2.638	-3.814	-3.921	NA	NA	-3.537	NA	-1.684	-3.858	0.00015	0.0083	0.00014	8.8e-05	NA	NA	0.0004	NA	0.092	0.00011	-8.72478	-3.17673	-2.89	-2.37	-2.22154	-3.68677	-9.49681	-2.25515	-2.2474	-3.14038	FALSE	natriuretic peptide receptor 1
NPR2	4882	SigPathway	64	0	-4.923	-0.713	-4.239	-4.395	0.456	-3.439	-3.207	0.783	-0.644	-6.52	8.5e-07	0.48	2.2e-05	1.1e-05	0.65	0.00058	0.0013	0.43	0.52	7e-11	-3.05643	-1.57934	-8.83	-10.1	-0.804957	-4.3731	-2.52519	-3.59455	-1.01427	-3.08233	FALSE	natriuretic peptide receptor 2
NPR3	4883	SigPathway	48	0	-1.061	-1.376	-0.366	-0.222	NA	NA	1.296	NA	0.488	-0.379	0.29	0.17	0.71	0.82	NA	NA	0.2	NA	0.63	0.7	-4.68806	-1.45507	-1.5	-1.58	-0.675458	-2.20185	-2.54812	-2.91004	-0.936872	-0.757179	FALSE	natriuretic peptide receptor 3
NPY1R	4886	SigPathway	60	0	-2.512	-1.151	-4.565	-4.245	-1.704	-2.732	-3.037	-3.36	-0.968	-2.815	0.012	0.25	5e-06	2.2e-05	0.088	0.0063	0.0024	0.00078	0.33	0.0049	-3.04863	-1.27902	NA	NA	-3.16645	-2.55562	-3.87229	-5.03081	-0.961022	-0.0515048	FALSE	neuropeptide Y receptor Y1
NPY2R	4887	SigPathway	68	0	-1.035	-0.995	-0.173	-0.123	-0.022	-0.065	-0.957	-0.074	-1.076	-0.006	0.3	0.32	0.86	0.9	0.98	0.95	0.34	0.94	0.28	1	0.645878	-2.40872	0.168	-0.0744	-1.94616	-1.65833	-4.1941	-2.55177	-1.0551	NA	FALSE	neuropeptide Y receptor Y2
NPY6R	4888	SigPathway	86	0	-2.34	-1.479	-0.918	-0.752	0.933	-1.556	-2.206	-1.011	-0.41	-1.068	0.019	0.14	0.36	0.45	0.35	0.12	0.027	0.31	0.68	0.29	-1.96395	-2.14283	-1.15	-1.78	-0.264033	0.12116	-4.24044	-0.294131	NA	NA	FALSE	neuropeptide Y receptor Y6 (pseudogene)
NPY5R	4889	SigPathway	95	0	-2.513	-1.39	-2.726	-2.794	-1.057	-2.725	-2.328	-1.883	-1.115	-2.637	0.012	0.16	0.0064	0.0052	0.29	0.0064	0.02	0.06	0.27	0.0084	-7.4705	-1.51477	-3.8	-3.92	1.95062	-1.08894	-3.30542	-2.7582	-2.20027	-0.200484	FALSE	neuropeptide Y receptor Y5
NRAS	4893	SigPathway	75	0	4.218	4.622	4.732	4.407	2.522	5.981	7.486	2.688	2.655	1.373	2.5e-05	3.8e-06	2.2e-06	1.1e-05	0.012	2.2e-09	7.1e-14	0.0072	0.0079	0.17	5.09184	2.78425	5.08	5.65	0.779525	4.6544	4.67216	0.31866	NA	0.772907	FALSE	NRAS proto-oncogene, GTPase
NRF1	4899	TF	128	0	1.919	1.817	5.069	5.96	5.553	0.725	-1.438	4.141	0.114	1.95	0.055	0.069	4e-07	2.5e-09	2.8e-08	0.47	0.15	3.5e-05	0.91	0.051	-4.19753	4.4678	-0.953	-0.401	3.3775	-2.906	4.66422	-1.2676	0.511744	-0.256939	FALSE	nuclear respiratory factor 1
NRGN	4900	SigPathway	72	0	-1.273	-1.718	-1.169	-1.323	-0.779	-3.795	-3.729	0.36	-0.914	-3.018	0.2	0.086	0.24	0.19	0.44	0.00015	0.00019	0.72	0.36	0.0025	-1.90231	5.61872	0.987	1.35	3.00913	-1.74681	-2.75591	2.11826	-2.86322	-0.115959	FALSE	neurogranin
NRL	4901	TF	67	0	-2.357	-0.754	-0.719	-0.363	1.199	-1.62	-2.217	-0.208	-0.719	1.108	0.018	0.45	0.47	0.72	0.23	0.11	0.027	0.84	0.47	0.27	-2.70654	1.51503	1.24	1.56	-0.523373	0.447346	-5.54116	-4.06358	-1.34359	0.229379	FALSE	neural retina leucine zipper
YBX1	4904	TF	151	0	6.897	4.517	2.217	1.976	1.089	1.072	4.652	1.737	1.514	-0.878	5.3e-12	6.3e-06	0.027	0.048	0.28	0.28	3.3e-06	0.082	0.13	0.38	3.68441	1.71629	3.09	3.7	6.38363	0.822665	5.4243	3.33538	0.712426	-0.163385	FALSE	Y-box binding protein 1
NTF3	4908	SigPathway	109	0	-5.955	-2.974	-6.2	-6.128	-2.477	-5.823	-3.751	-4.09	-2.962	-4.892	2.6e-09	0.0029	5.6e-10	8.9e-10	0.013	5.8e-09	0.00018	4.3e-05	0.0031	1e-06	-1.78591	-0.971244	-3.09	-2.69	-3.07139	-3.56476	-5.59298	-4.21924	NA	-0.404977	FALSE	neurotrophin 3
NTRK1	4914	SigPathway	37	0	-1.794	-2.314	-2.065	-2.121	NA	NA	-2.471	NA	-2.625	-1.634	0.073	0.021	0.039	0.034	NA	NA	0.013	NA	0.0087	0.1	-5.65506	-1.56736	NA	NA	0.138748	-0.692408	-3.37151	-1.25125	-2.33476	-0.159893	FALSE	neurotrophic receptor tyrosine kinase 1
NTRK2	4915	SigPathway	126	0	-3.365	-1.116	-2.644	-2.502	-1.805	-2.787	-2.306	-4.153	-2.928	0.235	0.00077	0.26	0.0082	0.012	0.071	0.0053	0.021	3.3e-05	0.0034	0.81	-4.64095	-1.71053	-1.19	-1.58	-1.3289	-1.64143	-3.99991	-4.31919	-1.4408	0.289338	FALSE	neurotrophic receptor tyrosine kinase 2
NTRK3	4916	SigPathway	77	0	-6.775	-3.477	-6.172	-5.833	-2.817	-4.523	-5.925	-3.181	-2.418	-4.25	1.2e-11	0.00051	6.7e-10	5.4e-09	0.0048	6.1e-06	3.1e-09	0.0015	0.016	2.1e-05	-8.08197	-2.22145	-4.89	-1.32	-3.28032	-2.29718	-4.84663	-3.32882	-0.615329	-1.03203	FALSE	neurotrophic receptor tyrosine kinase 3
ROR1	4919	SigPathway	62	0	-5.095	-0.226	-4.9	-4.746	-0.352	-4.556	-1.893	0.062	0.204	-5.838	3.5e-07	0.82	9.6e-07	2.1e-06	0.73	5.2e-06	0.058	0.95	0.84	5.3e-09	-10.5329	-6.58247	-7.51	-5.41	-1.59285	-2.78093	-3.68364	-2.46184	-0.400779	-4.06784	FALSE	receptor tyrosine kinase like orphan receptor 1
ROR2	4920	SigPathway	108	0	-0.716	1.567	-2.163	-1.818	-0.667	-6.202	-1.436	-1.368	-3.825	-3.444	0.47	0.12	0.031	0.069	0.5	5.6e-10	0.15	0.17	0.00013	0.00057	-5.70819	0.67931	-3.96	-3.95	0.485171	-4.4753	1.06812	-0.269482	-0.383041	-3.52501	FALSE	receptor tyrosine kinase like orphan receptor 2
DDR2	4921	SigPathway	46	0	-4.744	-1.625	-5.838	-7.375	NA	NA	-2.844	NA	-1.772	-5.078	2.1e-06	0.1	5.3e-09	1.6e-13	NA	NA	0.0045	NA	0.076	3.8e-07	-7.73824	2.02502	-5.63	-5.4	-1.95236	-3.41503	-3.60029	1.53017	0.16524	-2.49272	FALSE	discoidin domain receptor tyrosine kinase 2
NTS	4922	SigPathway	88	0	-1.817	-2.61	-0.275	-0.503	-0.525	0.339	-1.762	-2.068	-1.705	1.818	0.069	0.0091	0.78	0.61	0.6	0.73	0.078	0.039	0.088	0.069	1.69919	3.4938	3.23	3.31	1.78293	1.00992	1.88067	2.56589	0.0273669	0.690832	FALSE	neurotensin
NTSR1	4923	SigPathway	63	0	-0.792	-1.478	0.626	0.631	0.476	0.685	-2.467	0.501	-1.496	-0.519	0.43	0.14	0.53	0.53	0.63	0.49	0.014	0.62	0.13	0.6	-4.2915	-1.23753	1.15	1.37	-0.359442	0.330018	-3.81906	-2.8167	-1.75187	NA	FALSE	neurotensin receptor 1
NUMA1	4926	SigPathway	56	0	-3.955	-0.915	-3.606	-3.744	0.71	-2.819	-1.62	-0.819	0.977	-1.084	7.7e-05	0.36	0.00031	0.00018	0.48	0.0048	0.11	0.41	0.33	0.28	-7.52935	1.98359	-2.9	-2.87	3.79497	-3.73416	-3.49681	3.25408	0.920554	-0.794433	FALSE	nuclear mitotic apparatus protein 1
NUP98	4928	TFcoFac	56	0	1.615	2.675	1.359	1.081	-1.448	2.072	3.688	0.74	1.178	-0.269	0.11	0.0075	0.17	0.28	0.15	0.038	0.00023	0.46	0.24	0.79	3.03396	2.67455	0.708	0.186	3.50059	-1.13804	5.87389	0.948275	0.375695	-0.783597	FALSE	nucleoporin 98
NR4A2	4929	TF	94	0	1.857	-0.755	0.598	0.328	-1.35	3.187	1.857	0.466	2.376	0.876	0.063	0.45	0.55	0.74	0.18	0.0014	0.063	0.64	0.018	0.38	-0.45385	2.82874	-0.951	-0.532	-1.93769	0.597504	3.19299	-1.69118	0.504567	-0.166044	FALSE	nuclear receptor subfamily 4 group A member 2
GPR143	4935	SigPathway	60	0	-0.978	-0.846	-0.6	-0.549	0.206	-0.899	-1.261	-0.383	-0.711	0.121	0.33	0.4	0.55	0.58	0.84	0.37	0.21	0.7	0.48	0.9	2.38823	2.0082	1.59	1.92	0.146079	2.4424	-0.269584	0.994123	-1.41015	0.177478	FALSE	G protein-coupled receptor 143
TBC1D25	4943	SigPathway	86	0	1.541	1.548	1.729	1.776	1.415	0.556	0.534	0.641	-0.342	2.318	0.12	0.12	0.084	0.076	0.16	0.58	0.59	0.52	0.73	0.02	0.635542	-3.49212	1.86	1.94	NA	NA	-5.5651	NA	-1.18397	0.262878	FALSE	TBC1 domain family member 25
OCRL	4952	SigPathway	86	0	0.715	2.539	0.52	0.203	2.119	0.958	2.947	1.692	2.196	1.399	0.47	0.011	0.6	0.84	0.034	0.34	0.0032	0.091	0.028	0.16	-3.8842	-2.11989	-0.717	-0.575	-0.119034	0.471907	-5.38195	1.68804	1.58067	-0.36634	FALSE	OCRL, inositol polyphosphate-5-phosphatase
OMD	4958	SigPathway	65	0	-5.932	-1.269	-3.709	-3.556	-2.265	-7.103	-3.487	-3.866	-2.468	-4.322	3e-09	0.2	0.00021	0.00038	0.023	1.2e-12	0.00049	0.00011	0.014	1.5e-05	-7.90557	0.829679	-7.98	-9.15	3.36672	-2.21063	-2.33105	-4.4587	-0.421803	-2.96805	FALSE	osteomodulin
OMP	4975	SigPathway	66	0	-0.375	-0.44	-0.791	-1.343	0.33	-0.832	1.341	1.31	2.077	-0.69	0.71	0.66	0.43	0.18	0.74	0.41	0.18	0.19	0.038	0.49	-4.3892	-0.329492	-0.331	0.0466	0.469488	-1.56483	-5.41662	-0.924967	NA	0.0482571	FALSE	olfactory marker protein
OPCML	4978	SigPathway	49	0	-1.902	-0.459	-1.721	-1.634	NA	NA	1.108	NA	-0.144	-2.367	0.057	0.65	0.085	0.1	NA	NA	0.27	NA	0.89	0.018	-2.6769	-2.82659	-1.02	0.187	-1.0694	-2.83666	-4.43715	-3.55681	-0.292505	-0.189555	FALSE	opioid binding protein/cell adhesion molecule like
OPHN1	4983	SigPathway	142	0	-3.793	0.421	-2.883	-2.938	0.565	-3.093	-1.061	-0.201	3.617	1.023	0.00015	0.67	0.0039	0.0033	0.57	0.002	0.29	0.84	0.0003	0.31	-1.79119	-1.71136	-4.08	-3.78	0.421271	-0.0666858	-6.34144	-1.49209	0.0704849	-1.16036	FALSE	oligophrenin 1
OPRD1	4985	SigPathway	63	0	-1.285	-0.529	-0.292	-0.196	-0.379	-0.926	-1.437	-0.659	-1.494	-0.229	0.2	0.6	0.77	0.84	0.7	0.35	0.15	0.51	0.14	0.82	-9.28884	-4.21496	-0.225	0.334	-1.2503	1.30991	-4.77685	0.0628504	-1.99132	NA	FALSE	opioid receptor delta 1
OPRK1	4986	SigPathway	54	0	-2.676	-1.762	-2.105	-1.807	-2.886	-1.783	-2.829	-1.998	-1.32	-1.087	0.0074	0.078	0.035	0.071	0.0039	0.075	0.0047	0.046	0.19	0.28	-4.3327	1.25606	0.573	0.539	-2.0905	0.849168	-4.59128	-1.56332	-1.54057	NA	FALSE	opioid receptor kappa 1
OPRL1	4987	SigPathway	59	0	-2.986	-0.434	-3.485	-2.691	-0.11	-2.32	-3.912	-0.445	-2.15	-2.721	0.0028	0.66	0.00049	0.0071	0.91	0.02	9.1e-05	0.66	0.032	0.0065	-0.850979	-7.44575	-0.146	-0.221	-1.57244	-0.868287	-6.89076	-0.571518	NA	0.20353	FALSE	opioid related nociceptin receptor 1
OPRM1	4988	SigPathway	62	0	-0.031	-0.873	-0.553	-0.523	-0.455	-0.381	-1.261	-0.937	-0.614	-0.742	0.98	0.38	0.58	0.6	0.65	0.7	0.21	0.35	0.54	0.46	-2.63162	-1.73908	0.379	0.545	-1.21995	-0.591292	-3.71301	-2.49074	-1.13853	NA	FALSE	opioid receptor mu 1
SIX6	4990	TF	121	0	-2.021	-1.587	-1.217	-1.251	0.689	-0.586	-1.797	-0.935	-0.85	0.581	0.043	0.11	0.22	0.21	0.49	0.56	0.072	0.35	0.4	0.56	-0.560901	-0.651083	0.575	0.952	-1.61616	-1.1056	-6.9776	-2.09205	-1.3297	NA	FALSE	SIX homeobox 6
OR1D2	4991	SigPathway	67	0	-0.894	-1.273	-0.493	-0.504	1.046	-0.989	-1.758	-0.192	-0.528	-0.578	0.37	0.2	0.62	0.61	0.3	0.32	0.079	0.85	0.6	0.56	-1.25473	-1.8168	1.52	1.49	-3.30803	-0.991225	-4.53574	-2.66523	NA	NA	FALSE	olfactory receptor family 1 subfamily D member 2
OR1F1	4992	SigPathway	75	0	-1.128	-1.219	-0.391	-0.267	0.993	-0.514	-1.247	-0.122	-0.689	0.34	0.26	0.22	0.7	0.79	0.32	0.61	0.21	0.9	0.49	0.73	-2.81831	-0.445238	1.46	1.12	-1.8312	-0.245237	-5.25135	-2.12353	NA	NA	FALSE	olfactory receptor family 1 subfamily F member 1
OR2C1	4993	SigPathway	51	0	-1.197	-0.842	-0.737	-0.646	1.023	-0.952	-2.084	0.532	-0.79	-0.626	0.23	0.4	0.46	0.52	0.31	0.34	0.037	0.59	0.43	0.53	-4.94688	-0.662978	-1.25	-1.44	-0.304213	0.407203	-5.0086	-2.56414	NA	-0.433691	FALSE	olfactory receptor family 2 subfamily C member 1
OR3A1	4994	SigPathway	68	0	-1.279	-1.228	-0.24	-0.211	-0.08	-1.175	-1.268	-0.201	-0.393	-0.022	0.2	0.22	0.81	0.83	0.94	0.24	0.2	0.84	0.69	0.98	-3.17026	-1.88685	0.312	0.298	0.488152	-0.662494	-3.60459	-1.98669	NA	NA	FALSE	olfactory receptor family 3 subfamily A member 1
OR3A2	4995	SigPathway	54	0	-0.634	-0.291	-0.204	-0.175	0.471	-1.067	-0.911	0.109	0.686	-0.298	0.53	0.77	0.84	0.86	0.64	0.29	0.36	0.91	0.49	0.77	-3.09662	-1.35855	0.406	0.573	-0.227576	-1.15829	-2.90527	0.388058	-1.36403	NA	FALSE	olfactory receptor family 3 subfamily A member 2
ORC2	4999	SigPathway	132	0	4.402	2.87	4.521	4.147	2.113	4.439	4.296	2.849	2.396	2.573	1.1e-05	0.0041	6.2e-06	3.4e-05	0.035	9e-06	1.7e-05	0.0044	0.017	0.01	1.05089	4.69982	1.71	1.5	0.618636	1.59088	5.30418	1.35579	1.12213	1.05249	FALSE	origin recognition complex subunit 2
OSM	5008	SigPathway	30	0	-0.657	0.39	0.338	0.28	NA	NA	-2.438	NA	NA	NA	0.51	0.7	0.74	0.78	NA	NA	0.015	NA	NA	NA	2.88122	-1.58668	2.27	2	-1.96582	1.00053	-5.77947	-0.183356	-1.49269	1.52156	FALSE	oncostatin M
OTX1	5013	TF	135	0	1.434	2.557	1.888	2.132	3.759	3.829	1.124	2.593	3.312	4.2	0.15	0.011	0.059	0.033	0.00017	0.00013	0.26	0.0095	0.00093	2.7e-05	4.68614	0.236507	3.3	4.49	NA	NA	-5.3685	NA	0.91975	4.22182	FALSE	orthodenticle homeobox 1
OTX2	5015	TF	90	0	-1.378	0.803	-1.255	-1.313	0.91	-0.806	0.516	0.674	-0.77	-1.852	0.17	0.42	0.21	0.19	0.36	0.42	0.61	0.5	0.44	0.064	-5.26115	-2.14438	-0.507	0.122	NA	NA	-4.15398	NA	-1.75805	NA	FALSE	orthodenticle homeobox 2
OVOL1	5017	TF	89	0	3.784	-1.99	1.83	1.902	-1.258	2.898	-1.854	-2.282	-1.845	4.355	0.00015	0.047	0.067	0.057	0.21	0.0038	0.064	0.022	0.065	1.3e-05	5.40233	-1.83564	-1.13	-0.944	-3.3292	-0.235334	-5.08852	-5.25444	-1.02609	0.616011	FALSE	ovo like transcriptional repressor 1
OXT	5020	SigPathway	73	0	-1.589	-1.888	0.511	0.859	0.323	-1.04	-2.708	1.017	-1.264	0.574	0.11	0.059	0.61	0.39	0.75	0.3	0.0068	0.31	0.21	0.57	2.99491	-1.43385	0.0753	0.654	0.775982	-0.550793	-6.12447	-0.951291	-0.863847	NA	FALSE	oxytocin/neurophysin I prepropeptide
OXTR	5021	SigPathway	71	0	-1.93	2.487	-2.086	-1.955	1.921	-3.662	-1.586	2.19	0.413	-4.215	0.054	0.013	0.037	0.051	0.055	0.00025	0.11	0.029	0.68	2.5e-05	3.88191	1.8451	1.5	1.68	3.92835	-0.479792	0.0867109	0.835942	-1.39386	0.714567	FALSE	oxytocin receptor
P2RX1	5023	SigPathway	31	0	-3.438	-1.505	NA	NA	NA	NA	-4.389	NA	NA	-0.995	0.00059	0.13	NA	NA	NA	NA	1.1e-05	NA	NA	0.32	-6.11659	1.92086	-1.62	-1.22	3.30821	-0.905222	-3.68222	0.62567	0.34722	0.0193333	NA	purinergic receptor P2X 1
P2RX3	5024	SigPathway	76	0	0.734	-1.338	0.339	0.324	-1.099	0.735	-0.063	-0.281	0.035	0.232	0.46	0.18	0.73	0.75	0.27	0.46	0.95	0.78	0.97	0.82	1.56914	-1.10816	-1.25	-1.26	0.639304	0.0359229	-5.30145	-1.27419	NA	NA	FALSE	purinergic receptor P2X 3
P2RX4	5025	SigPathway	85	0	-1.418	-1.684	1.447	1.332	1.205	-1.78	-3.305	3.527	1.861	-0.606	0.16	0.092	0.15	0.18	0.23	0.075	0.00095	0.00042	0.063	0.54	-2.90476	-3.63661	1.1	1.06	-2.32572	1.23375	1.03569	2.24048	1.96339	0.567618	FALSE	purinergic receptor P2X 4
P2RX7	5027	SigPathway	62	0	-0.278	1.058	-0.263	0.12	-0.743	1.115	-1.209	-2.915	-2.174	3.943	0.78	0.29	0.79	0.9	0.46	0.26	0.23	0.0036	0.03	8.1e-05	-7.74754	-6.90581	-3.45	-2.52	1.41264	-0.541685	-2.49757	-3.86807	0.934659	-0.0275225	FALSE	purinergic receptor P2X 7
P2RY1	5028	SigPathway	122	0	-0.889	-1.858	-2.77	-2.986	-2.769	0.2	1.361	-5.655	-0.813	2.885	0.37	0.063	0.0056	0.0028	0.0056	0.84	0.17	1.6e-08	0.42	0.0039	0.518453	-1.00977	0.309	0.866	-0.0122877	0.399931	1.59583	-4.15728	NA	1.81992	FALSE	purinergic receptor P2Y1
P2RY2	5029	SigPathway	57	0	1.902	-4.686	1.41	1.393	-2.052	4.171	-1.299	-1.768	-1.354	3.853	0.057	2.8e-06	0.16	0.16	0.04	3e-05	0.19	0.077	0.18	0.00012	2.06577	-6.51261	-0.765	-0.553	-2.23066	2.4191	0.219543	-3.38406	-0.567199	2.59567	FALSE	purinergic receptor P2Y2
P2RY4	5030	SigPathway	46	0	-1.785	0.807	-1.402	-1.344	-0.06	-1.441	-1.641	-0.491	0	-1.281	0.074	0.42	0.16	0.18	0.95	0.15	0.1	0.62	1	0.2	-2.83208	-0.0828062	-1.99	-1.5	-0.2338	-0.10185	-3.96081	-2.87412	NA	-0.189875	FALSE	pyrimidinergic receptor P2Y4
P2RY6	5031	SigPathway	62	0	1.991	-2.984	1.635	1.581	-2.774	1.576	-0.926	-0.464	-3.702	0.311	0.047	0.0028	0.1	0.11	0.0055	0.11	0.35	0.64	0.00021	0.76	1.90327	-0.421617	1.76	2.25	2.11681	1.36246	-0.758552	0.789409	1.03569	0.697033	FALSE	pyrimidinergic receptor P2Y6
P2RY11	5032	SigPathway	74	0	1.171	-1.699	2.146	2.54	0.747	-0.103	-3.927	1.393	-0.829	2.499	0.24	0.089	0.032	0.011	0.46	0.92	8.6e-05	0.16	0.41	0.012	-2.11624	NA	NA	NA	NA	NA	NA	NA	NA	-0.0216313	FALSE	purinergic receptor P2Y11
PA2G4	5036	TF	497	0	13.351	4.213	5.846	6.428	-0.034	4.283	7.399	0.411	-1.076	0.605	1.2e-40	2.5e-05	5e-09	1.3e-10	0.97	1.8e-05	1.4e-13	0.68	0.28	0.55	6.77075	1.33198	1.35	1.28	4.38749	0.879765	2.45605	1.60525	-0.202892	0.143228	FALSE	proliferation-associated 2G4
PEBP1	5037	SigPathway	81	0	-1.864	-3.127	-3.925	-3.471	-1.814	-4.697	-2.938	-2.13	-2.473	-4.954	0.062	0.0018	8.7e-05	0.00052	0.07	2.6e-06	0.0033	0.033	0.013	7.3e-07	-0.996702	-5.76905	-5.94	-5.74	-5.57787	-3.11508	3.21399	-7.99999	-0.0042309	-1.56843	FALSE	phosphatidylethanolamine binding protein 1
FURIN	5045	SigPathway	69	0	0.411	-1.302	-1.214	-1.036	-2.55	1.772	0.106	-3.129	-2.411	-1.07	0.68	0.19	0.22	0.3	0.011	0.076	0.92	0.0018	0.016	0.28	1.16463	0.755773	2.33	2.55	-1.32177	0.669621	-3.83099	1.56501	0.501341	0.0439331	FALSE	furin, paired basic amino acid cleaving enzyme
PCSK6	5046	SigPathway	86	0	-1.659	-0.898	0.197	0.067	-0.923	0.457	0.695	0.799	0.301	-1.646	0.097	0.37	0.84	0.95	0.36	0.65	0.49	0.42	0.76	0.1	-7.8732	-2.48559	0.445	0.316	0.781971	0.487553	-5.63165	-2.25113	-1.08953	0.12472	FALSE	proprotein convertase subtilisin/kexin type 6
PAFAH1B1	5048	SigPathway	58	0	-1.998	-0.938	-1.311	-1.513	-1.476	1.525	-1.86	-1.81	-2.094	0.19	0.046	0.35	0.19	0.13	0.14	0.13	0.063	0.07	0.036	0.85	6.93016	1.60374	-2.28	-2.64	-2.35843	2.87012	2.76114	-3.8466	-0.430859	-0.43471	FALSE	platelet activating factor acetylhydrolase 1b regulatory subunit 1
PAFAH1B2	5049	SigPathway	85	0	3.124	3.152	1.456	1.234	-1.547	2.083	2.802	1.303	1.181	-0.471	0.0018	0.0016	0.15	0.22	0.12	0.037	0.0051	0.19	0.24	0.64	4.49482	-7.07455	0.28	1.08	-0.335809	0.831068	-3.60836	-0.680412	-0.143625	-0.0721652	FALSE	platelet activating factor acetylhydrolase 1b catalytic subunit 2
PRDX1	5052	SigPathway	115	0	6.663	0.821	3.82	3.356	-2.531	5.074	3.326	0.443	0.023	1.644	2.7e-11	0.41	0.00013	0.00079	0.011	3.9e-07	0.00088	0.66	0.98	0.1	5.62974	0.139346	3.52	3.29	-2.59598	1.70308	5.07521	-1.30361	0.251216	0.295521	FALSE	peroxiredoxin 1
PAK1	5058	SigPathway	58	0	0.145	-0.234	0.58	0.239	0.315	1.639	2.06	1.423	0.626	1.045	0.88	0.82	0.56	0.81	0.75	0.1	0.039	0.15	0.53	0.3	4.57581	2.04109	2.46	2.06	-0.0518027	2.90182	-5.3658	-1.63511	1.18673	1.24974	FALSE	p21 (RAC1) activated kinase 1
PAK2	5062	SigPathway	68	0	2.473	1.143	1.398	1.262	-1.701	3.45	2.242	-2.249	0.596	2.333	0.013	0.25	0.16	0.21	0.089	0.00056	0.025	0.025	0.55	0.02	3.87944	5.13835	3.86	2.46	2.51565	4.50994	9.93981	5.18146	1.59294	0.143514	FALSE	p21 (RAC1) activated kinase 2
PAK3	5063	SigPathway	66	0	-4.999	-0.138	-2.912	-2.5	1.144	-4.111	-3.195	-0.154	-2.197	-4.79	5.8e-07	0.89	0.0036	0.012	0.25	3.9e-05	0.0014	0.88	0.028	1.7e-06	-6.4238	1.03361	-4.45	-3.52	-0.740722	-2.20689	-3.85362	1.03363	-0.277361	-4.59822	FALSE	p21 (RAC1) activated kinase 3
PRKN	5071	TF	80	0	-5.586	-2.286	-6.444	-6.222	-1.51	-7.285	-6.161	-3.512	-1.904	-5.163	2.3e-08	0.022	1.2e-10	4.9e-10	0.13	3.2e-13	7.2e-10	0.00044	0.057	2.4e-07	-5.63026	-2.69854	-7.68	-6.93	-0.682891	0.0241112	-4.16418	-2.37771	-1.18107	-0.924085	FALSE	parkin RBR E3 ubiquitin protein ligase
PAWR	5074	TFcoFac	66	0	0.878	3.24	0.187	-0.17	-1.432	0.777	4.473	-0.975	0.834	-1.077	0.38	0.0012	0.85	0.86	0.15	0.44	7.7e-06	0.33	0.4	0.28	-4.24655	5.54805	2.32	0.386	2.57625	-2.6191	4.69595	1.13824	1.55966	-0.248933	FALSE	pro-apoptotic WT1 regulator
PAX1	5075	TF	82	0	-1.109	-1.632	-0.776	-0.778	-0.133	-0.55	-2.916	-0.917	-0.97	-0.154	0.27	0.1	0.44	0.44	0.89	0.58	0.0036	0.36	0.33	0.88	-1.72266	-2.13564	-0.232	0.156	-1.17078	-0.84756	-4.64806	-2.84569	-0.714076	NA	FALSE	paired box 1
PAX2	5076	TF	125	0	-5.867	-7.155	-4.057	-4.155	-2.353	-2.864	-5.912	-2.983	-3.005	-3.293	4.4e-09	8.4e-13	5e-05	3.3e-05	0.019	0.0042	3.4e-09	0.0029	0.0027	0.00099	-8.6171	-3.46576	-2.59	-2.75	-1.11673	-1.973	-5.23456	1.79085	-1.92846	-1.49058	FALSE	paired box 2
PAX3	5077	TF	102	0	-0.887	-1.71	-0.269	-0.208	0.251	0.24	-2.005	0.542	-0.886	-0.187	0.37	0.087	0.79	0.83	0.8	0.81	0.045	0.59	0.38	0.85	-9.76807	-7.64159	-0.487	-0.163	-1.79667	-0.701756	-7.82972	-2.97017	0.0492926	0.375615	FALSE	paired box 3
PAX4	5078	TF	106	0	-1.26	-2.21	-0.047	-0.036	-0.348	0.133	-1.706	1.279	-0.541	0.968	0.21	0.027	0.96	0.97	0.73	0.89	0.088	0.2	0.59	0.33	-4.32319	-4.0378	-0.114	0.575	2.1087	0.421339	-5.67253	-1.2199	-2.41563	NA	FALSE	paired box 4
PAX5	5079	TF	114	0	0.71	1.19	2.202	2.475	-0.628	2.324	-1.562	-0.921	-0.205	4.277	0.48	0.23	0.028	0.013	0.53	0.02	0.12	0.36	0.84	1.9e-05	-6.47926	-2.14316	1.3	1.78	3.86146	1.64046	-6.23167	2.37293	0.486514	9.97332	FALSE	paired box 5
PAX6	5080	TF	142	0	-0.91	2.161	1.213	0.9	2.137	-0.797	1.79	1.99	2.573	1.602	0.36	0.031	0.23	0.37	0.033	0.43	0.074	0.047	0.01	0.11	3.89061	3.16032	2.88	2.88	3.43279	1.12436	1.84266	4.6703	-0.179038	1.1823	FALSE	paired box 6
PAX7	5081	TF	125	0	-1.112	0.383	-0.433	-0.84	0.825	-0.705	0.938	0.966	2.64	-0.737	0.27	0.7	0.67	0.4	0.41	0.48	0.35	0.33	0.0083	0.46	-9.0559	2.5319	2.26	2.57	-0.432362	0.102897	-5.07787	-2.14594	-0.594455	0.34839	FALSE	paired box 7
PDCL	5082	SigPathway	41	0	0.483	2.951	-0.444	-0.69	1.433	0.794	4.858	0.775	1.084	0.549	0.63	0.0032	0.66	0.49	0.15	0.43	1.2e-06	0.44	0.28	0.58	4.10611	1.99857	-0.198	-0.189	1.02312	1.87757	2.94013	1.81271	1.17264	-0.549849	FALSE	phosducin like
PAX9	5083	TF	197	0	1.772	1.749	2.306	2.044	0.565	2.257	3.001	-0.279	0.791	5	0.076	0.08	0.021	0.041	0.57	0.024	0.0027	0.78	0.43	5.7e-07	0.983361	-1.68119	0.0408	-0.549	0.701734	-0.242869	3.6002	-2.60154	-0.158023	NA	FALSE	paired box 9
PBX1	5087	TF	155	0	-3.766	-1.344	-4.254	-4.305	0.077	-4.372	-1.069	-2.422	3.901	0.514	0.00017	0.18	2.1e-05	1.7e-05	0.94	1.2e-05	0.29	0.015	9.6e-05	0.61	-7.61962	-1.82207	-5.5	-5.69	-1.06175	-4.35514	-0.149455	-2.20007	0.540606	-0.8661	FALSE	PBX homeobox 1
PBX2	5089	TF	134	0	-0.296	1.004	-1.885	-1.991	-1.616	-2.712	1.423	-1.473	0.255	-2.976	0.77	0.32	0.059	0.047	0.11	0.0067	0.15	0.14	0.8	0.0029	-4.40681	-5.28749	NA	NA	2.47958	1.23364	-5.37813	-1.79589	0.153246	NA	FALSE	PBX homeobox 2
PBX3	5090	TF	136	0	-1.162	1.74	-2.07	-1.883	-0.561	-1.142	0.626	-1.793	-1.021	-0.395	0.25	0.082	0.038	0.06	0.57	0.25	0.53	0.073	0.31	0.69	-3.65914	3.63377	-5.61	-5.63	-0.877181	-1.10177	3.2971	-1.96509	-0.116524	-0.589691	FALSE	PBX homeobox 3
PC	5091	SigPathway	78	0	3.156	-1.32	2.406	2.197	-0.955	3.823	0.822	-0.303	-0.362	1.673	0.0016	0.19	0.016	0.028	0.34	0.00013	0.41	0.76	0.72	0.094	1.97624	-1.44095	1.75	1.96	1.05168	2.66593	-1.43603	0.7781	-0.974498	0.76107	FALSE	pyruvate carboxylase
PCBD1	5092	TFcoFac	217	0	-1.685	-1.592	-0.896	-1.388	-0.8	-0.56	-1.415	2.306	1.754	-1.539	0.092	0.11	0.37	0.17	0.42	0.58	0.16	0.021	0.079	0.12	-0.608707	-0.918419	-0.953	-0.818	-1.34337	-0.711551	0.433262	-3.23376	-0.747395	0.0497184	FALSE	pterin-4 alpha-carbinolamine dehydratase 1
PCBP1	5093	TF	74	0	3.007	1.469	1.018	1.095	0.899	2.345	2.383	0.959	0.047	-0.302	0.0026	0.14	0.31	0.27	0.37	0.019	0.017	0.34	0.96	0.76	4.39037	0.378201	2.58	1.53	-1.58816	0.429955	4.91781	-2.0268	NA	0.0254824	FALSE	poly(rC) binding protein 1
PCM1	5108	SigPathway	42	0	0.224	1.843	-1.58	-1.548	NA	NA	1.198	NA	3.381	-1.647	0.82	0.065	0.11	0.12	NA	NA	0.23	NA	0.00072	0.1	-2.27024	3.88517	-1.63	-1.75	2.84761	-2.23616	5.16511	1.39302	1.95446	-0.57569	FALSE	pericentriolar material 1
PCNA	5111	SigPathway	141	0	8.254	3.8	8.696	9.044	6.304	8.72	5.753	10.02	4.648	6.606	1.5e-16	0.00014	3.4e-18	1.5e-19	2.9e-10	2.8e-18	8.8e-09	1.2e-23	3.4e-06	4e-11	6.90362	5.39163	8.84	9.18	6.45212	6.02865	11.7874	8.04431	1.88355	0.650558	TRUE	proliferating cell nuclear antigen
CHMP1A	5119	SigPathway	148	0	3.632	-3.616	4.941	5.097	-0.932	2.923	-1.792	-0.798	-2.236	4.25	0.00028	0.0003	7.8e-07	3.4e-07	0.35	0.0035	0.073	0.42	0.025	2.1e-05	3.71198	-0.391235	2.15	2.05	-0.0911488	-0.369153	1.41317	2.89698	-0.461946	0.346448	FALSE	charged multivesicular body protein 1A
CDK18	5129	SigPathway	67	0	1.161	-1.391	0.869	0.93	1.476	-0.022	-1.134	2.162	-0.664	0.766	0.25	0.16	0.39	0.35	0.14	0.98	0.26	0.031	0.51	0.44	-8.8998	-1.0999	3.4	3.14	4.40536	0.498705	-0.269037	2.94379	-0.795379	0.664417	FALSE	cyclin dependent kinase 18
PDC	5132	SigPathway	73	0	-1.746	-1.466	-1.438	-1.379	-0.767	-1.127	-1.196	-0.223	0.048	-0.409	0.081	0.14	0.15	0.17	0.44	0.26	0.23	0.82	0.96	0.68	-5.0029	-2.34495	0.131	-0.0317	0.928426	0.517697	-2.73608	-1.15255	2.41513	NA	FALSE	phosducin
PDE1A	5136	SigPathway	49	0	-11.326	-2.807	-10.959	-10.616	-2.211	-10.913	-5.481	-5.224	-2.605	-9.166	9.8e-30	0.005	6e-28	2.5e-26	0.027	1e-27	4.2e-08	1.8e-07	0.0092	4.9e-20	-14.0105	-3.97709	-8.61	-9.85	-3.2517	-3.6919	-4.50301	-2.60555	-0.896713	-1.09117	TRUE	phosphodiesterase 1A
PDE1C	5137	SigPathway	79	0	-2.181	-2.076	-2.043	-2.126	-0.245	-2.058	-1.299	-0.265	-1.554	-3.321	0.029	0.038	0.041	0.034	0.81	0.04	0.19	0.79	0.12	0.0009	-2.29985	-2.36848	-1.25	-1.36	-0.299891	1.24026	-5.06036	-2.51174	-0.826933	-0.166169	FALSE	phosphodiesterase 1C
PDE2A	5138	SigPathway	91	0	-3.773	-2.163	-5.121	-4.881	-2.615	-5.028	-3.475	-2.566	-4.32	-4.906	0.00016	0.031	3e-07	1.1e-06	0.0089	5e-07	0.00051	0.01	1.6e-05	9.3e-07	-9.83356	-0.188202	-8.37	-8.58	-2.79314	-3.43507	-6.26577	-2.36302	-2.17647	-2.76899	FALSE	phosphodiesterase 2A
PDE3A	5139	SigPathway	73	0	-5.101	-1.244	-3.558	-3.609	-1.688	-3.323	-3.538	-1.928	-0.322	-2.697	3.4e-07	0.21	0.00037	0.00031	0.091	0.00089	0.0004	0.054	0.75	0.007	-0.32515	-2.74358	-3.67	-4.56	-1.3789	-1.21468	-3.43765	-3.29015	0.777128	-1.68876	FALSE	phosphodiesterase 3A
PDE4A	5141	SigPathway	78	0	-3.08	-2.334	-0.992	-1.22	-1.251	-1.623	-3.089	0.286	-0.268	-2.308	0.0021	0.02	0.32	0.22	0.21	0.1	0.002	0.78	0.79	0.021	-4.36118	6.18543	-1.15	-0.943	2.12053	-1.43601	-6.24843	1.64162	-0.82231	-1.2733	FALSE	phosphodiesterase 4A
PDE4B	5142	SigPathway	39	0	-1.264	0.748	-1.044	-1.103	NA	NA	-1.197	NA	1.032	-0.825	0.21	0.45	0.3	0.27	NA	NA	0.23	NA	0.3	0.41	-3.50207	2.62581	-0.0177	-0.537	-1.93036	1.27236	-1.66186	-0.999367	0.503213	0.588204	FALSE	phosphodiesterase 4B
PDE4C	5143	SigPathway	66	0	-0.531	-4.332	-0.19	-0.734	0.434	1.377	-0.854	1.389	1.249	1.317	0.6	1.5e-05	0.85	0.46	0.66	0.17	0.39	0.16	0.21	0.19	-4.05047	NA	0.757	0.886	NA	NA	NA	NA	-2.25684	-1.21188	FALSE	phosphodiesterase 4C
PDE4D	5144	SigPathway	103	0	-2.016	1.537	-0.987	-1.35	-0.485	0.692	0.393	0.998	1.701	-2.272	0.044	0.12	0.32	0.18	0.63	0.49	0.69	0.32	0.089	0.023	-1.75844	-4.78274	0.6	0.142	-2.10898	2.15696	-2.47107	-2.30158	1.26162	-0.133374	FALSE	phosphodiesterase 4D
PDE6A	5145	SigPathway	86	0	-2.244	-1.029	0.142	0.24	0.297	-0.757	-2.341	-0.498	-0.757	0.857	0.025	0.3	0.89	0.81	0.77	0.45	0.019	0.62	0.45	0.39	-1.65169	0.489944	0.333	-0.0355	0.160899	0.202462	-4.59976	-2.24086	-0.786751	NA	FALSE	phosphodiesterase 6A
PDE6C	5146	SigPathway	69	0	-0.435	1.442	-0.309	-0.266	0.569	-0.433	-1.773	1.262	-0.302	-0.429	0.66	0.15	0.76	0.79	0.57	0.67	0.076	0.21	0.76	0.67	1.84329	-2.34564	-1.05	-1.55	0.792135	-0.481173	-1.44214	-2.68153	NA	NA	FALSE	phosphodiesterase 6C
PDE6H	5149	SigPathway	63	0	-1.292	-1.309	-0.158	-0.191	-1.371	0.196	-1.757	-0.273	-0.433	-0.671	0.2	0.19	0.87	0.85	0.17	0.84	0.079	0.79	0.66	0.5	-7.87494	-1.32278	-0.688	0.0486	1.11357	0.204866	-2.37227	-0.916308	-1.04455	NA	FALSE	phosphodiesterase 6H
PDE7A	5150	SigPathway	72	0	-1.034	1.317	0.146	0.15	0.722	-0.409	1.146	0.432	0.795	-0.177	0.3	0.19	0.88	0.88	0.47	0.68	0.25	0.67	0.43	0.86	-3.92212	4.01816	2.27	1.83	NA	NA	7.3916	NA	0.648535	0.813478	FALSE	phosphodiesterase 7A
PDE8A	5151	SigPathway	61	0	1.606	2.645	-0.177	-0.168	2.41	0.469	2.432	0.429	1.926	-0.777	0.11	0.0082	0.86	0.87	0.016	0.64	0.015	0.67	0.054	0.44	NA	3.77657	-1.36	-2.06	2.58012	-0.910531	4.22637	-1.72195	-0.305998	-1.36313	FALSE	phosphodiesterase 8A
PDE9A	5152	SigPathway	114	0	-2.537	-3.527	-3.342	-3.421	-2.04	-3.666	-5.901	-1.264	-1.688	-2.192	0.011	0.00042	0.00083	0.00062	0.041	0.00025	3.6e-09	0.21	0.091	0.028	-5.49293	-2.74664	-0.688	-0.0281	2.25194	-1.84784	-3.82303	0.0221942	0.793505	-0.339993	FALSE	phosphodiesterase 9A
PDE1B	5153	SigPathway	26	0	-6.164	-0.639	NA	NA	NA	NA	-2.839	NA	NA	NA	7.1e-10	0.52	NA	NA	NA	NA	0.0045	NA	NA	NA	-3.34731	-0.675742	-1.79	-1.77	-1.12451	-0.116802	-4.23087	-1.54877	-0.740015	-0.765041	FALSE	phosphodiesterase 1B
PDGFB	5155	SigPathway	72	0	-3.08	0.773	-2.775	-2.684	-1.154	-2.263	-2.224	0.582	-2.373	-5.546	0.0021	0.44	0.0055	0.0073	0.25	0.024	0.026	0.56	0.018	2.9e-08	-4.96848	2.95667	-1.89	-2.32	-2.52825	-1.87735	-5.39871	-2.96841	-3.45873	0.251223	FALSE	platelet derived growth factor subunit B
PDGFRA	5156	SigPathway	73	0	-9.578	-2.851	-12.788	-10.74	-4.322	-5.146	-6.63	-4.099	-2.66	-10.368	9.9e-22	0.0044	1.9e-37	6.6e-27	1.5e-05	2.7e-07	3.3e-11	4.2e-05	0.0078	3.5e-25	-5.28799	-2.13512	-5.06	-4.83	3.07995	-3.80249	-3.79973	1.29983	-0.341642	-3.00108	FALSE	platelet derived growth factor receptor alpha
PDE6B	5158	SigPathway	60	0	-3.747	-2.434	-1.682	-1.565	-0.055	-2.018	-4.476	0.976	-2.147	-2.108	0.00018	0.015	0.093	0.12	0.96	0.044	7.6e-06	0.33	0.032	0.035	-7.93151	-1.10168	-0.323	-0.225	4.62714	-0.262472	-4.7293	-0.259903	-1.26312	0.0791199	FALSE	phosphodiesterase 6B
PDGFRB	5159	SigPathway	141	0	-12.351	0.148	-14.481	-13.455	-7.009	-15.214	-5.743	-2.556	-4.334	-13.414	4.8e-35	0.88	1.6e-47	2.9e-41	2.4e-12	2.9e-52	9.3e-09	0.011	1.5e-05	5e-41	-5.63218	-0.112034	NA	NA	-1.35581	-4.19003	-0.61158	-0.548943	-0.220475	-2.32428	FALSE	platelet derived growth factor receptor beta
PDK1	5163	SigPathway	80	0	4.356	4.228	3.531	3.439	0.878	3.446	4.848	2.878	-0.496	-0.096	1.3e-05	2.4e-05	0.00041	0.00058	0.38	0.00057	1.2e-06	0.004	0.62	0.92	5.23479	5.77569	3.79	4.46	0.740398	2.29752	5.41801	2.78264	-1.12745	0.918071	FALSE	pyruvate dehydrogenase kinase 1
PDK2	5164	SigPathway	65	0	-0.229	0.263	1.696	1.608	1.909	0.59	0.617	2.063	1.005	0.91	0.82	0.79	0.09	0.11	0.056	0.55	0.54	0.039	0.32	0.36	-1.59626	-5.48959	-0.475	-0.932	-1.41488	-1.72801	-4.91885	-3.19896	0.321369	0.663627	FALSE	pyruvate dehydrogenase kinase 2
PDK3	5165	SigPathway	90	0	-0.858	1.831	1.264	0.971	1.513	0.969	1.437	2.234	0.276	1.195	0.39	0.067	0.21	0.33	0.13	0.33	0.15	0.025	0.78	0.23	-5.51475	5.89134	3.38	2.89	-0.848049	2.53996	1.87462	-1.67603	1.19415	0.525918	FALSE	pyruvate dehydrogenase kinase 3
PDK4	5166	SigPathway	62	0	-4.544	-2.011	-6.222	-6.355	-1.879	-4.331	-4.374	-1.218	-0.474	-6.295	5.5e-06	0.044	4.9e-10	2.1e-10	0.06	1.5e-05	1.2e-05	0.22	0.64	3.1e-10	-6.42915	-2.4886	-6.99	-8.12	-1.29515	-1.38624	-2.77907	-2.24845	0.0566435	-3.61711	FALSE	pyruvate dehydrogenase kinase 4
ENPP1	5167	SigPathway	61	0	-6.858	-2.117	-6.677	-7.385	-2.215	-6.4	-3.994	-1.812	-0.563	-8.146	7e-12	0.034	2.4e-11	1.5e-13	0.027	1.6e-10	6.5e-05	0.07	0.57	3.8e-16	-14.5211	-1.91062	-8.35	-5.98	-2.65262	-2.46216	-4.23734	-1.33389	-0.256134	-3.81597	FALSE	ectonucleotide pyrophosphatase/phosphodiesterase 1
ENPP2	5168	SigPathway	40	0	-6.552	-2.227	-7.83	-7.779	-2.907	-4.897	-3.409	-4.388	-2.06	-1.762	5.7e-11	0.026	4.9e-15	7.3e-15	0.0037	9.7e-07	0.00065	1.1e-05	0.039	0.078	-1.94815	1.81446	-2.72	-2.59	-3.5252	-2.92932	1.46121	-1.29747	1.12711	-1.16586	FALSE	ectonucleotide pyrophosphatase/phosphodiesterase 2
PDPK1	5170	SigPathway	90	0	-0.042	1.763	0.502	0.238	0.452	0.691	1.145	-2.03	2.287	2.018	0.97	0.078	0.62	0.81	0.65	0.49	0.25	0.042	0.022	0.044	-3.00544	3.66058	6.49	4.51	-1.10103	-0.186104	-3.23726	-2.78133	1.28548	0.141064	FALSE	3-phosphoinositide dependent protein kinase 1
PDYN	5173	SigPathway	62	0	0.85	-0.594	-0.096	-0.058	0.498	-0.412	1.441	1.496	0.277	0.118	0.4	0.55	0.92	0.95	0.62	0.68	0.15	0.13	0.78	0.91	1.42489	-0.649555	-1.23	-1.5	-1.48637	-1.5175	-4.6864	-1.77199	-2.05695	NA	FALSE	prodynorphin
PECAM1	5175	SigPathway	42	0	-1.643	-2.636	-3.332	-2.72	-4.362	-4.299	-4.482	-3.159	-2.699	-2.617	0.1	0.0084	0.00086	0.0065	1.3e-05	1.7e-05	7.4e-06	0.0016	0.007	0.0089	0.288574	-4.84532	-3.15	-3.58	-0.571616	-0.541497	-4.4159	0.973712	0.269465	NA	FALSE	platelet and endothelial cell adhesion molecule 1
PER1	5187	SigPathway	90	0	0.405	-2.446	-1.812	-1.659	-1.48	-0.726	-2.276	-0.941	-1.584	-1.572	0.69	0.014	0.07	0.097	0.14	0.47	0.023	0.35	0.11	0.12	-3.41844	NA	-6.78	-6.76	NA	NA	NA	NA	0.219395	-0.893662	FALSE	period circadian regulator 1
PEX14	5195	TFcoFac	101	0	2.175	-2.904	2.979	3.127	0.703	2.444	-1.733	-0.338	-0.843	4.023	0.03	0.0037	0.0029	0.0018	0.48	0.015	0.083	0.74	0.4	5.7e-05	3.73969	3.16731	2.48	2.37	3.09656	0.420023	-4.19919	2.41377	0.689516	0.15876	FALSE	peroxisomal biogenesis factor 14
PFDN1	5201	TF	49	0	1.541	0.856	1.094	0.84	0.746	1.615	2.663	1.196	-0.493	-1.878	0.12	0.39	0.27	0.4	0.46	0.11	0.0078	0.23	0.62	0.06	-1.56448	-2.09988	-0.177	-0.109	2.83373	1.5431	-1.26682	-2.1295	0.0889919	-0.00228739	FALSE	prefoldin subunit 1
PFDN5	5204	TFcoFac	158	0	0.48	-1.303	-2.325	-2.233	-1.261	-3.925	-1.85	1.567	-1.177	-4.404	0.63	0.19	0.02	0.026	0.21	8.7e-05	0.064	0.12	0.24	1.1e-05	-6.78575	-3.06275	-5.47	-6	-3.34702	-5.11668	3.42621	-4.37942	1.49813	-0.761871	FALSE	prefoldin subunit 5
ATP8B1	5205	SigPathway	203	0	1.209	-1.214	-1.469	-1.48	-1.412	3.843	5.13	-2.141	3.301	2.365	0.23	0.22	0.14	0.14	0.16	0.00012	2.9e-07	0.032	0.00096	0.018	-4.92506	0.636553	0.942	0.0782	0.425891	-0.643835	6.65189	3.7152	1.29958	11.0881	FALSE	ATPase phospholipid transporting 8B1
PFKFB1	5207	SigPathway	67	0	0.093	-1.508	0.547	0.771	0.614	-1.34	-1.284	0.169	-0.778	1.751	0.93	0.13	0.58	0.44	0.54	0.18	0.2	0.87	0.44	0.08	-3.02126	-3.6524	1	1.25	0.575132	0.628042	-4.31355	-1.29753	-0.055872	0.211783	FALSE	6-phosphofructo-2-kinase/fructose-2,6-biphosphatase 1
PFN1	5216	SigPathway	125	0	1.306	-1.62	2.505	3.025	-1.238	1.858	-2.88	2.344	-3.179	-2.375	0.19	0.11	0.012	0.0025	0.22	0.063	0.004	0.019	0.0015	0.018	3.0834	1.35578	3.27	2.97	-1.54598	0.290236	1.945	0.917504	-0.257242	-0.217544	FALSE	profilin 1
PGR	5241	TF	57	0	-6.405	-3.047	-6.781	-6.82	-2.108	-3.937	-4.395	-3.233	-2.606	-5.032	1.5e-10	0.0023	1.2e-11	9.1e-12	0.035	8.2e-05	1.1e-05	0.0012	0.0092	4.9e-07	-9.78528	-4.05922	-6.74	-8.56	-1.68761	-4.77831	-4.55585	-2.54844	-0.0186564	-7.36371	FALSE	progesterone receptor
PHB	5245	TF	182	0	5.852	1.061	6.198	6.437	1.015	2.31	2.3	3.45	1.582	1.538	4.9e-09	0.29	5.7e-10	1.2e-10	0.31	0.021	0.021	0.00056	0.11	0.12	5.07428	-1.8508	1.22	0.569	-1.8069	2.09464	3.8554	2.2418	0.0930567	0.372838	FALSE	prohibitin
PHF1	5252	TF	98	0	-4.58	-5.7	-1.902	-2.117	-1.971	-3.852	-5.416	-2.609	-0.697	-1.528	4.6e-06	1.2e-08	0.057	0.034	0.049	0.00012	6.1e-08	0.0091	0.49	0.13	-3.45899	1.50768	-3.63	-3.62	1.74538	-3.05485	-4.96386	1.71983	1.23968	-1.58874	FALSE	PHD finger protein 1
PHF2	5253	TFcoFac	43	0	-1.981	1.68	-3.565	-3.453	1.867	-2.232	1.118	-1.592	0.4	-1.76	0.048	0.093	0.00036	0.00055	0.062	0.026	0.26	0.11	0.69	0.078	-2.30671	-2.70834	-1.44	-1.78	0.587372	-1.06588	5.88395	-0.475036	-0.0005998	-0.813787	FALSE	PHD finger protein 2
SERPINB9	5272	SigPathway	59	0	0.819	-0.642	1.659	1.454	-0.485	2.498	1.413	1.438	-0.25	-1.439	0.41	0.52	0.097	0.15	0.63	0.012	0.16	0.15	0.8	0.15	5.57377	-1.42197	0.803	0.665	1.21394	2.39672	-1.03963	-1.46237	1.18457	0.118217	FALSE	serpin family B member 9
PIK3C2A	5286	SigPathway	73	0	-1.813	1.271	-4.081	-4.753	-1.674	-1.156	1.107	-0.633	2.447	-4.303	0.07	0.2	4.5e-05	2e-06	0.094	0.25	0.27	0.53	0.014	1.7e-05	5.21414	-6.26012	-3.17	-3.9	-1.38623	-1.81932	-4.55129	-1.63848	0.0599667	-0.820119	FALSE	phosphatidylinositol-4-phosphate 3-kinase catalytic subunit type 2 alpha
PIK3C2B	5287	SigPathway	88	0	-2.652	-3.384	-3.024	-3.007	-2.817	-1.82	-2.836	-2.932	-0.172	1.727	0.008	0.00071	0.0025	0.0026	0.0049	0.069	0.0046	0.0034	0.86	0.084	1.44746	-4.77439	0.0749	0.0854	0.804954	-0.0765873	-2.03407	-1.81517	0.649378	1.87996	FALSE	phosphatidylinositol-4-phosphate 3-kinase catalytic subunit type 2 beta
PIK3C2G	5288	SigPathway	84	0	-1.525	-0.964	-0.935	-1.104	-1.051	-1.822	0.952	-2.063	0.089	1.066	0.13	0.34	0.35	0.27	0.29	0.068	0.34	0.039	0.93	0.29	-6.78228	0.367472	0.858	1.03	-1.38713	-0.523167	-4.02733	-1.65702	0.189514	-0.0918596	FALSE	phosphatidylinositol-4-phosphate 3-kinase catalytic subunit type 2 gamma
PIK3C3	5289	SigPathway	101	0	0.546	4.476	-0.914	-1.205	-0.695	0.881	6.115	-1.658	2.629	0.826	0.58	7.6e-06	0.36	0.23	0.49	0.38	9.7e-10	0.097	0.0086	0.41	-6.5768	3.71743	-1.02	-1.18	-1.4036	-0.830248	6.34123	-2.56523	1.48468	-0.563467	FALSE	phosphatidylinositol 3-kinase catalytic subunit type 3
PIK3CA	5290	SigPathway	44	0	1.611	2.782	0.591	0.353	0.157	1.421	1.883	-0.799	1.1	0.225	0.11	0.0054	0.55	0.72	0.88	0.16	0.06	0.42	0.27	0.82	3.2665	7.01109	2.41	2.27	1.50404	2.92035	8.00436	3.63325	2.19224	0.619515	FALSE	phosphatidylinositol-4,5-bisphosphate 3-kinase catalytic subunit alpha
[truncated: 4,330 more rows]

## Sheet: Sup table 2.common_regulon
Supplementary table 2: DE signatures of the common regulons of TOP2A and CENPF for the 10 datasets. “MOR_sign”, sign of MOR (positive (1) or negative (-1) MOR for both TOP2A-regulons and CENPF-regulons). “DE.average”, the average values of the DE values for the 10 datasets.
[truncated: 35 more rows]

[truncated: 7 more sheets: Sup table 3.Network, Sup table 4.DAVID, Sup table 5.Biewenga_2008, Sup table 6.TCGA, Sup table 7.Mutation, Sup table 8.Mutation.DAVID, Sup table 9.CLUE.io]
